# Supplementary material for: Differential Glycosite Profiling—A Versatile Method to Compare Membrane Glycoproteomes
Source: Molecules. 2021 Jun 10;26(12):3564. doi: 10.3390/molecules26123564 (PMC8230608; doi:10.3390/molecules26123564)
Supplement: Supplementary file 1 [file molecules-26-03564-s001.zip]

Archive with 5 entries (5 files):
- Supplementary Information.pdf
- TableS1.xlsx
- TableS2.xlsx
- TableS3.xlsx
- TableS4.xlsx
