# Supplementary material for: Differential Glycosite Profiling—A Versatile Method to Compare Membrane Glycoproteomes
Source: Molecules. 2021 Jun 10;26(12):3564. doi: 10.3390/molecules26123564 (PMC8230608; doi:10.3390/molecules26123564)
Supplement: Supplementary file 1 [file molecules-26-03564-s001.zip › TableS1.xlsx]

## Sheet: Sheet1
Table S1. Differential glycosite profiling of 2DG-treated colorectal cancer cells in comparison with untreated control.
In-house R script output with protein and gene names, glycosite position, peptide sequence, elution fractions, first and last elution as well as elution shifts for each identified peptide with 18O deamidated glycosite. Differential peptides are marked as 'TRUE'.
Peptides identified in only one condition (control or 2DG-treated) are not considered differential and marked as NA - not applicable.
Gene Ontology Cellular Component was matched with gene names of each glycopeptide.
Gene names	Protein names	Position	Sequence	FractionsControl	FractionsTreated	MinFractionControl	MaxFractionControl	MinFractionTreated	MaxFractionTreated	DeltaMinFraction	DeltaMaxFraction	Differential	GOCC	GOCCTERM
GYLTL1B	Glycosyltransferase-like protein LARGE2;Xylosyltransferase LARGE2;Beta-1,3-glucuronyltransferase LARGE2	80	AAALDGDPGAGPGDHNR	13;14;15;16	15;16	13	16	15	16	-2	0	TRUE	NA	NA
IGF2R	Cation-independent mannose-6-phosphate receptor	2136	AACAVKPQEVQMVNGTITNPINGK	6	NA	6	6	NA	NA	NA	NA	NA	GO:0005641;GO:0005765;GO:0005768;GO:0005769;GO:0005770;GO:0005794;GO:0005802;GO:0005886;GO:0005887;GO:0005925;GO:0009986;GO:0016020;GO:0030118;GO:0030133;GO:0030139;GO:0030140;GO:0030665;GO:0030667;GO:0032588;GO:0048471;GO:0070062	nuclear envelope lumen;lysosomal membrane;endosome;early endosome;late endosome;Golgi apparatus;trans-Golgi network;plasma membrane;integral component of plasma membrane;focal adhesion;cell surface;membrane;clathrin coat;transport vesicle;endocytic vesicle;trans-Golgi network transport vesicle;clathrin-coated vesicle membrane;secretory granule membrane;trans-Golgi network membrane;perinuclear reg…
P2RX4	P2X purinoceptor 4	184	AAENFTLLVK	9;10;11;13	8;10;13	9	13	8	13	1	0	FALSE	GO:0005639;GO:0005765;GO:0005886;GO:0005887;GO:0014069;GO:0016020;GO:0016021;GO:0030054;GO:0043025;GO:0043195;GO:0043197;GO:0044297;GO:0048471;GO:0070062	integral component of nuclear inner membrane;lysosomal membrane;plasma membrane;integral component of plasma membrane;postsynaptic density;membrane;integral component of membrane;cell junction;neuronal cell body;terminal bouton;dendritic spine;cell body;perinuclear region of cytoplasm;extracellular exosome
LGALS3BP	Galectin-3-binding protein	551	AAIPSALDTNSSK	6;7;8;9;10;11;12;13;14;15;17;18;19	5;7;8;9;10;12;13;14;15;16;17;18;19	6	19	5	19	1	0	FALSE	GO:0005576;GO:0005615;GO:0016020;GO:0031089;GO:0062023;GO:0070062;GO:0072562	extracellular region;extracellular space;membrane;platelet dense granule lumen;collagen-containing extracellular matrix;extracellular exosome;blood microparticle
SEMA4D	Semaphorin-4D	379	AANYTSSLNLPDK	9;10;11;12;13	8;9;10;12	9	13	8	12	1	1	FALSE	GO:0005615;GO:0005886;GO:0005887	extracellular space;plasma membrane;integral component of plasma membrane
SORL1	Sortilin-related receptor	1706	AASNFTEIK	13;14;15	12;13;14	13	15	12	14	1	1	FALSE	GO:0000139;GO:0005615;GO:0005641;GO:0005768;GO:0005769;GO:0005771;GO:0005783;GO:0005794;GO:0005802;GO:0005886;GO:0005887;GO:0010008;GO:0016020;GO:0016021;GO:0031985;GO:0034362;GO:0055037;GO:0070062	Golgi membrane;extracellular space;nuclear envelope lumen;endosome;early endosome;multivesicular body;endoplasmic reticulum;Golgi apparatus;trans-Golgi network;plasma membrane;integral component of plasma membrane;endosome membrane;membrane;integral component of membrane;Golgi cisterna;low-density lipoprotein particle;recycling endosome;extracellular exosome
LAMP2	Lysosome-associated membrane glycoprotein 2	123	AASTYSIDSVSFSYNTGDNTTFPDAEDKGILTVDELLAIR	NA	4	NA	NA	4	4	NA	NA	NA	GO:0005615;GO:0005764;GO:0005765;GO:0005770;GO:0005886;GO:0016020;GO:0030670;GO:0031088;GO:0031902;GO:0035577;GO:0043202;GO:0044754;GO:0045121;GO:0070062;GO:0097637;GO:0098857;GO:0101003;GO:1990836	extracellular space;lysosome;lysosomal membrane;late endosome;plasma membrane;membrane;phagocytic vesicle membrane;platelet dense granule membrane;late endosome membrane;azurophil granule membrane;lysosomal lumen;autolysosome;membrane raft;extracellular exosome;integral component of autophagosome membrane;membrane microdomain;ficolin-1-rich granule membrane;lysosomal matrix
PTPRJ	Receptor-type tyrosine-protein phosphatase eta	937	ACVAGFTNITFHPQNK	6	NA	6	6	NA	NA	NA	NA	NA	GO:0001772;GO:0005886;GO:0005887;GO:0005911;GO:0009986;GO:0032587;GO:0035579;GO:0070062	immunological synapse;plasma membrane;integral component of plasma membrane;cell-cell junction;cell surface;ruffle membrane;specific granule membrane;extracellular exosome
XRN1	5'-3' exoribonuclease 1	1326	AECWSQKMSNKQPNSGIENFLASLNISK	NA	5	NA	NA	5	5	NA	NA	NA	GO:0000932;GO:0005634;GO:0005829;GO:0005886;GO:0016020;GO:0030425;GO:0043025;GO:0045202	P-body;nucleus;cytosol;plasma membrane;membrane;dendrite;neuronal cell body;synapse
IGSF3	Immunoglobulin superfamily member 3	961	AEDTAGQTALTVMRPDASLQVDTVVPNATVSEK	5;6	NA	5	6	NA	NA	NA	NA	NA	GO:0009986;GO:0016021	cell surface;integral component of membrane
ANPEP	Aminopeptidase N	234	AEFNITLIHPK	9;10	NA	9	10	NA	NA	NA	NA	NA	GO:0005615;GO:0005737;GO:0005765;GO:0005793;GO:0005886;GO:0009897;GO:0016021;GO:0030667;GO:0070062	extracellular space;cytoplasm;lysosomal membrane;endoplasmic reticulum-Golgi intermediate compartment;plasma membrane;external side of plasma membrane;integral component of membrane;secretory granule membrane;extracellular exosome
NIM1K	Serine/threonine-protein kinase NIM1	201	AENVFYTSNTCVK	NA	18	NA	NA	18	18	NA	NA	NA	GO:0005634;GO:0005737;GO:0031588	nucleus;cytoplasm;nucleotide-activated protein kinase complex
HYOU1	Hypoxia up-regulated protein 1	931	AEPPLNASASDQGEK	16;17;18;19;20	1;15;17;18;20	16	20	1	20	15	0	TRUE	GO:0005576;GO:0005783;GO:0005788;GO:0005790;GO:0005925;GO:0016020;GO:0034663;GO:0070062;GO:0071682	extracellular region;endoplasmic reticulum;endoplasmic reticulum lumen;smooth endoplasmic reticulum;focal adhesion;membrane;endoplasmic reticulum chaperone complex;extracellular exosome;endocytic vesicle lumen
SEL1L	Protein sel-1 homolog 1	406	AFDYFNLAANAGNSHAMAFLGK	NA	5	NA	NA	5	5	NA	NA	NA	GO:0000836;GO:0000839;GO:0005783;GO:0005789;GO:0016021;GO:0036513;GO:0044322	Hrd1p ubiquitin ligase complex;Hrd1p ubiquitin ligase ERAD-L complex;endoplasmic reticulum;endoplasmic reticulum membrane;integral component of membrane;Derlin-1 retrotranslocation complex;endoplasmic reticulum quality control compartment
LRP1	Prolow-density lipoprotein receptor-related protein 1;Low-density lipoprotein receptor-related protein 1 85 kDa subunit;Low-density lipoprotein receptor-related protein 1 515 kDa subunit;Low-density lipoprotein receptor-related protein 1 intracellular domain	1645	AFINGTGVETVVSADLPNAHGLAVDWVSR	4	4;5	4	4	4	5	0	-1	FALSE	GO:0005634;GO:0005765;GO:0005769;GO:0005886;GO:0005887;GO:0005905;GO:0005925;GO:0016020;GO:0016323;GO:0030136;GO:0030425;GO:0030666;GO:0032593;GO:0043025;GO:0043235;GO:0044295;GO:0045177;GO:0098797	nucleus;lysosomal membrane;early endosome;plasma membrane;integral component of plasma membrane;clathrin-coated pit;focal adhesion;membrane;basolateral plasma membrane;clathrin-coated vesicle;dendrite;endocytic vesicle membrane;insulin-responsive compartment;neuronal cell body;receptor complex;axonal growth cone;apical part of cell;plasma membrane protein complex
CD44	CD44 antigen	57	AFNSTLPTMAQMEK	4;5;6;7;8;9;10;11;12;13;14;15;16;17;18	5;6;7;8;9;10;12;13;14;15;16;17;19	4	18	5	19	-1	-1	FALSE	GO:0005794;GO:0005829;GO:0005886;GO:0005887;GO:0005902;GO:0005925;GO:0009986;GO:0016323;GO:0016324;GO:0030667;GO:0031258;GO:0035692;GO:0042995;GO:0070062	Golgi apparatus;cytosol;plasma membrane;integral component of plasma membrane;microvillus;focal adhesion;cell surface;basolateral plasma membrane;apical plasma membrane;secretory granule membrane;lamellipodium membrane;macrophage migration inhibitory factor receptor complex;cell projection;extracellular exosome
LRFN4	Leucine-rich repeat and fibronectin type-III domain-containing protein 4	333	AFPNGTLEIGVTGAGDAGGYTCIATNPAGEATAR	4	4	4	4	4	4	0	0	FALSE	GO:0005886;GO:0009986;GO:0098978;GO:0098982;GO:0099061	plasma membrane;cell surface;glutamatergic synapse;GABA-ergic synapse;integral component of postsynaptic density membrane
F11R	Junctional adhesion molecule A	185	AFSNSSYVLNPTTGELVFDPLSASDTGEYSCEAR	6	6	6	6	6	6	0	0	FALSE	GO:0005886;GO:0005911;GO:0005923;GO:0016021;GO:0030054;GO:0031410;GO:0036057;GO:0070062	plasma membrane;cell-cell junction;bicellular tight junction;integral component of membrane;cell junction;cytoplasmic vesicle;slit diaphragm;extracellular exosome
TPP1	Tripeptidyl-peptidase 1	286	AGIEASLDVQYLMSAGANISTWVYSSPGR	NA	4	NA	NA	4	4	NA	NA	NA	GO:0005764;GO:0042470;GO:0043202;GO:0070062	lysosome;melanosome;lysosomal lumen;extracellular exosome
LARGE	Glycosyltransferase-like protein LARGE1;Xylosyltransferase LARGE;Beta-1,3-glucuronyltransferase LARGE	122	AGIVAGNSSECGQQPVVEK	11	NA	11	11	NA	NA	NA	NA	NA	NA	NA
APMAP	Adipocyte plasma membrane-associated protein	160	AGPNGTLFVADAYK	6;7;8;9;10;11;12;13;14;15;16;17;18;19;20	1;5;6;7;8;9;10;11;12;13;14;15;16;17;19;20	6	20	1	20	5	0	TRUE	GO:0005783;GO:0009986;GO:0016020;GO:0016021	endoplasmic reticulum;cell surface;membrane;integral component of membrane
CSPG4	Chondroitin sulfate proteoglycan 4	1202	AGQPATAFSQQDLLDGAVLYSHNGSLSPR	4;5;6	4;5	4	6	4	5	0	1	FALSE	GO:0005576;GO:0005796;GO:0005887;GO:0005925;GO:0009986;GO:0016324;GO:0031258;GO:0043202;GO:0062023;GO:0070062	extracellular region;Golgi lumen;integral component of plasma membrane;focal adhesion;cell surface;apical plasma membrane;lamellipodium membrane;lysosomal lumen;collagen-containing extracellular matrix;extracellular exosome
SSR2	Translocon-associated protein subunit beta	104	AGYFNFTSATITYLAQEDGPVVIGSTSAPGQGGILAQR	3;4	3;4;5;6	3	4	3	6	0	-2	TRUE	GO:0005783;GO:0005789;GO:0016021	endoplasmic reticulum;endoplasmic reticulum membrane;integral component of membrane
ITGA3	Integrin alpha-3;Integrin alpha-3 heavy chain;Integrin alpha-3 light chain	926	AHCVWLECPIPDAPVVTNVTVK	4	4	4	4	4	4	0	0	FALSE	GO:0005886;GO:0005925;GO:0008305;GO:0009897;GO:0009986;GO:0016323;GO:0031527;GO:0034667;GO:0043235;GO:0048471;GO:0060076;GO:0070062;GO:0071438;GO:0071944;GO:0097060;GO:1990812	plasma membrane;focal adhesion;integrin complex;external side of plasma membrane;cell surface;basolateral plasma membrane;filopodium membrane;integrin alpha3-beta1 complex;receptor complex;perinuclear region of cytoplasm;excitatory synapse;extracellular exosome;invadopodium membrane;cell periphery;synaptic membrane;growth cone filopodium
NDST2	Bifunctional heparan sulfate N-deacetylase/N-sulfotransferase 2;Heparan sulfate N-deacetylase 2;Heparan sulfate N-sulfotransferase 2	726	AHGDPVALNYTFYQVISASSQTPLALR	4	4;5	4	4	4	5	0	-1	FALSE	GO:0000139;GO:0005794;GO:0016021	Golgi membrane;Golgi apparatus;integral component of membrane
ADAM10	Disintegrin and metalloproteinase domain-containing protein 10	267	AIDTIYQTTDFSGIRNISFMVK	NA	5	NA	NA	5	5	NA	NA	NA	GO:0000139;GO:0005634;GO:0005737;GO:0005788;GO:0005794;GO:0005798;GO:0005802;GO:0005886;GO:0005925;GO:0008021;GO:0009986;GO:0014069;GO:0016020;GO:0016021;GO:0035579;GO:0043025;GO:0043197;GO:0045211;GO:0046930;GO:0070062;GO:0070821;GO:0097038;GO:0097060;GO:0097197;GO:0098978	Golgi membrane;nucleus;cytoplasm;endoplasmic reticulum lumen;Golgi apparatus;Golgi-associated vesicle;trans-Golgi network;plasma membrane;focal adhesion;synaptic vesicle;cell surface;postsynaptic density;membrane;integral component of membrane;specific granule membrane;neuronal cell body;dendritic spine;postsynaptic membrane;pore complex;extracellular exosome;tertiary granule membrane;perinuclear…
FAT1	Protocadherin Fat 1;Protocadherin Fat 1, nuclear form	333	AIGGIDWDSHPFGYNLTLQAK	NA	4;5	NA	NA	4	5	NA	NA	NA	GO:0005634;GO:0005886;GO:0005887;GO:0005911;GO:0005925;GO:0016324;GO:0030027;GO:0030175;GO:0048471;GO:0070062	nucleus;plasma membrane;integral component of plasma membrane;cell-cell junction;focal adhesion;apical plasma membrane;lamellipodium;filopodium;perinuclear region of cytoplasm;extracellular exosome
CD9	CD9 antigen	151	AIHYALNCCGLAGGVEQFISDICPK	NA	4	NA	NA	4	4	NA	NA	NA	GO:0005615;GO:0005886;GO:0005887;GO:0005925;GO:0009897;GO:0016020;GO:0016324;GO:0030666;GO:0030669;GO:0031092;GO:0070062;GO:1903561	extracellular space;plasma membrane;integral component of plasma membrane;focal adhesion;external side of plasma membrane;membrane;apical plasma membrane;endocytic vesicle membrane;clathrin-coated endocytic vesicle membrane;platelet alpha granule membrane;extracellular exosome;extracellular vesicle
DOCK2	Dedicator of cytokinesis protein 2	1012	AINKFAETMNQK	NA	9	NA	NA	9	9	NA	NA	NA	GO:0005576;GO:0005829;GO:0005856;GO:0016020;GO:0035580;GO:0070062	extracellular region;cytosol;cytoskeleton;membrane;specific granule lumen;extracellular exosome
TINAGL1	Tubulointerstitial nephritis antigen-like	161	AINQGNYGWQAGNHSAFWGMTLDEGIR	4	4;5	4	4	4	5	0	-1	FALSE	GO:0005576;GO:0005615;GO:0005737;GO:0062023;GO:0070062	extracellular region;extracellular space;cytoplasm;collagen-containing extracellular matrix;extracellular exosome
SORL1	Sortilin-related receptor	1854	AINQTAVECTWTGPR	11	NA	11	11	NA	NA	NA	NA	NA	GO:0000139;GO:0005615;GO:0005641;GO:0005768;GO:0005769;GO:0005771;GO:0005783;GO:0005794;GO:0005802;GO:0005886;GO:0005887;GO:0010008;GO:0016020;GO:0016021;GO:0031985;GO:0034362;GO:0055037;GO:0070062	Golgi membrane;extracellular space;nuclear envelope lumen;endosome;early endosome;multivesicular body;endoplasmic reticulum;Golgi apparatus;trans-Golgi network;plasma membrane;integral component of plasma membrane;endosome membrane;membrane;integral component of membrane;Golgi cisterna;low-density lipoprotein particle;recycling endosome;extracellular exosome
SLC5A1	Sodium/glucose cotransporter 1	248	AIPTIVSDGNTTFQEK	9;10	9;10	9	10	9	10	0	0	FALSE	GO:0005886;GO:0005887;GO:0005911;GO:0016021;GO:0016324;GO:0031526;GO:0070062	plasma membrane;integral component of plasma membrane;cell-cell junction;integral component of membrane;apical plasma membrane;brush border membrane;extracellular exosome
YTHDF3	YTH domain-containing family protein 3	175	AITDGQAGFGNDTLSK	10;11	10	10	11	10	10	0	1	FALSE	GO:0005829	cytosol
RFC1	Replication factor C subunit 1	695	AIVAESLNNTSIK	NA	10	NA	NA	10	10	NA	NA	NA	GO:0005634;GO:0005654;GO:0005663;GO:0005730;GO:0005737;GO:0031391;GO:0070062	nucleus;nucleoplasm;DNA replication factor C complex;nucleolus;cytoplasm;Elg1 RFC-like complex;extracellular exosome
HIST1H1C	Histone H1.2;Histone H1t;Histone H1.1;Histone H1.4;Histone H1.3	77	ALAAAGYDVEKNNSR	NA	15	NA	NA	15	15	NA	NA	NA	NA	NA
GGT7	Gamma-glutamyltransferase 7;Gamma-glutamyltransferase 7 heavy chain;Gamma-glutamyltransferase 7 light chain	283	ALAEQLPPNMSER	13;14	12;13	13	14	12	13	1	1	FALSE	GO:0005886;GO:0016021	plasma membrane;integral component of membrane
DPP7	Dipeptidyl peptidase 2	315	ALAGLVYNASGSEHCYDIYR	6	6	6	6	6	6	0	0	FALSE	GO:0005576;GO:0005794;GO:0005829;GO:0031982;GO:0035578;GO:0043231;GO:0070062	extracellular region;Golgi apparatus;cytosol;vesicle;azurophil granule lumen;intracellular membrane-bounded organelle;extracellular exosome
SIAE	Sialate O-acetylesterase	401	ALAYGEKNLTFEGPLPEK	9;10	10	9	10	10	10	-1	0	FALSE	GO:0005615;GO:0005764;GO:0070062	extracellular space;lysosome;extracellular exosome
NSUN7	Putative methyltransferase NSUN7	461	ALEFQDLGNK	9	NA	9	9	NA	NA	NA	NA	NA	NA	NA
PROM2	Prominin-2	707	ALESSAPNLQLETSDVLANVTYLK	5;6	5;6	5	6	5	6	0	0	FALSE	GO:0005887;GO:0005902;GO:0005929;GO:0009986;GO:0016323;GO:0016324;GO:0031410;GO:0031528;GO:0042995;GO:0044393;GO:0045121;GO:0060170;GO:0070062;GO:0071914	integral component of plasma membrane;microvillus;cilium;cell surface;basolateral plasma membrane;apical plasma membrane;cytoplasmic vesicle;microvillus membrane;cell projection;microspike;membrane raft;ciliary membrane;extracellular exosome;prominosome
SUCO	SUN domain-containing ossification factor	928	ALEVNMSLSGR	10;11;12;13;14	10;12;13	10	14	10	13	0	1	FALSE	GO:0005737;GO:0005791;GO:0016020;GO:0016021;GO:0030867	cytoplasm;rough endoplasmic reticulum;membrane;integral component of membrane;rough endoplasmic reticulum membrane
TNFAIP3	Tumor necrosis factor alpha-induced protein 3;A20p50;A20p37	137	ALFSTLKETDTRNFK	5	5	5	5	5	5	0	0	FALSE	GO:0005634;GO:0005737;GO:0005764;GO:0005829;GO:0043231;GO:0070062	nucleus;cytoplasm;lysosome;cytosol;intracellular membrane-bounded organelle;extracellular exosome
LGALS3BP	Galectin-3-binding protein	69	ALGFENATQALGR	6;7;8;9;10;11;12;13;14;15;16;17;19	1;6;7;8;9;10;12;13;14;15;16;17;19;20	6	19	1	20	5	-1	TRUE	GO:0005576;GO:0005615;GO:0016020;GO:0031089;GO:0062023;GO:0070062;GO:0072562	extracellular region;extracellular space;membrane;platelet dense granule lumen;collagen-containing extracellular matrix;extracellular exosome;blood microparticle
GGH	Gamma-glutamyl hydrolase	307	ALIYQFSPIYTGNISSFQQCYIFD	3	3	3	3	3	3	0	0	FALSE	GO:0005576;GO:0005615;GO:0005634;GO:0005773;GO:0005829;GO:0035578;GO:0035580;GO:0042470;GO:0070062;GO:1904724	extracellular region;extracellular space;nucleus;vacuole;cytosol;azurophil granule lumen;specific granule lumen;melanosome;extracellular exosome;tertiary granule lumen
EGFL6	Epidermal growth factor-like protein 6	355	ALKNDIEERSLR	8	NA	8	8	NA	NA	NA	NA	NA	GO:0005604;GO:0005615;GO:0016020	basement membrane;extracellular space;membrane
MEGF8	Multiple epidermal growth factor-like domains protein 8	1271	ALLTNVSSVALGSR	6;7;9;10	6;7;8	6	10	6	8	0	2	TRUE	GO:0005634;GO:0016021;GO:0070062	nucleus;integral component of membrane;extracellular exosome
ATF6	Cyclic AMP-dependent transcription factor ATF-6 alpha;Processed cyclic AMP-dependent transcription factor ATF-6 alpha	472	ALMVLTEEPLLYIPPPPCQPLINTTESLR	4	3;4	4	4	3	4	1	0	FALSE	GO:0000139;GO:0005634;GO:0005635;GO:0005654;GO:0005783;GO:0005789;GO:0005794;GO:0005829;GO:0016020;GO:0030176	Golgi membrane;nucleus;nuclear envelope;nucleoplasm;endoplasmic reticulum;endoplasmic reticulum membrane;Golgi apparatus;cytosol;membrane;integral component of endoplasmic reticulum membrane
COPG1	Coatomer subunit gamma-1	549	ALNAGYILNGLTVSIPGLER	NA	5	NA	NA	5	5	NA	NA	NA	GO:0000139;GO:0005783;GO:0005789;GO:0005793;GO:0005794;GO:0005829;GO:0016020;GO:0030126;GO:0030133	Golgi membrane;endoplasmic reticulum;endoplasmic reticulum membrane;endoplasmic reticulum-Golgi intermediate compartment;Golgi apparatus;cytosol;membrane;COPI vesicle coat;transport vesicle
TMEM245	Transmembrane protein 245	524	ALNSAANNVYQYGR	9	8;9	9	9	8	9	1	0	FALSE	GO:0016021	integral component of membrane
HFE	Hereditary hemochromatosis protein	234	ALNYYPQNITMK	7;9;10	8	7	10	8	8	-1	2	TRUE	GO:0005615;GO:0005769;GO:0005886;GO:0005887;GO:0009897;GO:0031410;GO:0045177;GO:0045178;GO:0048471;GO:0055037;GO:1990357;GO:1990712	extracellular space;early endosome;plasma membrane;integral component of plasma membrane;external side of plasma membrane;cytoplasmic vesicle;apical part of cell;basal part of cell;perinuclear region of cytoplasm;recycling endosome;terminal web;HFE-transferrin receptor complex
PLXNB2	Plexin-B2	127	ALSNISLR	9;10;11;12;13;14	9;10;12;13	9	14	9	13	0	1	FALSE	GO:0002116;GO:0005887;GO:0009986;GO:0070062	semaphorin receptor complex;integral component of plasma membrane;cell surface;extracellular exosome
SUN2	SUN domain-containing protein 2	636	ALSPNSTISSAPK	6;7;9;10;11;12;13;14;15;17	5;8;9;10;12;13;14;15;16;17;19;20	6	17	5	20	1	-3	TRUE	GO:0000784;GO:0000794;GO:0005635;GO:0005639;GO:0010008;GO:0031965;GO:0034993	nuclear chromosome, telomeric region;condensed nuclear chromosome;nuclear envelope;integral component of nuclear inner membrane;endosome membrane;nuclear membrane;meiotic nuclear membrane microtubule tethering complex
MSLN	Mesothelin;Megakaryocyte-potentiating factor;Mesothelin, cleaved form	523	ALSQQNVSMDLATFMK	6;7	7	6	7	7	7	-1	0	FALSE	GO:0005576;GO:0005615;GO:0005788;GO:0005794;GO:0005886;GO:0009986;GO:0016020;GO:0031225	extracellular region;extracellular space;endoplasmic reticulum lumen;Golgi apparatus;plasma membrane;cell surface;membrane;anchored component of membrane
TNFRSF11A	Tumor necrosis factor receptor superfamily member 11A	105	ALVAVVAGNSTTPR	6;7;9;10	7;8;9	6	10	7	9	-1	1	FALSE	GO:0005829;GO:0005886;GO:0009897;GO:0016021	cytosol;plasma membrane;external side of plasma membrane;integral component of membrane
HSPG2	Basement membrane-specific heparan sulfate proteoglycan core protein;Endorepellin;LG3 peptide	89	ALVNFTR	9;10;11	9;10;12;13	9	11	9	13	0	-2	TRUE	GO:0005576;GO:0005604;GO:0005615;GO:0005796;GO:0005886;GO:0005925;GO:0043202;GO:0062023;GO:0070062;GO:0098797	extracellular region;basement membrane;extracellular space;Golgi lumen;plasma membrane;focal adhesion;lysosomal lumen;collagen-containing extracellular matrix;extracellular exosome;plasma membrane protein complex
SEMA4G	Semaphorin-4G	598	ALWLLNGSMGLSDGQGGYR	5;6	6	5	6	6	6	-1	0	FALSE	GO:0005615;GO:0005887	extracellular space;integral component of plasma membrane
PROCR	Endothelial protein C receptor	172	ALWQADTQVTSGVVTFTLQQLNAYNR	4	4	4	4	4	4	0	0	FALSE	GO:0005576;GO:0005813;GO:0005886;GO:0005887;GO:0005925;GO:0009986;GO:0048471;GO:0070062	extracellular region;centrosome;plasma membrane;integral component of plasma membrane;focal adhesion;cell surface;perinuclear region of cytoplasm;extracellular exosome
NCSTN	Nicastrin	506	ALYELAGGTNFSDTVQADPQTVTR	5;6;7	5;6;7	5	7	5	7	0	0	FALSE	GO:0005739;GO:0005765;GO:0005769;GO:0005783;GO:0005794;GO:0005886;GO:0005887;GO:0005925;GO:0008021;GO:0010008;GO:0016020;GO:0016021;GO:0035577;GO:0042383;GO:0042470;GO:0070062;GO:0070765;GO:0099056	mitochondrion;lysosomal membrane;early endosome;endoplasmic reticulum;Golgi apparatus;plasma membrane;integral component of plasma membrane;focal adhesion;synaptic vesicle;endosome membrane;membrane;integral component of membrane;azurophil granule membrane;sarcolemma;melanosome;extracellular exosome;gamma-secretase complex;integral component of presynaptic membrane
HIST2H2BD	Putative histone H2B type 2-D;Putative histone H2B type 2-C	64	AMGIMNSFLNDIFER	12	NA	12	12	NA	NA	NA	NA	NA	NA	NA
HIST1H2BL	Histone H2B type 1-L;Histone H2B type 1-M;Histone H2B type 1-N;Histone H2B type 1-H;Histone H2B type 2-F;Histone H2B type 1-C/E/F/G/I;Histone H2B type 1-D;Histone H2B type F-S;Histone H2B type 1-K;Histone H2B type 3-B;Histone H2B type 2-E;Histone H2B type 1-B;Histone H2B type 1-O;Histone H2B type 1-J	64	AMGIMNSFVNDIFER	1;9;10;11	7;8;10;12	1	11	7	12	-6	-1	TRUE	NA	NA
COLGALT1	Procollagen galactosyltransferase 1	381	AMNTSQVEALGIQMLPGYR	4;6;7	4;5;6;7;8	4	7	4	8	0	-1	FALSE	GO:0005788;GO:0016020	endoplasmic reticulum lumen;membrane
COLGALT1	Procollagen galactosyltransferase 1	381	AMNTSQVEALGIQMLPGYRDPYHGR	NA	5	NA	NA	5	5	NA	NA	NA	GO:0005788;GO:0016020	endoplasmic reticulum lumen;membrane
COLGALT1	Procollagen galactosyltransferase 1	381	AMNTSQVEALGIQMLPGYRDPYHGRPLTK	NA	4	NA	NA	4	4	NA	NA	NA	GO:0005788;GO:0016020	endoplasmic reticulum lumen;membrane
STT3B	Dolichyl-diphosphooligosaccharide--protein glycosyltransferase subunit STT3B	641	AMSSNETAAYK	13;14;15	13	13	15	13	13	0	2	TRUE	GO:0005783;GO:0008250;GO:0016020;GO:0016021;GO:0032991;GO:0034998	endoplasmic reticulum;oligosaccharyltransferase complex;membrane;integral component of membrane;protein-containing complex;oligosaccharyltransferase I complex
STK36	Serine/threonine-protein kinase 36	153	AMSTNTMVLTSIK	NA	8	NA	NA	8	8	NA	NA	NA	GO:0005576;GO:0005634;GO:0005737;GO:0005829	extracellular region;nucleus;cytoplasm;cytosol
NPTN	Neuroplastin	229	ANATIEVK	13;14;15	14;15	13	15	14	15	-1	0	FALSE	GO:0001772;GO:0005886;GO:0009986;GO:0030424;GO:0030425;GO:0042734;GO:0060077;GO:0098685;GO:0098978;GO:0098982;GO:0099059;GO:0099061	immunological synapse;plasma membrane;cell surface;axon;dendrite;presynaptic membrane;inhibitory synapse;Schaffer collateral - CA1 synapse;glutamatergic synapse;GABA-ergic synapse;integral component of presynaptic active zone membrane;integral component of postsynaptic density membrane
PCDH1	Protocadherin-1	305	ANDSDQGANAEIEYTFHQAPEVVR	10;11;13;14	13	10	14	13	13	-3	1	TRUE	GO:0005634;GO:0005730;GO:0005886;GO:0005887;GO:0005911;GO:0030054;GO:0043231	nucleus;nucleolus;plasma membrane;integral component of plasma membrane;cell-cell junction;cell junction;intracellular membrane-bounded organelle
TMTC3	Transmembrane and TPR repeat-containing protein 3	541	ANESRLEEADQLYR	15;16;17;18	15;16;17;19	15	18	15	19	0	-1	FALSE	GO:0005783;GO:0016021	endoplasmic reticulum;integral component of membrane
PLXND1	Plexin-D1	696	ANFTIYDCSR	11;12	NA	11	12	NA	NA	NA	NA	NA	GO:0002116;GO:0005886;GO:0005887;GO:0030027;GO:0031258	semaphorin receptor complex;plasma membrane;integral component of plasma membrane;lamellipodium;lamellipodium membrane
ITGA6	Integrin alpha-6;Integrin alpha-6 heavy chain;Integrin alpha-6 light chain;Processed integrin alpha-6	323	ANHSGAVVLLK	6;7;8;9;10;11;13;14;15;16;17	1;5;9;10;11;12;13;15;17;19;20	6	17	1	20	5	-3	TRUE	GO:0005604;GO:0005886;GO:0005925;GO:0009897;GO:0009925;GO:0009986;GO:0030056;GO:0030175;GO:0034676	basement membrane;plasma membrane;focal adhesion;external side of plasma membrane;basal plasma membrane;cell surface;hemidesmosome;filopodium;integrin alpha6-beta4 complex
ITGA6	Integrin alpha-6;Integrin alpha-6 heavy chain;Integrin alpha-6 light chain;Processed integrin alpha-6	323	ANHSGAVVLLKR	9;10	8;9;10	9	10	8	10	1	0	FALSE	GO:0005604;GO:0005886;GO:0005925;GO:0009897;GO:0009925;GO:0009986;GO:0030056;GO:0030175;GO:0034676	basement membrane;plasma membrane;focal adhesion;external side of plasma membrane;basal plasma membrane;cell surface;hemidesmosome;filopodium;integrin alpha6-beta4 complex
CFAP45	Cilia- and flagella-associated protein 45	543	ANILPATSVN	9	NA	9	9	NA	NA	NA	NA	NA	GO:0005634;GO:0005654;GO:0005929	nucleus;nucleoplasm;cilium
SCARB2	Lysosome membrane protein 2	105	ANIQFGDNGTTISAVSNK	5;6;7;8;9;10;11;13;14;15;16	7;8;9;10	5	16	7	10	-2	6	TRUE	GO:0000139;GO:0005765;GO:0005789;GO:0005886;GO:0005925;GO:0010008;GO:0016020;GO:0016021;GO:0030665;GO:0030666;GO:0031902;GO:0043202;GO:0070062	Golgi membrane;lysosomal membrane;endoplasmic reticulum membrane;plasma membrane;focal adhesion;endosome membrane;membrane;integral component of membrane;clathrin-coated vesicle membrane;endocytic vesicle membrane;late endosome membrane;lysosomal lumen;extracellular exosome
PLXNA3	Plexin-A3	1009	ANISSPGLIYTYTQDPTVTR	5;6	5;6	5	6	5	6	0	0	FALSE	GO:0002116;GO:0005634;GO:0005886;GO:0005887;GO:0016020;GO:0030054;GO:0043231	semaphorin receptor complex;nucleus;plasma membrane;integral component of plasma membrane;membrane;cell junction;intracellular membrane-bounded organelle
EFCAB14	EF-hand calcium-binding domain-containing protein 14	324	ANLSFSMMGDR	9;10	NA	9	10	NA	NA	NA	NA	NA	NA	NA
MET	Hepatocyte growth factor receptor	106	ANLSGGVWK	11	NA	11	11	NA	NA	NA	NA	NA	GO:0005576;GO:0005886;GO:0005887;GO:0009925;GO:0009986;GO:0016021;GO:0043235	extracellular region;plasma membrane;integral component of plasma membrane;basal plasma membrane;cell surface;integral component of membrane;receptor complex
DPEP1	Dipeptidase 1	279	ANLSQVADHLDHIK	10	NA	10	10	NA	NA	NA	NA	NA	GO:0005615;GO:0005634;GO:0005886;GO:0016324;GO:0030054;GO:0031225;GO:0031528;GO:0045177;GO:0070062	extracellular space;nucleus;plasma membrane;apical plasma membrane;cell junction;anchored component of membrane;microvillus membrane;apical part of cell;extracellular exosome
PIGR	Polymeric immunoglobulin receptor;Secretory component	83	ANLTNFPENGTFVVNIAQLSQDDSGR	5	5	5	5	5	5	0	0	FALSE	GO:0005615;GO:0005886;GO:0005887;GO:0035577;GO:0043235;GO:0070062	extracellular space;plasma membrane;integral component of plasma membrane;azurophil granule membrane;receptor complex;extracellular exosome
MAN2A2	Alpha-mannosidase 2x	305	ANLTSMLIQR	9;10	9	9	10	9	9	0	1	FALSE	GO:0000139;GO:0016021	Golgi membrane;integral component of membrane
DPEP1	Dipeptidase 1	57	ANLTTLAGTHTNIPK	6;7;9;10	7;8	6	10	7	8	-1	2	TRUE	GO:0005615;GO:0005634;GO:0005886;GO:0016324;GO:0030054;GO:0031225;GO:0031528;GO:0045177;GO:0070062	extracellular space;nucleus;plasma membrane;apical plasma membrane;cell junction;anchored component of membrane;microvillus membrane;apical part of cell;extracellular exosome
ICAM1	Intercellular adhesion molecule 1	145	ANLTVVLLR	6;7;9;10	NA	6	10	NA	NA	NA	NA	NA	GO:0001772;GO:0005615;GO:0005886;GO:0005887;GO:0005925;GO:0009897;GO:0009986;GO:0016020;GO:0045121;GO:0062023;GO:0070062	immunological synapse;extracellular space;plasma membrane;integral component of plasma membrane;focal adhesion;external side of plasma membrane;cell surface;membrane;membrane raft;collagen-containing extracellular matrix;extracellular exosome
MAN2B1	Lysosomal alpha-mannosidase;Lysosomal alpha-mannosidase A peptide;Lysosomal alpha-mannosidase B peptide;Lysosomal alpha-mannosidase C peptide;Lysosomal alpha-mannosidase D peptide;Lysosomal alpha-mannosidase E peptide	367	ANLTWSVK	11	NA	11	11	NA	NA	NA	NA	NA	GO:0005576;GO:0005615;GO:0005774;GO:0035578;GO:0043202;GO:0070062	extracellular region;extracellular space;vacuolar membrane;azurophil granule lumen;lysosomal lumen;extracellular exosome
NCSTN	Nicastrin	530	ANNSWFQSILR	9;11	8	9	11	8	8	1	3	TRUE	GO:0005739;GO:0005765;GO:0005769;GO:0005783;GO:0005794;GO:0005886;GO:0005887;GO:0005925;GO:0008021;GO:0010008;GO:0016020;GO:0016021;GO:0035577;GO:0042383;GO:0042470;GO:0070062;GO:0070765;GO:0099056	mitochondrion;lysosomal membrane;early endosome;endoplasmic reticulum;Golgi apparatus;plasma membrane;integral component of plasma membrane;focal adhesion;synaptic vesicle;endosome membrane;membrane;integral component of membrane;azurophil granule membrane;sarcolemma;melanosome;extracellular exosome;gamma-secretase complex;integral component of presynaptic membrane
PLCB4	1-phosphatidylinositol 4,5-bisphosphate phosphodiesterase beta-4	139	ANNVSPMTCLK	14	NA	14	14	NA	NA	NA	NA	NA	GO:0005634;GO:0005790;GO:0005829;GO:0014069;GO:0030425;GO:0098688;GO:0098978	nucleus;smooth endoplasmic reticulum;cytosol;postsynaptic density;dendrite;parallel fiber to Purkinje cell synapse;glutamatergic synapse
GDF15	Growth/differentiation factor 15	70	ANQSWEDSNTDLVPAPAVR	11	NA	11	11	NA	NA	NA	NA	NA	GO:0005576;GO:0005615;GO:0005634;GO:0005737;GO:0005794;GO:0062023;GO:0070062	extracellular region;extracellular space;nucleus;cytoplasm;Golgi apparatus;collagen-containing extracellular matrix;extracellular exosome
CDC42EP3	Cdc42 effector protein 3	88	ANSTSDSVFTETPSPVLK	9;10	9;10	9	10	9	10	0	0	FALSE	GO:0005737;GO:0005829;GO:0005886;GO:0012505;GO:0015629	cytoplasm;cytosol;plasma membrane;endomembrane system;actin cytoskeleton
LAMB2	Laminin subunit beta-2	1348	ANTSALAVPSPVSNSASAR	6	NA	6	6	NA	NA	NA	NA	NA	GO:0005576;GO:0005604;GO:0005608;GO:0005788;GO:0031594;GO:0043083;GO:0043256;GO:0043260;GO:0062023;GO:0070062	extracellular region;basement membrane;laminin-3 complex;endoplasmic reticulum lumen;neuromuscular junction;synaptic cleft;laminin complex;laminin-11 complex;collagen-containing extracellular matrix;extracellular exosome
CD2AP	CD2-associated protein	559	ANTTAFLTPLEIK	NA	8	NA	NA	8	8	NA	NA	NA	GO:0001726;GO:0005737;GO:0005886;GO:0005911;GO:0015629;GO:0030139;GO:0031941;GO:0048471;GO:0070062	ruffle;cytoplasm;plasma membrane;cell-cell junction;actin cytoskeleton;endocytic vesicle;filamentous actin;perinuclear region of cytoplasm;extracellular exosome
ITGAV	Integrin alpha-V;Integrin alpha-V heavy chain;Integrin alpha-V light chain	74	ANTTQPGIVEGGQVLK	4;6;8;9;10;11;13;14;15;17	2;4;6;7;8;9;10;12;13;14;15;16;17;19	4	17	2	19	2	-2	TRUE	GO:0005829;GO:0005886;GO:0005887;GO:0005925;GO:0008305;GO:0009897;GO:0009986;GO:0016020;GO:0031258;GO:0031527;GO:0031528;GO:0032587;GO:0034683;GO:0034684;GO:0034685;GO:0034686;GO:0035579;GO:0035866;GO:0035867;GO:0035868;GO:0045335;GO:0070062	cytosol;plasma membrane;integral component of plasma membrane;focal adhesion;integrin complex;external side of plasma membrane;cell surface;membrane;lamellipodium membrane;filopodium membrane;microvillus membrane;ruffle membrane;integrin alphav-beta3 complex;integrin alphav-beta5 complex;integrin alphav-beta6 complex;integrin alphav-beta8 complex;specific granule membrane;alphav-beta3 integrin-PK…
ITGA2	Integrin alpha-2	460	ANYTGQIVLYSVNENGNITVIQAHR	3;4;5;6;7	3;4;5;6	3	7	3	6	0	1	FALSE	GO:0005634;GO:0005886;GO:0005925;GO:0008305;GO:0009897;GO:0009986;GO:0034666;GO:0043679;GO:0045178;GO:0048471	nucleus;plasma membrane;focal adhesion;integrin complex;external side of plasma membrane;cell surface;integrin alpha2-beta1 complex;axon terminus;basal part of cell;perinuclear region of cytoplasm
DSC2	Desmocollin-2	392	ANYTILK	9;10;11;13	8;9;12	9	13	8	12	1	1	FALSE	GO:0001533;GO:0005886;GO:0005911;GO:0014704;GO:0016021;GO:0030057;GO:0031410;GO:0070062	cornified envelope;plasma membrane;cell-cell junction;intercalated disc;integral component of membrane;desmosome;cytoplasmic vesicle;extracellular exosome
ITGB7	Integrin beta-7	531	APNGTGPLCSGK	11	NA	11	11	NA	NA	NA	NA	NA	GO:0005886;GO:0005925;GO:0008305;GO:0009986;GO:0016020;GO:0034669;GO:0043235;GO:0070062	plasma membrane;focal adhesion;integrin complex;cell surface;membrane;integrin alpha4-beta7 complex;receptor complex;extracellular exosome
PTPRK	Receptor-type tyrosine-protein phosphatase kappa	462	APQHVVNHLPPYTNVSLK	NA	5	NA	NA	5	5	NA	NA	NA	GO:0001750;GO:0005886;GO:0005887;GO:0005911;GO:0005912;GO:0009986;GO:0016021;GO:0030054;GO:0030424;GO:0030425;GO:0031256;GO:0043025;GO:0043231	photoreceptor outer segment;plasma membrane;integral component of plasma membrane;cell-cell junction;adherens junction;cell surface;integral component of membrane;cell junction;axon;dendrite;leading edge membrane;neuronal cell body;intracellular membrane-bounded organelle
NTSR1	Neurotensin receptor type 1	37	AQAGLEEALLAPGFGNASGNASER	5;6;7	NA	5	7	NA	NA	NA	NA	NA	GO:0005739;GO:0005783;GO:0005794;GO:0005886;GO:0005887;GO:0009898;GO:0009986;GO:0032280;GO:0043195;GO:0043197;GO:0043198;GO:0043204;GO:0045121	mitochondrion;endoplasmic reticulum;Golgi apparatus;plasma membrane;integral component of plasma membrane;cytoplasmic side of plasma membrane;cell surface;symmetric synapse;terminal bouton;dendritic spine;dendritic shaft;perikaryon;membrane raft
GPR126	G-protein coupled receptor 126	750	AQFTFFNK	9;10;11	10	9	11	10	10	-1	1	FALSE	NA	NA
LAMA5	Laminin subunit alpha-5	2568	AQQLLANSTALEEAMLQEQQR	NA	8	NA	NA	8	8	NA	NA	NA	GO:0005576;GO:0005604;GO:0005610;GO:0005615;GO:0005634;GO:0031594;GO:0043083;GO:0043259;GO:0043260;GO:0062023;GO:0070062	extracellular region;basement membrane;laminin-5 complex;extracellular space;nucleus;neuromuscular junction;synaptic cleft;laminin-10 complex;laminin-11 complex;collagen-containing extracellular matrix;extracellular exosome
TOP2B	DNA topoisomerase 2-beta	445	AQTQLNKKCSSVK	NA	11	NA	NA	11	11	NA	NA	NA	GO:0000792;GO:0005634;GO:0005654;GO:0005829;GO:0019035;GO:1990904	heterochromatin;nucleus;nucleoplasm;cytosol;viral integration complex;ribonucleoprotein complex
OR52E1	Olfactory receptor 52E1	307	AQVLKMFFNK	NA	8	NA	NA	8	8	NA	NA	NA	GO:0005886;GO:0016021	plasma membrane;integral component of membrane
TMEM106B	Transmembrane protein 106B	183	ARLNNITIIGPLDMK	NA	8	NA	NA	8	8	NA	NA	NA	GO:0005764;GO:0005765;GO:0005768;GO:0016021;GO:0031902	lysosome;lysosomal membrane;endosome;integral component of membrane;late endosome membrane
ITGAV	Integrin alpha-V;Integrin alpha-V heavy chain;Integrin alpha-V light chain	474	ARPVITVNAGLEVYPSILNQDNK	5;6	5	5	6	5	5	0	1	FALSE	GO:0005829;GO:0005886;GO:0005887;GO:0005925;GO:0008305;GO:0009897;GO:0009986;GO:0016020;GO:0031258;GO:0031527;GO:0031528;GO:0032587;GO:0034683;GO:0034684;GO:0034685;GO:0034686;GO:0035579;GO:0035866;GO:0035867;GO:0035868;GO:0045335;GO:0070062	cytosol;plasma membrane;integral component of plasma membrane;focal adhesion;integrin complex;external side of plasma membrane;cell surface;membrane;lamellipodium membrane;filopodium membrane;microvillus membrane;ruffle membrane;integrin alphav-beta3 complex;integrin alphav-beta5 complex;integrin alphav-beta6 complex;integrin alphav-beta8 complex;specific granule membrane;alphav-beta3 integrin-PK…
PCDHGA9	Protocadherin gamma-A9	419	ASEYNITVTATDR	NA	13	NA	NA	13	13	NA	NA	NA	GO:0005887	integral component of plasma membrane
LRRC8B	Volume-regulated anion channel subunit LRRC8B	78	ASMNTSSNPGTPLPLPLR	5;6;7	6;7	5	7	6	7	-1	0	FALSE	GO:0005737;GO:0005789;GO:0005886;GO:0005887;GO:0034702	cytoplasm;endoplasmic reticulum membrane;plasma membrane;integral component of plasma membrane;ion channel complex
HNRNPF	Heterogeneous nuclear ribonucleoprotein F;Heterogeneous nuclear ribonucleoprotein F, N-terminally processed;Heterogeneous nuclear ribonucleoprotein H;Heterogeneous nuclear ribonucleoprotein H, N-terminally processed	303	ATENDIYNFFSPLNPVR	NA	6	NA	NA	6	6	NA	NA	NA	GO:0005634;GO:0005654;GO:0005829;GO:0005886;GO:0016020;GO:0071013	nucleus;nucleoplasm;cytosol;plasma membrane;membrane;catalytic step 2 spliceosome
CHPF2	Chondroitin sulfate glucuronyltransferase	121	ATLSTLAVAVNR	7;9;10	7;8;9	7	10	7	9	0	1	FALSE	GO:0000139;GO:0016020;GO:0016021;GO:0032580	Golgi membrane;membrane;integral component of membrane;Golgi cisterna membrane
F2R	Proteinase-activated receptor 1	35	ATNATLDPR	13;14;15	13;14	13	15	13	14	0	1	FALSE	GO:0005576;GO:0005769;GO:0005770;GO:0005794;GO:0005886;GO:0005887;GO:0005901;GO:0009986;GO:0031094;GO:0031594;GO:0045211	extracellular region;early endosome;late endosome;Golgi apparatus;plasma membrane;integral component of plasma membrane;caveola;cell surface;platelet dense tubular network;neuromuscular junction;postsynaptic membrane
INSR	Insulin receptor;Insulin receptor subunit alpha;Insulin receptor subunit beta	933	ATSLAGNGSWTEPTYFYVTDYLDVPSNIAK	4	4	4	4	4	4	0	0	FALSE	GO:0005635;GO:0005886;GO:0005887;GO:0005899;GO:0005901;GO:0009897;GO:0010008;GO:0016020;GO:0030424;GO:0031981;GO:0032590;GO:0032809;GO:0043235;GO:0070062	nuclear envelope;plasma membrane;integral component of plasma membrane;insulin receptor complex;caveola;external side of plasma membrane;endosome membrane;membrane;axon;nuclear lumen;dendrite membrane;neuronal cell body membrane;receptor complex;extracellular exosome
PODXL	Podocalyxin	104	ATTLGVSSDSPGTTTLAQQVSGPVNTTVAR	5;6	4;5	5	6	4	5	1	1	FALSE	GO:0001726;GO:0005615;GO:0005730;GO:0005737;GO:0005815;GO:0005886;GO:0005887;GO:0016324;GO:0030027;GO:0030175;GO:0031528;GO:0036057;GO:0043231;GO:0045121;GO:0070062	ruffle;extracellular space;nucleolus;cytoplasm;microtubule organizing center;plasma membrane;integral component of plasma membrane;apical plasma membrane;lamellipodium;filopodium;microvillus membrane;slit diaphragm;intracellular membrane-bounded organelle;membrane raft;extracellular exosome
PTK7	Inactive tyrosine-protein kinase 7	283	ATVFANGSLLLTQVR	6	5;6	6	6	5	6	1	0	FALSE	GO:0005887;GO:0005911;GO:0005925	integral component of plasma membrane;cell-cell junction;focal adhesion
PTK7	Inactive tyrosine-protein kinase 7	283	ATVFANGSLLLTQVRPR	5;6	4;5	5	6	4	5	1	1	FALSE	GO:0005887;GO:0005911;GO:0005925	integral component of plasma membrane;cell-cell junction;focal adhesion
NUFIP1	Nuclear fragile X mental retardation-interacting protein 1	414	ATVRNFSEAKSENR	NA	8	NA	NA	8	8	NA	NA	NA	GO:0001650;GO:0005634;GO:0005726;GO:0005730;GO:0008023;GO:0016363;GO:0022626;GO:0032991;GO:0048786;GO:0070761	fibrillar center;nucleus;perichromatin fibrils;nucleolus;transcription elongation factor complex;nuclear matrix;cytosolic ribosome;protein-containing complex;presynaptic active zone;pre-snoRNP complex
LAMC2	Laminin subunit gamma-2	362	ATYGEYSTGYIDNVTLISAR	6;7	6	6	7	6	6	0	1	FALSE	GO:0005576;GO:0005604;GO:0005607;GO:0005615;GO:0005938;GO:0016020;GO:0048471;GO:0062023	extracellular region;basement membrane;laminin-2 complex;extracellular space;cell cortex;membrane;perinuclear region of cytoplasm;collagen-containing extracellular matrix
PLD3	Phospholipase D3	432	ATYIGTSNWSGNYFTETAGTSLLVTQNGR	NA	4	NA	NA	4	4	NA	NA	NA	GO:0005789;GO:0016021;GO:0070062	endoplasmic reticulum membrane;integral component of membrane;extracellular exosome
VCP	Transitional endoplasmic reticulum ATPase	270	AVANETGAFFFLINGPEIMSK	5	4;5	5	5	4	5	1	0	FALSE	GO:0000502;GO:0005576;GO:0005634;GO:0005654;GO:0005737;GO:0005783;GO:0005789;GO:0005811;GO:0005829;GO:0010494;GO:0032991;GO:0034098;GO:0034774;GO:0035578;GO:0035861;GO:0036513;GO:0043231;GO:0048471;GO:0070062;GO:0098978;GO:1904813;GO:1904949;GO:1990730	proteasome complex;extracellular region;nucleus;nucleoplasm;cytoplasm;endoplasmic reticulum;endoplasmic reticulum membrane;lipid droplet;cytosol;cytoplasmic stress granule;protein-containing complex;VCP-NPL4-UFD1 AAA ATPase complex;secretory granule lumen;azurophil granule lumen;site of double-strand break;Derlin-1 retrotranslocation complex;intracellular membrane-bounded organelle;perinuclear re…
LEMD3	Inner nuclear membrane protein Man1	726	AVDFLAANESR	13;14	13	13	14	13	13	0	1	FALSE	GO:0005637;GO:0005639;GO:0016020;GO:0016021;GO:0031965	nuclear inner membrane;integral component of nuclear inner membrane;membrane;integral component of membrane;nuclear membrane
AOC1	Amiloride-sensitive amine oxidase [copper-containing]	110	AVIFFGDQEHPNVTEFAVGPLPGPCYMR	3	3;4	3	3	3	4	0	-1	FALSE	GO:0005576;GO:0005615;GO:0005777;GO:0005886;GO:0005923;GO:0035580;GO:0070062	extracellular region;extracellular space;peroxisome;plasma membrane;bicellular tight junction;specific granule lumen;extracellular exosome
TCTN1	Tectonic-1	130	AVIYSLNFTANPPQR	NA	6;7	NA	NA	6	7	NA	NA	NA	GO:0005615;GO:0005829;GO:0005856;GO:0016020;GO:0036038	extracellular space;cytosol;cytoskeleton;membrane;MKS complex
GOLM1	Golgi membrane protein 1	108	AVLVNNITTGER	9;10;11;12;13;14;15;16;17;18;19;20	1;8;9;10;12;13;14;15;16;17;18;19;20	9	20	1	20	8	0	TRUE	GO:0005615;GO:0005788;GO:0005794;GO:0005887	extracellular space;endoplasmic reticulum lumen;Golgi apparatus;integral component of plasma membrane
ZNRF2	E3 ubiquitin-protein ligase ZNRF2	32	AYSGSDLPSSSSGGANGTAGGGGGAR	NA	8;9	NA	NA	8	9	NA	NA	NA	GO:0005737;GO:0005765;GO:0005829;GO:0005886;GO:0010008;GO:0030054;GO:0030659;GO:0032991;GO:0042734	cytoplasm;lysosomal membrane;cytosol;plasma membrane;endosome membrane;cell junction;cytoplasmic vesicle membrane;protein-containing complex;presynaptic membrane
SPINT2	Kunitz-type protease inhibitor 2	94	CATVTENATGDLATSR	10;11;12;13;14	12	10	14	12	12	-2	2	TRUE	GO:0005576;GO:0005737;GO:0005886;GO:0016021	extracellular region;cytoplasm;plasma membrane;integral component of membrane
CD82	CD82 antigen	157	CCGWVSFYNWTDNAELMNRPEVTYPCSCEVK	4	NA	4	4	NA	NA	NA	NA	NA	GO:0005886;GO:0005887;GO:0070062	plasma membrane;integral component of plasma membrane;extracellular exosome
ERAP1	Endoplasmic reticulum aminopeptidase 1	414	CFDAMEVDALNSSHPVSTPVENPAQIR	NA	6	NA	NA	6	6	NA	NA	NA	GO:0005576;GO:0005615;GO:0005737;GO:0005783;GO:0005788;GO:0005789;GO:0005829;GO:0016020;GO:0016021;GO:0070062	extracellular region;extracellular space;cytoplasm;endoplasmic reticulum;endoplasmic reticulum lumen;endoplasmic reticulum membrane;cytosol;membrane;integral component of membrane;extracellular exosome
GLB1	Beta-galactosidase	247	CGALQGLYTTVDFGTGSNITDAFLSQR	4	4	4	4	4	4	0	0	FALSE	GO:0005576;GO:0005737;GO:0005773;GO:0005794;GO:0035578;GO:0043202;GO:0043231;GO:0048471;GO:0070062;GO:1904813	extracellular region;cytoplasm;vacuole;Golgi apparatus;azurophil granule lumen;lysosomal lumen;intracellular membrane-bounded organelle;perinuclear region of cytoplasm;extracellular exosome;ficolin-1-rich granule lumen
ITGB5	Integrin beta-5	586	CHAGYIGDNCNCSTDISTCR	11	NA	11	11	NA	NA	NA	NA	NA	GO:0005886;GO:0005925;GO:0008305;GO:0009986;GO:0034684;GO:0043235;GO:0045335;GO:0070062	plasma membrane;focal adhesion;integrin complex;cell surface;integrin alphav-beta5 complex;receptor complex;phagocytic vesicle;extracellular exosome
LEMD2	LEM domain-containing protein 2	311	CIPVMEAQEYIANVTSSSSAK	6	6	6	6	6	6	0	0	FALSE	GO:0000785;GO:0005635;GO:0005637;GO:0005639;GO:0005783;GO:0016020;GO:0016021;GO:0031965	chromatin;nuclear envelope;nuclear inner membrane;integral component of nuclear inner membrane;endoplasmic reticulum;membrane;integral component of membrane;nuclear membrane
NCKAP5L	Nck-associated protein 5-like	71	CLDEVANHVVQALLNQKDLR	NA	4	NA	NA	4	4	NA	NA	NA	GO:0005737;GO:0005813;GO:0035371	cytoplasm;centrosome;microtubule plus-end
WFS1	Wolframin	746	CLYGEAYPACSPGNTSTAEEELCR	11	NA	11	11	NA	NA	NA	NA	NA	GO:0005783;GO:0005788;GO:0005789;GO:0030176;GO:0030285;GO:0030425	endoplasmic reticulum;endoplasmic reticulum lumen;endoplasmic reticulum membrane;integral component of endoplasmic reticulum membrane;integral component of synaptic vesicle membrane;dendrite
IFNAR1	Interferon alpha/beta receptor 1	88	CNFSSLKLNVYEEIK	5	5	5	5	5	5	0	0	FALSE	GO:0005764;GO:0005770;GO:0005886;GO:0005887	lysosome;late endosome;plasma membrane;integral component of plasma membrane
SCARB2	Lysosome membrane protein 2	249	CNMINGTDGDSFHPLITK	8;9;10;11	8;9	8	11	8	9	0	2	TRUE	GO:0000139;GO:0005765;GO:0005789;GO:0005886;GO:0005925;GO:0010008;GO:0016020;GO:0016021;GO:0030665;GO:0030666;GO:0031902;GO:0043202;GO:0070062	Golgi membrane;lysosomal membrane;endoplasmic reticulum membrane;plasma membrane;focal adhesion;endosome membrane;membrane;integral component of membrane;clathrin-coated vesicle membrane;endocytic vesicle membrane;late endosome membrane;lysosomal lumen;extracellular exosome
SCARB2	Lysosome membrane protein 2	249	CNMINGTDGDSFHPLITKDEVLYVFPSDFCR	4	4	4	4	4	4	0	0	FALSE	GO:0000139;GO:0005765;GO:0005789;GO:0005886;GO:0005925;GO:0010008;GO:0016020;GO:0016021;GO:0030665;GO:0030666;GO:0031902;GO:0043202;GO:0070062	Golgi membrane;lysosomal membrane;endoplasmic reticulum membrane;plasma membrane;focal adhesion;endosome membrane;membrane;integral component of membrane;clathrin-coated vesicle membrane;endocytic vesicle membrane;late endosome membrane;lysosomal lumen;extracellular exosome
TMEM179B	Transmembrane protein 179B	48	CPLYGVATLNGSSLALSR	4	NA	4	4	NA	NA	NA	NA	NA	GO:0005730;GO:0005886;GO:0016021;GO:0016607;GO:0030667;GO:0035577;GO:0101003	nucleolus;plasma membrane;integral component of membrane;nuclear speck;secretory granule membrane;azurophil granule membrane;ficolin-1-rich granule membrane
EXT2	Exostosin-2	288	CTNLSEGVLSVR	10	NA	10	10	NA	NA	NA	NA	NA	GO:0000139;GO:0005783;GO:0005789;GO:0005794;GO:0016020;GO:0016021;GO:0043541;GO:0070062	Golgi membrane;endoplasmic reticulum;endoplasmic reticulum membrane;Golgi apparatus;membrane;integral component of membrane;UDP-N-acetylglucosamine transferase complex;extracellular exosome
MCAM	Cell surface glycoprotein MUC18	418	CVASVPSIPGLNR	6;7	6	6	7	6	6	0	1	FALSE	GO:0005576;GO:0005615;GO:0005634;GO:0005886;GO:0005925;GO:0009897;GO:0016021	extracellular region;extracellular space;nucleus;plasma membrane;focal adhesion;external side of plasma membrane;integral component of membrane
LAMP1	Lysosome-associated membrane glycoprotein 1	181	CVSGTQVHMNNVTVTLHDATIQAYLSNSSFSR	3;4;5	3;4;5	3	5	3	5	0	0	FALSE	GO:0005737;GO:0005764;GO:0005765;GO:0005770;GO:0005771;GO:0005829;GO:0005886;GO:0005887;GO:0009897;GO:0010008;GO:0016020;GO:0030285;GO:0030425;GO:0031902;GO:0035577;GO:0042383;GO:0042470;GO:0043025;GO:0044194;GO:0044754;GO:0048471;GO:0061474;GO:0070062;GO:0097208;GO:0101003	cytoplasm;lysosome;lysosomal membrane;late endosome;multivesicular body;cytosol;plasma membrane;integral component of plasma membrane;external side of plasma membrane;endosome membrane;membrane;integral component of synaptic vesicle membrane;dendrite;late endosome membrane;azurophil granule membrane;sarcolemma;melanosome;neuronal cell body;cytolytic granule;autolysosome;perinuclear region of cyto…
ITM2B	Integral membrane protein 2B;BRI2, membrane form;BRI2 intracellular domain;BRI2C, soluble form;Bri23 peptide	170	CYVIPLNTSIVMPPR	5;6	4;5;6	5	6	4	6	1	0	FALSE	GO:0000139;GO:0005576;GO:0005615;GO:0005794;GO:0005886;GO:0010008;GO:0016020;GO:0030660;GO:0031301;GO:0043231;GO:0070062	Golgi membrane;extracellular region;extracellular space;Golgi apparatus;plasma membrane;endosome membrane;membrane;Golgi-associated vesicle membrane;integral component of organelle membrane;intracellular membrane-bounded organelle;extracellular exosome
IGF2R	Cation-independent mannose-6-phosphate receptor	747	DAGVGFPEYQEEDNSTYNFR	10;11;12;13;14;15;16	12;13;14	10	16	12	14	-2	2	TRUE	GO:0005641;GO:0005765;GO:0005768;GO:0005769;GO:0005770;GO:0005794;GO:0005802;GO:0005886;GO:0005887;GO:0005925;GO:0009986;GO:0016020;GO:0030118;GO:0030133;GO:0030139;GO:0030140;GO:0030665;GO:0030667;GO:0032588;GO:0048471;GO:0070062	nuclear envelope lumen;lysosomal membrane;endosome;early endosome;late endosome;Golgi apparatus;trans-Golgi network;plasma membrane;integral component of plasma membrane;focal adhesion;cell surface;membrane;clathrin coat;transport vesicle;endocytic vesicle;trans-Golgi network transport vesicle;clathrin-coated vesicle membrane;secretory granule membrane;trans-Golgi network membrane;perinuclear reg…
LGALS3BP	Galectin-3-binding protein	125	DAGVVCTNETR	18	NA	18	18	NA	NA	NA	NA	NA	GO:0005576;GO:0005615;GO:0016020;GO:0031089;GO:0062023;GO:0070062;GO:0072562	extracellular region;extracellular space;membrane;platelet dense granule lumen;collagen-containing extracellular matrix;extracellular exosome;blood microparticle
KIAA0922	Transmembrane protein 131-like	343	DALSLQFEPVLLPTSTTNFTK	4;5;6	4;5;6	4	6	4	6	0	0	FALSE	NA	NA
SLC3A2	4F2 cell-surface antigen heavy chain	365	DASSFLAEWQNITK	7;9;10;11	10	7	11	10	10	-3	1	TRUE	GO:0005634;GO:0005829;GO:0005886;GO:0009986;GO:0016020;GO:0016021;GO:0016324;GO:0042470;GO:0070062;GO:1990184	nucleus;cytosol;plasma membrane;cell surface;membrane;integral component of membrane;apical plasma membrane;melanosome;extracellular exosome;amino acid transport complex
SLC12A2	Solute carrier family 12 member 2	553	DATGNVNDTIVTELTNCTSAACK	2;3;4;11;12	NA	2	12	NA	NA	NA	NA	NA	GO:0005886;GO:0005887;GO:0016020;GO:0016324;GO:0070062;GO:1903561	plasma membrane;integral component of plasma membrane;membrane;apical plasma membrane;extracellular exosome;extracellular vesicle
CEACAM6	Carcinoembryonic antigen-related cell adhesion molecule 6	173	DAVAFTCEPEVQNTTYLWWVNGQSLPVSPR	4	NA	4	4	NA	NA	NA	NA	NA	GO:0005615;GO:0005886;GO:0009986;GO:0016324;GO:0031225;GO:0035577	extracellular space;plasma membrane;cell surface;apical plasma membrane;anchored component of membrane;azurophil granule membrane
SORL1	Sortilin-related receptor	1458	DCADGSDEEACPLLANVTAASTPTQLGR	11	NA	11	11	NA	NA	NA	NA	NA	GO:0000139;GO:0005615;GO:0005641;GO:0005768;GO:0005769;GO:0005771;GO:0005783;GO:0005794;GO:0005802;GO:0005886;GO:0005887;GO:0010008;GO:0016020;GO:0016021;GO:0031985;GO:0034362;GO:0055037;GO:0070062	Golgi membrane;extracellular space;nuclear envelope lumen;endosome;early endosome;multivesicular body;endoplasmic reticulum;Golgi apparatus;trans-Golgi network;plasma membrane;integral component of plasma membrane;endosome membrane;membrane;integral component of membrane;Golgi cisterna;low-density lipoprotein particle;recycling endosome;extracellular exosome
PGAP3	Post-GPI attachment to proteins factor 3	40	DCVLQCEEQNCSGGALNHFR	12	NA	12	12	NA	NA	NA	NA	NA	GO:0000139;GO:0016021;GO:0031227	Golgi membrane;integral component of membrane;intrinsic component of endoplasmic reticulum membrane
TMEM8A	Transmembrane protein 8A	232	DCVSNGSLGCPVR	11	NA	11	11	NA	NA	NA	NA	NA	NA	NA
PTK7	Inactive tyrosine-protein kinase 7	567	DDAGNYTCIASNGPQGQIR	11;12	NA	11	12	NA	NA	NA	NA	NA	GO:0005887;GO:0005911;GO:0005925	integral component of plasma membrane;cell-cell junction;focal adhesion
ATP1B1	Sodium/potassium-transporting ATPase subunit beta-1	234	DEDKDKVGNVEYFGLGNSPGFPLQYYPYYGK	NA	5	NA	NA	5	5	NA	NA	NA	GO:0005886;GO:0005890;GO:0005901;GO:0014704;GO:0016020;GO:0016323;GO:0016324;GO:0042383;GO:0070062;GO:1903561	plasma membrane;sodium:potassium-exchanging ATPase complex;caveola;intercalated disc;membrane;basolateral plasma membrane;apical plasma membrane;sarcolemma;extracellular exosome;extracellular vesicle
TFRC	Transferrin receptor protein 1;Transferrin receptor protein 1, serum form	251	DFEDLYTPVNGSIVIVR	6;8;9;10;11	6;7;8;9	6	11	6	9	0	2	TRUE	GO:0005576;GO:0005615;GO:0005768;GO:0005769;GO:0005886;GO:0005887;GO:0005905;GO:0009897;GO:0009986;GO:0010008;GO:0016020;GO:0016323;GO:0030665;GO:0031410;GO:0042470;GO:0048471;GO:0055037;GO:0070062;GO:0072562;GO:1903561;GO:1990712	extracellular region;extracellular space;endosome;early endosome;plasma membrane;integral component of plasma membrane;clathrin-coated pit;external side of plasma membrane;cell surface;endosome membrane;membrane;basolateral plasma membrane;clathrin-coated vesicle membrane;cytoplasmic vesicle;melanosome;perinuclear region of cytoplasm;recycling endosome;extracellular exosome;blood microparticle;ex…
B3GALT5	Beta-1,3-galactosyltransferase 5	130	DFLDVYYNLTLK	NA	6	NA	NA	6	6	NA	NA	NA	GO:0000139;GO:0005783;GO:0005794;GO:0016021	Golgi membrane;endoplasmic reticulum;Golgi apparatus;integral component of membrane
ADAM15	Disintegrin and metalloproteinase domain-containing protein 15	237	DFQHLLNR	13	13	13	13	13	13	0	0	FALSE	GO:0001669;GO:0005886;GO:0005912;GO:0009986;GO:0016021;GO:0031514;GO:0070062	acrosomal vesicle;plasma membrane;adherens junction;cell surface;integral component of membrane;motile cilium;extracellular exosome
MFAP1	Microfibrillar-associated protein 1	370	DFSAPTLEDHFNK	NA	13	NA	NA	13	13	NA	NA	NA	GO:0001527;GO:0005576;GO:0005634;GO:0071005	microfibril;extracellular region;nucleus;U2-type precatalytic spliceosome
SERPINA4	Kallistatin	238	DFYVDENTTVR	NA	15;16	NA	NA	15	16	NA	NA	NA	GO:0005576;GO:0005615;GO:0031089;GO:0070062	extracellular region;extracellular space;platelet dense granule lumen;extracellular exosome
JAG1	Protein jagged-1	1045	DGNSSLIAAVAEVR	10;11;13	12	10	13	12	12	-2	1	TRUE	GO:0005576;GO:0005886;GO:0005887;GO:0005912;GO:0016020;GO:0016324	extracellular region;plasma membrane;integral component of plasma membrane;adherens junction;membrane;apical plasma membrane
TMEM62	Transmembrane protein 62	180	DGSFHYVHSTPFGNYSFICVDATVNPGPK	NA	4	NA	NA	4	4	NA	NA	NA	GO:0016021	integral component of membrane
PTK7	Inactive tyrosine-protein kinase 7	175	DGTPLSDGQSNHTVSSK	10;12;13;14	13;14	10	14	13	14	-3	0	TRUE	GO:0005887;GO:0005911;GO:0005925	integral component of plasma membrane;cell-cell junction;focal adhesion
HS3ST1	Heparan sulfate glucosamine 3-O-sulfotransferase 1	48	DGVAPNGSAQQLPQTIIIGVR	NA	5	NA	NA	5	5	NA	NA	NA	GO:0005796	Golgi lumen
PTPRH	Receptor-type tyrosine-protein phosphatase H	285	DGVNSSVEIVTSATAPNPVR	7;9;10	7;8;10	7	10	7	10	0	0	FALSE	GO:0005737;GO:0005887;GO:0016324;GO:0031528	cytoplasm;integral component of plasma membrane;apical plasma membrane;microvillus membrane
PTPRH	Receptor-type tyrosine-protein phosphatase H	107	DGVNSSVGTVTTATAPNPVR	6;7;9	7;8;9	6	9	7	9	-1	0	FALSE	GO:0005737;GO:0005887;GO:0016324;GO:0031528	cytoplasm;integral component of plasma membrane;apical plasma membrane;microvillus membrane
GPR107	Protein GPR107	70	DGYMVVNVSSLSLNEPEDK	11	10	11	11	10	10	1	1	FALSE	GO:0005654;GO:0005769;GO:0005794;GO:0005886;GO:0016021;GO:0030136	nucleoplasm;early endosome;Golgi apparatus;plasma membrane;integral component of membrane;clathrin-coated vesicle
GPR107	Protein GPR107	70	DGYMVVNVSSLSLNEPEDKDVTIGFSLDR	NA	5	NA	NA	5	5	NA	NA	NA	GO:0005654;GO:0005769;GO:0005794;GO:0005886;GO:0016021;GO:0030136	nucleoplasm;early endosome;Golgi apparatus;plasma membrane;integral component of membrane;clathrin-coated vesicle
ATF6B	Cyclic AMP-dependent transcription factor ATF-6 beta;Processed cyclic AMP-dependent transcription factor ATF-6 beta	610	DHLLLPAISHNK	10	NA	10	10	NA	NA	NA	NA	NA	GO:0005634;GO:0005730;GO:0005789;GO:0005794;GO:0030176;GO:0032993;GO:0090575	nucleus;nucleolus;endoplasmic reticulum membrane;Golgi apparatus;integral component of endoplasmic reticulum membrane;protein-DNA complex;RNA polymerase II transcription regulator complex
ATF6	Cyclic AMP-dependent transcription factor ATF-6 alpha;Processed cyclic AMP-dependent transcription factor ATF-6 alpha	584	DHLLLPATTHNK	10	NA	10	10	NA	NA	NA	NA	NA	GO:0000139;GO:0005634;GO:0005635;GO:0005654;GO:0005783;GO:0005789;GO:0005794;GO:0005829;GO:0016020;GO:0030176	Golgi membrane;nucleus;nuclear envelope;nucleoplasm;endoplasmic reticulum;endoplasmic reticulum membrane;Golgi apparatus;cytosol;membrane;integral component of endoplasmic reticulum membrane
PTPRF	Receptor-type tyrosine-protein phosphatase F	966	DINSQQELQNITTDTR	11;13;14;15;16;17;18	10;12;13;14;15;16;17	11	18	10	17	1	1	FALSE	GO:0005886;GO:0005887;GO:0043005;GO:0043025;GO:0070062	plasma membrane;integral component of plasma membrane;neuron projection;neuronal cell body;extracellular exosome
HYOU1	Hypoxia up-regulated protein 1	222	DINTTAQNIMFYDMGSGSTVCTIVTYQMVK	3;4	3;4;5	3	4	3	5	0	-1	FALSE	GO:0005576;GO:0005783;GO:0005788;GO:0005790;GO:0005925;GO:0016020;GO:0034663;GO:0070062;GO:0071682	extracellular region;endoplasmic reticulum;endoplasmic reticulum lumen;smooth endoplasmic reticulum;focal adhesion;membrane;endoplasmic reticulum chaperone complex;extracellular exosome;endocytic vesicle lumen
PCSK7	Proprotein convertase subtilisin/kexin type 7	167	DINVTGVWER	13;14;15	NA	13	15	NA	NA	NA	NA	NA	GO:0005802;GO:0016020;GO:0030173	trans-Golgi network;membrane;integral component of Golgi membrane
SORT1	Sortilin	162	DITDLINNTFIR	7;9;10;11	7;8	7	11	7	8	0	3	TRUE	GO:0005764;GO:0005765;GO:0005769;GO:0005789;GO:0005794;GO:0005829;GO:0005886;GO:0005905;GO:0009986;GO:0010008;GO:0016021;GO:0030136;GO:0030140;GO:0030425;GO:0030659;GO:0031410;GO:0031965;GO:0032580;GO:0043025;GO:0048471	lysosome;lysosomal membrane;early endosome;endoplasmic reticulum membrane;Golgi apparatus;cytosol;plasma membrane;clathrin-coated pit;cell surface;endosome membrane;integral component of membrane;clathrin-coated vesicle;trans-Golgi network transport vesicle;dendrite;cytoplasmic vesicle membrane;cytoplasmic vesicle;nuclear membrane;Golgi cisterna membrane;neuronal cell body;perinuclear region of c…
CD47	Leukocyte surface antigen CD47	73	DIYTFDGALNK	7;9;10;11;12;13;14;15;17;18;19;20	7;8;9;10;11;12;13;14;15;16;17;18;19;20	7	20	7	20	0	0	FALSE	GO:0005886;GO:0005887;GO:0009986;GO:0035579;GO:0070062;GO:0070821	plasma membrane;integral component of plasma membrane;cell surface;specific granule membrane;extracellular exosome;tertiary granule membrane
SCARB1	Scavenger receptor class B member 1	227	DKFGLFAELNNSDSGLFTVFTGVQNISR	NA	4	NA	NA	4	4	NA	NA	NA	GO:0005765;GO:0005886;GO:0005887;GO:0005901;GO:0009986;GO:0030666;GO:0031528;GO:0043231;GO:0070062	lysosomal membrane;plasma membrane;integral component of plasma membrane;caveola;cell surface;endocytic vesicle membrane;microvillus membrane;intracellular membrane-bounded organelle;extracellular exosome
ITGA3	Integrin alpha-3;Integrin alpha-3 heavy chain;Integrin alpha-3 light chain	573	DKLRPIIISMNYSLPLR	6	5	6	6	5	5	1	1	FALSE	GO:0005886;GO:0005925;GO:0008305;GO:0009897;GO:0009986;GO:0016323;GO:0031527;GO:0034667;GO:0043235;GO:0048471;GO:0060076;GO:0070062;GO:0071438;GO:0071944;GO:0097060;GO:1990812	plasma membrane;focal adhesion;integrin complex;external side of plasma membrane;cell surface;basolateral plasma membrane;filopodium membrane;integrin alpha3-beta1 complex;receptor complex;perinuclear region of cytoplasm;excitatory synapse;extracellular exosome;invadopodium membrane;cell periphery;synaptic membrane;growth cone filopodium
HYOU1	Hypoxia up-regulated protein 1	922	DKNGTRAEPPLNASASDQGEK	15;20	1;16;17;19;20	15	20	1	20	14	0	TRUE	GO:0005576;GO:0005783;GO:0005788;GO:0005790;GO:0005925;GO:0016020;GO:0034663;GO:0070062;GO:0071682	extracellular region;endoplasmic reticulum;endoplasmic reticulum lumen;smooth endoplasmic reticulum;focal adhesion;membrane;endoplasmic reticulum chaperone complex;extracellular exosome;endocytic vesicle lumen
ATRN	Attractin	1198	DLDMFINASK	12;13;14	12;13	12	14	12	13	0	1	FALSE	GO:0005615;GO:0005737;GO:0005886;GO:0005887;GO:0070062	extracellular space;cytoplasm;plasma membrane;integral component of plasma membrane;extracellular exosome
CPD	Carboxypeptidase D	1069	DLDTDFTNNASQPETK	14;15;16;17;18;19;20	15;16;17;19	14	20	15	19	-1	1	FALSE	GO:0005615;GO:0005886;GO:0016020;GO:0016021;GO:0070062	extracellular space;plasma membrane;membrane;integral component of membrane;extracellular exosome
ERAP2	Endoplasmic reticulum aminopeptidase 2	119	DLEITNATLQSEEDSR	16;17;18;19;20	1;2;17;18;19;20	16	20	1	20	15	0	TRUE	GO:0005737;GO:0005788;GO:0005789;GO:0016021	cytoplasm;endoplasmic reticulum lumen;endoplasmic reticulum membrane;integral component of membrane
FKRP	Fukutin-related protein	209	DLFNLSAPLAR	6;9	6;7;8;9	6	9	6	9	0	0	FALSE	GO:0000139;GO:0005615;GO:0005634;GO:0005791;GO:0005794;GO:0005829;GO:0016021;GO:0042383	Golgi membrane;extracellular space;nucleus;rough endoplasmic reticulum;Golgi apparatus;cytosol;integral component of membrane;sarcolemma
RTN4R	Reticulon-4 receptor	179	DLGNLTHLFLHGNR	6	5	6	6	5	5	1	1	FALSE	GO:0005783;GO:0005886;GO:0005887;GO:0009986;GO:0031362;GO:0043005;GO:0043025;GO:0043198;GO:0043204;GO:0044295;GO:0045121;GO:0070062;GO:0098793;GO:0098978	endoplasmic reticulum;plasma membrane;integral component of plasma membrane;cell surface;anchored component of external side of plasma membrane;neuron projection;neuronal cell body;dendritic shaft;perikaryon;axonal growth cone;membrane raft;extracellular exosome;presynapse;glutamatergic synapse
CREB3L1	Cyclic AMP-responsive element-binding protein 3-like protein 1;Processed cyclic AMP-responsive element-binding protein 3-like protein 1	513	DLGPNTTIK	14	13;14	14	14	13	14	1	0	FALSE	GO:0000790;GO:0005634;GO:0005783;GO:0005789;GO:0016020;GO:0016021	nuclear chromatin;nucleus;endoplasmic reticulum;endoplasmic reticulum membrane;membrane;integral component of membrane
GBA	Glucosylceramidase	309	DLGPTLANSTHHNVR	9;10;16	8;9;10;13;17	9	16	8	17	1	-1	FALSE	GO:0005764;GO:0005765;GO:0005783;GO:0005794;GO:0005802;GO:0019898;GO:0043202;GO:0070062	lysosome;lysosomal membrane;endoplasmic reticulum;Golgi apparatus;trans-Golgi network;extrinsic component of membrane;lysosomal lumen;extracellular exosome
IGSF9	Protein turtle homolog A	188	DLGQGQGQVQVQNGTLR	10	9	10	10	9	9	1	1	FALSE	GO:0005886;GO:0016021;GO:0030054;GO:0030424;GO:0030425;GO:0060077	plasma membrane;integral component of membrane;cell junction;axon;dendrite;inhibitory synapse
TCF4	Transcription factor 4	97	DLGSHDNLSPPFVNSR	3	NA	3	3	NA	NA	NA	NA	NA	GO:0000790;GO:0005634;GO:0005667;GO:0070369;GO:1990907	nuclear chromatin;nucleus;transcription regulator complex;beta-catenin-TCF7L2 complex;beta-catenin-TCF complex
ADAM8	Disintegrin and metalloproteinase domain-containing protein 8	91	DLLGSGYTETYTAANGSEVTEQPR	9	9;10	9	9	9	10	0	-1	FALSE	GO:0002102;GO:0005737;GO:0005886;GO:0005887;GO:0009986;GO:0032010;GO:0032127;GO:0035579;GO:0042581;GO:0070820;GO:0070821;GO:0071065;GO:0071133;GO:0101003	podosome;cytoplasm;plasma membrane;integral component of plasma membrane;cell surface;phagolysosome;dense core granule membrane;specific granule membrane;specific granule;tertiary granule;tertiary granule membrane;alpha9-beta1 integrin-vascular cell adhesion molecule-1 complex;alpha9-beta1 integrin-ADAM8 complex;ficolin-1-rich granule membrane
CLPTM1L	Cleft lip and palate transmembrane protein 1-like protein	229	DLMVINR	10;11;12;13;14;15;18	12;13;14;16;17;18;19	10	18	12	19	-2	-1	TRUE	GO:0016020;GO:0016021	membrane;integral component of membrane
CACNA2D2	Voltage-dependent calcium channel subunit alpha-2/delta-2;Voltage-dependent calcium channel subunit alpha-2-2;Voltage-dependent calcium channel subunit delta-2	696	DLNASDNNTEFLK	15;16	15	15	16	15	15	0	1	FALSE	GO:0005886;GO:0005891	plasma membrane;voltage-gated calcium channel complex
LGMN	Legumain	167	DLNETIHYMYK	9;10;11;12;13;14;15;16;17;18;19	1;2;9;10;12;13;17;18;19;20	9	19	1	20	8	-1	TRUE	GO:0005576;GO:0005737;GO:0005764;GO:0005770;GO:0036021;GO:0043202;GO:0045177;GO:0048471;GO:0070062	extracellular region;cytoplasm;lysosome;late endosome;endolysosome lumen;lysosomal lumen;apical part of cell;perinuclear region of cytoplasm;extracellular exosome
SSR1	Translocon-associated protein subunit alpha	191	DLNGNVFQDAVFNQTVTVIER	6;7;9;10	6;7;9	6	10	6	9	0	1	FALSE	GO:0005783;GO:0005789;GO:0016021	endoplasmic reticulum;endoplasmic reticulum membrane;integral component of membrane
CD68	Macrosialin	279	DLQAPLGQSFSCSNSSIILSPAVHLDLLSLR	NA	3;4	NA	NA	3	4	NA	NA	NA	GO:0005623;GO:0005764;GO:0005765;GO:0005886;GO:0016020;GO:0016021;GO:0031902;GO:0035577	cell;lysosome;lysosomal membrane;plasma membrane;membrane;integral component of membrane;late endosome membrane;azurophil granule membrane
TYRO3	Tyrosine-protein kinase receptor TYRO3	293	DLVPATNYSLR	10	10	10	10	10	10	0	0	FALSE	GO:0005634;GO:0005635;GO:0005789;GO:0005887;GO:0009986;GO:0043235	nucleus;nuclear envelope;endoplasmic reticulum membrane;integral component of plasma membrane;cell surface;receptor complex
CNNM4	Metal transporter CNNM4	122	DLVVQQLVNVSR	7;9;10;11;13;14	7;8;9;10;13;16	7	14	7	16	0	-2	TRUE	GO:0005886;GO:0016021;GO:0016323;GO:0030425;GO:0032991;GO:0043025	plasma membrane;integral component of membrane;basolateral plasma membrane;dendrite;protein-containing complex;neuronal cell body
ACTG1	Actin, cytoplasmic 2;Actin, cytoplasmic 2, N-terminally processed;Actin, cytoplasmic 1;Actin, cytoplasmic 1, N-terminally processed	296	DLYANTVLSGGTTMYPGIADR	6	NA	6	6	NA	NA	NA	NA	NA	GO:0005615;GO:0005634;GO:0005829;GO:0005856;GO:0005884;GO:0005886;GO:0005925;GO:0016020;GO:0030016;GO:0031941;GO:0044305;GO:0045335;GO:0070062;GO:0072562;GO:0097433;GO:0098685	extracellular space;nucleus;cytosol;cytoskeleton;actin filament;plasma membrane;focal adhesion;membrane;myofibril;filamentous actin;calyx of Held;phagocytic vesicle;extracellular exosome;blood microparticle;dense body;Schaffer collateral - CA1 synapse
SPPL2A	Signal peptide peptidase-like 2A	149	DMNQTLGDNITVK	5;6;7;8;9;10;11;12;13;14;15;16;17	4;6;8;9;10;12;13;14;15;16;17;19	5	17	4	19	1	-2	TRUE	GO:0005765;GO:0005770;GO:0005886;GO:0016020;GO:0030660;GO:0031902;GO:0043231;GO:0070062;GO:0071458;GO:0071556	lysosomal membrane;late endosome;plasma membrane;membrane;Golgi-associated vesicle membrane;late endosome membrane;intracellular membrane-bounded organelle;extracellular exosome;integral component of cytoplasmic side of endoplasmic reticulum membrane;integral component of lumenal side of endoplasmic reticulum membrane
P4HA1	Prolyl 4-hydroxylase subunit alpha-1	113	DMSDGFISNLTIQR	9;10;11;12;13;14;15;16	8;9;10;12;13	9	16	8	13	1	3	TRUE	GO:0005739;GO:0005783;GO:0005788;GO:0016020;GO:0016222;GO:0043231	mitochondrion;endoplasmic reticulum;endoplasmic reticulum lumen;membrane;procollagen-proline 4-dioxygenase complex;intracellular membrane-bounded organelle
SMPDL3B	Acid sphingomyelinase-like phosphodiesterase 3b	343	DMVTYFMNLSQANAQGTPR	4;5;6	5;6	4	6	5	6	-1	0	FALSE	GO:0005615;GO:0005886;GO:0031225;GO:0070062	extracellular space;plasma membrane;anchored component of membrane;extracellular exosome
LRP1	Prolow-density lipoprotein receptor-related protein 1;Low-density lipoprotein receptor-related protein 1 85 kDa subunit;Low-density lipoprotein receptor-related protein 1 515 kDa subunit;Low-density lipoprotein receptor-related protein 1 intracellular domain	2127	DNATDSVPLR	13;14;15;16;17;18	14;15;16;17	13	18	14	17	-1	1	FALSE	GO:0005634;GO:0005765;GO:0005769;GO:0005886;GO:0005887;GO:0005905;GO:0005925;GO:0016020;GO:0016323;GO:0030136;GO:0030425;GO:0030666;GO:0032593;GO:0043025;GO:0043235;GO:0044295;GO:0045177;GO:0098797	nucleus;lysosomal membrane;early endosome;plasma membrane;integral component of plasma membrane;clathrin-coated pit;focal adhesion;membrane;basolateral plasma membrane;clathrin-coated vesicle;dendrite;endocytic vesicle membrane;insulin-responsive compartment;neuronal cell body;receptor complex;axonal growth cone;apical part of cell;plasma membrane protein complex
PSAP	Prosaposin;Saposin-A;Saposin-B-Val;Saposin-B;Saposin-C;Saposin-D	80	DNATEEEILVYLEK	13;14;15;16;17;18;19;20	13;14;15;16;17;18;19;20	13	20	13	20	0	0	FALSE	GO:0005576;GO:0005615;GO:0005764;GO:0005765;GO:0005770;GO:0005886;GO:0035577;GO:0043202;GO:0043231;GO:0062023;GO:0070062	extracellular region;extracellular space;lysosome;lysosomal membrane;late endosome;plasma membrane;azurophil granule membrane;lysosomal lumen;intracellular membrane-bounded organelle;collagen-containing extracellular matrix;extracellular exosome
LAMA5	Laminin subunit alpha-5	2423	DNATLQATLHAAR	9;10;11;12;13;14;15	8;9;10;12;13	9	15	8	13	1	2	TRUE	GO:0005576;GO:0005604;GO:0005610;GO:0005615;GO:0005634;GO:0031594;GO:0043083;GO:0043259;GO:0043260;GO:0062023;GO:0070062	extracellular region;basement membrane;laminin-5 complex;extracellular space;nucleus;neuromuscular junction;synaptic cleft;laminin-10 complex;laminin-11 complex;collagen-containing extracellular matrix;extracellular exosome
NPC1	Niemann-Pick C1 protein	198	DNGQAPFTITPVFSDFPVHGMEPMNNATK	NA	4;6	NA	NA	4	6	NA	NA	NA	GO:0005576;GO:0005635;GO:0005764;GO:0005765;GO:0005783;GO:0005794;GO:0005887;GO:0016020;GO:0016021;GO:0031902;GO:0045121;GO:0048471;GO:0070062;GO:1905103	extracellular region;nuclear envelope;lysosome;lysosomal membrane;endoplasmic reticulum;Golgi apparatus;integral component of plasma membrane;membrane;integral component of membrane;late endosome membrane;membrane raft;perinuclear region of cytoplasm;extracellular exosome;integral component of lysosomal membrane
UGGT2	UDP-glucose:glycoprotein glucosyltransferase 2	286	DNLTAFQK	13;14;15	13	13	15	13	13	0	2	TRUE	GO:0005783;GO:0005788;GO:0005793;GO:0032991;GO:0044322	endoplasmic reticulum;endoplasmic reticulum lumen;endoplasmic reticulum-Golgi intermediate compartment;protein-containing complex;endoplasmic reticulum quality control compartment
RNF13	E3 ubiquitin-protein ligase RNF13	88	DNSSGTFIVLIR	7;9;10	8	7	10	8	8	-1	2	TRUE	GO:0000139;GO:0005637;GO:0005654;GO:0005765;GO:0005789;GO:0005829;GO:0016021;GO:0031902;GO:0043231	Golgi membrane;nuclear inner membrane;nucleoplasm;lysosomal membrane;endoplasmic reticulum membrane;cytosol;integral component of membrane;late endosome membrane;intracellular membrane-bounded organelle
SLC11A2	Natural resistance-associated macrophage protein 2	349	DNSTLAVDIYK	9;10;11;13	12	9	13	12	12	-3	1	TRUE	GO:0005634;GO:0005737;GO:0005739;GO:0005741;GO:0005765;GO:0005769;GO:0005773;GO:0005886;GO:0005887;GO:0009986;GO:0016020;GO:0016324;GO:0031410;GO:0031526;GO:0031902;GO:0045177;GO:0045178;GO:0048471;GO:0055037;GO:0070826;GO:1903561	nucleus;cytoplasm;mitochondrion;mitochondrial outer membrane;lysosomal membrane;early endosome;vacuole;plasma membrane;integral component of plasma membrane;cell surface;membrane;apical plasma membrane;cytoplasmic vesicle;brush border membrane;late endosome membrane;apical part of cell;basal part of cell;perinuclear region of cytoplasm;recycling endosome;paraferritin complex;extracellular vesicle
LAMP1	Lysosome-associated membrane glycoprotein 1	322	DPAFKAANGSLR	NA	12;13	NA	NA	12	13	NA	NA	NA	GO:0005737;GO:0005764;GO:0005765;GO:0005770;GO:0005771;GO:0005829;GO:0005886;GO:0005887;GO:0009897;GO:0010008;GO:0016020;GO:0030285;GO:0030425;GO:0031902;GO:0035577;GO:0042383;GO:0042470;GO:0043025;GO:0044194;GO:0044754;GO:0048471;GO:0061474;GO:0070062;GO:0097208;GO:0101003	cytoplasm;lysosome;lysosomal membrane;late endosome;multivesicular body;cytosol;plasma membrane;integral component of plasma membrane;external side of plasma membrane;endosome membrane;membrane;integral component of synaptic vesicle membrane;dendrite;late endosome membrane;azurophil granule membrane;sarcolemma;melanosome;neuronal cell body;cytolytic granule;autolysosome;perinuclear region of cyto…
AGRN	Agrin;Agrin N-terminal 110 kDa subunit;Agrin C-terminal 110 kDa subunit;Agrin C-terminal 90 kDa fragment;Agrin C-terminal 22 kDa fragment	250	DPCSNVTCSFGSTCAR	11	NA	11	11	NA	NA	NA	NA	NA	GO:0005576;GO:0005604;GO:0005796;GO:0005829;GO:0005886;GO:0016021;GO:0030054;GO:0043202;GO:0045202;GO:0062023;GO:0070062	extracellular region;basement membrane;Golgi lumen;cytosol;plasma membrane;integral component of membrane;cell junction;lysosomal lumen;synapse;collagen-containing extracellular matrix;extracellular exosome
IGF2R	Cation-independent mannose-6-phosphate receptor	951	DPNSGFVFNLNPLNSSQGYNVSGIGK	3;4;5;6	2;3;4;5;6	3	6	2	6	1	0	FALSE	GO:0005641;GO:0005765;GO:0005768;GO:0005769;GO:0005770;GO:0005794;GO:0005802;GO:0005886;GO:0005887;GO:0005925;GO:0009986;GO:0016020;GO:0030118;GO:0030133;GO:0030139;GO:0030140;GO:0030665;GO:0030667;GO:0032588;GO:0048471;GO:0070062	nuclear envelope lumen;lysosomal membrane;endosome;early endosome;late endosome;Golgi apparatus;trans-Golgi network;plasma membrane;integral component of plasma membrane;focal adhesion;cell surface;membrane;clathrin coat;transport vesicle;endocytic vesicle;trans-Golgi network transport vesicle;clathrin-coated vesicle membrane;secretory granule membrane;trans-Golgi network membrane;perinuclear reg…
GCNT3	Beta-1,3-galactosyl-O-glycosyl-glycoprotein beta-1,6-N-acetylglucosaminyltransferase 3	289	DPPPYNLTMFTGNAYIVASR	5;6	4;5;6	5	6	4	6	1	0	FALSE	GO:0000139;GO:0016020;GO:0016021;GO:0070062	Golgi membrane;membrane;integral component of membrane;extracellular exosome
MST1R	Macrophage-stimulating protein receptor;Macrophage-stimulating protein receptor alpha chain;Macrophage-stimulating protein receptor beta chain	841	DPQGWVAGNLSAR	9;10;11	10	9	11	10	10	-1	1	FALSE	GO:0001725;GO:0005773;GO:0005886;GO:0005887;GO:0009986;GO:0043235	stress fiber;vacuole;plasma membrane;integral component of plasma membrane;cell surface;receptor complex
PCDHGB5	Protocadherin gamma-B5;Protocadherin gamma-B4;Protocadherin gamma-B1;Protocadherin gamma-B7;Protocadherin gamma-B2	541	DQGSPALSANVSLR	10;11	NA	10	11	NA	NA	NA	NA	NA	GO:0005887;GO:0070062	integral component of plasma membrane;extracellular exosome
TSHZ1	Teashirt homolog 1	387	DQKAANPYVTPNNR	NA	12;13	NA	NA	12	13	NA	NA	NA	GO:0005634	nucleus
ICE1	Little elongation complex subunit 1	1415	DQNLVIEK	13	12;13	13	13	12	13	1	0	FALSE	GO:0005654;GO:0008023;GO:0015030;GO:0016604;GO:0035327;GO:0035363	nucleoplasm;transcription elongation factor complex;Cajal body;nuclear body;transcriptionally active chromatin;histone locus body
CLRN3	Clarin-3	46	DSASNGSIFITYGLFR	4;5;7	6	4	7	6	6	-2	1	TRUE	GO:0016021;GO:0070062	integral component of membrane;extracellular exosome
TMEM117	Transmembrane protein 117	353	DSESLKDLNR	NA	19	NA	NA	19	19	NA	NA	NA	GO:0005783;GO:0005886;GO:0016021	endoplasmic reticulum;plasma membrane;integral component of membrane
ERMP1	Endoplasmic reticulum metallopeptidase 1	712	DSGIWINGFDYTGISHITPHIPEINDSIR	4	4;5;6	4	4	4	6	0	-2	TRUE	GO:0005789;GO:0016020;GO:0016021	endoplasmic reticulum membrane;membrane;integral component of membrane
FMR1	Fragile X mental retardation protein 1	412	DSIANATVLLDYHLNYLK	NA	6	NA	NA	6	6	NA	NA	NA	GO:0000775;GO:0005634;GO:0005654;GO:0005694;GO:0005730;GO:0005737;GO:0005829;GO:0005844;GO:0005845;GO:0010369;GO:0010494;GO:0014069;GO:0015030;GO:0016020;GO:0019034;GO:0019897;GO:0030054;GO:0030424;GO:0030425;GO:0030426;GO:0032433;GO:0032797;GO:0035770;GO:0036464;GO:0042734;GO:0042788;GO:0042995;GO:0043005;GO:0043025;GO:0043197;GO:0043204;GO:0043679;GO:0044326;GO:0045202;GO:0045211;GO:0048471;GO:…	chromosome, centromeric region;nucleus;nucleoplasm;chromosome;nucleolus;cytoplasm;cytosol;polysome;mRNA cap binding complex;chromocenter;cytoplasmic stress granule;postsynaptic density;Cajal body;membrane;viral replication complex;extrinsic component of plasma membrane;cell junction;axon;dendrite;growth cone;filopodium tip;SMN complex;ribonucleoprotein granule;cytoplasmic ribonucleoprotein granul…
CPD	Carboxypeptidase D	399	DSITGSGLENATISVAGINHNITTGR	4;5;6;7	3;4;5;6;7	4	7	3	7	1	0	FALSE	GO:0005615;GO:0005886;GO:0016020;GO:0016021;GO:0070062	extracellular space;plasma membrane;membrane;integral component of membrane;extracellular exosome
EMC1	ER membrane protein complex subunit 1	370	DSLACFNQTYTINLYLVETGRR	NA	4	NA	NA	4	4	NA	NA	NA	GO:0016021;GO:0032991;GO:0072546	integral component of membrane;protein-containing complex;ER membrane protein complex
LNPEP	Leucyl-cystinyl aminopeptidase;Leucyl-cystinyl aminopeptidase, pregnancy serum form	525	DSLNSSHPISSSVQSSEQIEEMFDSLSYFK	6	5;6	6	6	5	6	1	0	FALSE	GO:0005576;GO:0005737;GO:0005765;GO:0005829;GO:0005887;GO:0016020;GO:0030659;GO:0031905;GO:0048471	extracellular region;cytoplasm;lysosomal membrane;cytosol;integral component of plasma membrane;membrane;cytoplasmic vesicle membrane;early endosome lumen;perinuclear region of cytoplasm
EGFR	Epidermal growth factor receptor	352	DSLSINATNIK	9;10;11;13;14;15;18	10;12;13;14;15	9	18	10	15	-1	3	TRUE	GO:0000139;GO:0005615;GO:0005634;GO:0005737;GO:0005768;GO:0005789;GO:0005886;GO:0005887;GO:0005925;GO:0009925;GO:0009986;GO:0010008;GO:0016020;GO:0016323;GO:0016324;GO:0030139;GO:0030665;GO:0031901;GO:0031965;GO:0032991;GO:0043235;GO:0045121;GO:0045202;GO:0048471;GO:0070435;GO:0097489	Golgi membrane;extracellular space;nucleus;cytoplasm;endosome;endoplasmic reticulum membrane;plasma membrane;integral component of plasma membrane;focal adhesion;basal plasma membrane;cell surface;endosome membrane;membrane;basolateral plasma membrane;apical plasma membrane;endocytic vesicle;clathrin-coated vesicle membrane;early endosome membrane;nuclear membrane;protein-containing complex;recep…
NPTN	Neuroplastin	171	DSPVLPVTLQCNLTSSSHTLTYSYWTK	4;5;6	3;4;5	4	6	3	5	1	1	FALSE	GO:0001772;GO:0005886;GO:0009986;GO:0030424;GO:0030425;GO:0042734;GO:0060077;GO:0098685;GO:0098978;GO:0098982;GO:0099059;GO:0099061	immunological synapse;plasma membrane;cell surface;axon;dendrite;presynaptic membrane;inhibitory synapse;Schaffer collateral - CA1 synapse;glutamatergic synapse;GABA-ergic synapse;integral component of presynaptic active zone membrane;integral component of postsynaptic density membrane
NPTN	Neuroplastin	171	DSPVLPVTLQCNLTSSSHTLTYSYWTKNGVELSATR	4	4	4	4	4	4	0	0	FALSE	GO:0001772;GO:0005886;GO:0009986;GO:0030424;GO:0030425;GO:0042734;GO:0060077;GO:0098685;GO:0098978;GO:0098982;GO:0099059;GO:0099061	immunological synapse;plasma membrane;cell surface;axon;dendrite;presynaptic membrane;inhibitory synapse;Schaffer collateral - CA1 synapse;glutamatergic synapse;GABA-ergic synapse;integral component of presynaptic active zone membrane;integral component of postsynaptic density membrane
BCAM	Basal cell adhesion molecule	419	DSTPLGDGPMLSLSSITFDSNGTYVCEASLPTVPVLSR	3;4	3;4;5;6	3	4	3	6	0	-2	TRUE	GO:0005576;GO:0005886;GO:0005887;GO:0009897;GO:0062023;GO:0070062	extracellular region;plasma membrane;integral component of plasma membrane;external side of plasma membrane;collagen-containing extracellular matrix;extracellular exosome
MAN2A1	Alpha-mannosidase 2	78	DSVINLSESVEDGPK	14;15;16;17;18;19;20	1;13;14;15;16;17;18;19;20	14	20	1	20	13	0	TRUE	GO:0000139;GO:0005797;GO:0005801;GO:0016020;GO:0016021;GO:0070062	Golgi membrane;Golgi medial cisterna;cis-Golgi network;membrane;integral component of membrane;extracellular exosome
CEACAM1	Carcinoembryonic antigen-related cell adhesion molecule 1	351	DSVNLTCSTNDTGISIR	11	NA	11	11	NA	NA	NA	NA	NA	GO:0005886;GO:0005887;GO:0005911;GO:0005912;GO:0009925;GO:0009986;GO:0016020;GO:0016021;GO:0016324;GO:0016328;GO:0030054;GO:0030658;GO:0031528;GO:0035579;GO:0042101;GO:0070062;GO:0070821	plasma membrane;integral component of plasma membrane;cell-cell junction;adherens junction;basal plasma membrane;cell surface;membrane;integral component of membrane;apical plasma membrane;lateral plasma membrane;cell junction;transport vesicle membrane;microvillus membrane;specific granule membrane;T cell receptor complex;extracellular exosome;tertiary granule membrane
ITGB1	Integrin beta-1	669	DTCTQECSYFNITK	11;12	NA	11	12	NA	NA	NA	NA	NA	GO:0001726;GO:0005737;GO:0005886;GO:0005925;GO:0008305;GO:0009897;GO:0009986;GO:0014704;GO:0016020;GO:0030027;GO:0030175;GO:0031594;GO:0032154;GO:0032587;GO:0032991;GO:0034665;GO:0034666;GO:0034667;GO:0034677;GO:0034678;GO:0034680;GO:0034681;GO:0035748;GO:0042383;GO:0042470;GO:0043197;GO:0043235;GO:0045121;GO:0048471;GO:0055037;GO:0070062;GO:0071438;GO:0097386;GO:0098685;GO:0098978;GO:0099699	ruffle;cytoplasm;plasma membrane;focal adhesion;integrin complex;external side of plasma membrane;cell surface;intercalated disc;membrane;lamellipodium;filopodium;neuromuscular junction;cleavage furrow;ruffle membrane;protein-containing complex;integrin alpha1-beta1 complex;integrin alpha2-beta1 complex;integrin alpha3-beta1 complex;integrin alpha7-beta1 complex;integrin alpha8-beta1 complex;inte…
CELSR2	Cadherin EGF LAG seven-pass G-type receptor 2	1182	DTDAPGGHILNVSLSVGQPPGPGGGPPFLPSEDLQER	NA	5	NA	NA	5	5	NA	NA	NA	GO:0005737;GO:0005886;GO:0016021	cytoplasm;plasma membrane;integral component of membrane
B3GNT2	N-acetyllactosaminide beta-1,3-N-acetylglucosaminyltransferase 2	219	DTFFNLSLK	9;10;11;13	10	9	13	10	10	-1	3	TRUE	GO:0000139;GO:0005783;GO:0005794;GO:0016021	Golgi membrane;endoplasmic reticulum;Golgi apparatus;integral component of membrane
DSG2	Desmoglein-2	112	DTGELNVTSILDR	10;11;12;13;14;15	10;12;13;19	10	15	10	19	0	-4	TRUE	GO:0001533;GO:0005886;GO:0005911;GO:0009986;GO:0014704;GO:0016021;GO:0016324;GO:0016328;GO:0030054;GO:0030057;GO:0043231;GO:0070062	cornified envelope;plasma membrane;cell-cell junction;cell surface;intercalated disc;integral component of membrane;apical plasma membrane;lateral plasma membrane;cell junction;desmosome;intracellular membrane-bounded organelle;extracellular exosome
DSG2	Desmoglein-2	112	DTGELNVTSILDREETPFFLLTGYALDAR	NA	4	NA	NA	4	4	NA	NA	NA	GO:0001533;GO:0005886;GO:0005911;GO:0009986;GO:0014704;GO:0016021;GO:0016324;GO:0016328;GO:0030054;GO:0030057;GO:0043231;GO:0070062	cornified envelope;plasma membrane;cell-cell junction;cell surface;intercalated disc;integral component of membrane;apical plasma membrane;lateral plasma membrane;cell junction;desmosome;intracellular membrane-bounded organelle;extracellular exosome
PPIB	Peptidyl-prolyl cis-trans isomerase B	148	DTNGSQFFITTVK	9;10;14;15;16	7;8;9;14;15;16	9	16	7	16	2	0	TRUE	GO:0005634;GO:0005783;GO:0005788;GO:0005790;GO:0005925;GO:0016020;GO:0032991;GO:0034663;GO:0042470;GO:0048471;GO:0070062	nucleus;endoplasmic reticulum;endoplasmic reticulum lumen;smooth endoplasmic reticulum;focal adhesion;membrane;protein-containing complex;endoplasmic reticulum chaperone complex;melanosome;perinuclear region of cytoplasm;extracellular exosome
LRPPRC	Leucine-rich PPR motif-containing protein, mitochondrial	794	DTTALSFFHMLNGAALR	NA	4;5	NA	NA	4	5	NA	NA	NA	GO:0000794;GO:0005634;GO:0005637;GO:0005640;GO:0005654;GO:0005739;GO:0005856;GO:0005874;GO:0016020;GO:0042645;GO:0048471;GO:1990904	condensed nuclear chromosome;nucleus;nuclear inner membrane;nuclear outer membrane;nucleoplasm;mitochondrion;cytoskeleton;microtubule;membrane;mitochondrial nucleoid;perinuclear region of cytoplasm;ribonucleoprotein complex
CRTAP	Cartilage-associated protein	363	DTWGLSDEHFQPRPEAVQFFNVTTLQK	4	5	4	4	5	5	-1	-1	FALSE	GO:0005615;GO:0005783;GO:0005788;GO:0032991	extracellular space;endoplasmic reticulum;endoplasmic reticulum lumen;protein-containing complex
IL1RAP	Interleukin-1 receptor accessory protein	107	DVLWFRPTLLNDTGNYTCMLR	3	NA	3	3	NA	NA	NA	NA	NA	GO:0005576;GO:0005886;GO:0005887;GO:0016020;GO:0098978	extracellular region;plasma membrane;integral component of plasma membrane;membrane;glutamatergic synapse
IGF1R	Insulin-like growth factor 1 receptor;Insulin-like growth factor 1 receptor alpha chain;Insulin-like growth factor 1 receptor beta chain	747	DVMQVANTTMSSR	9;10;12;13;14	9;10;13	9	14	9	13	0	1	FALSE	GO:0005886;GO:0005887;GO:0005899;GO:0016020;GO:0030424;GO:0035867;GO:0043231;GO:0043235	plasma membrane;integral component of plasma membrane;insulin receptor complex;membrane;axon;alphav-beta3 integrin-IGF-1-IGF1R complex;intracellular membrane-bounded organelle;receptor complex
CTSC	Dipeptidyl peptidase 1;Dipeptidyl peptidase 1 exclusion domain chain;Dipeptidyl peptidase 1 heavy chain;Dipeptidyl peptidase 1 light chain	53	DVNCSVMGPQEK	11;12;18	NA	11	18	NA	NA	NA	NA	NA	GO:0000139;GO:0005576;GO:0005615;GO:0005654;GO:0005764;GO:0005788;GO:0005813;GO:0016020;GO:0030134;GO:0033116;GO:0035578;GO:0043231;GO:0062023;GO:0070062	Golgi membrane;extracellular region;extracellular space;nucleoplasm;lysosome;endoplasmic reticulum lumen;centrosome;membrane;COPII-coated ER to Golgi transport vesicle;endoplasmic reticulum-Golgi intermediate compartment membrane;azurophil granule lumen;intracellular membrane-bounded organelle;collagen-containing extracellular matrix;extracellular exosome
SEMA4D	Semaphorin-4D	419	DVNYTQIVVDR	13;14;15;16;17	12;13;14;15;16;17	13	17	12	17	1	0	FALSE	GO:0005615;GO:0005886;GO:0005887	extracellular space;plasma membrane;integral component of plasma membrane
BTD	Biotinidase	119	DVQIIVFPEDGIHGFNFTR	6	NA	6	6	NA	NA	NA	NA	NA	GO:0005576;GO:0005615;GO:0005759;GO:0070062	extracellular region;extracellular space;mitochondrial matrix;extracellular exosome
PSAP	Prosaposin;Saposin-A;Saposin-B-Val;Saposin-B;Saposin-C;Saposin-D	80	DVVTAAGDMLKDNATEEEILVYLEK	NA	10;12	NA	NA	10	12	NA	NA	NA	GO:0005576;GO:0005615;GO:0005764;GO:0005765;GO:0005770;GO:0005886;GO:0035577;GO:0043202;GO:0043231;GO:0062023;GO:0070062	extracellular region;extracellular space;lysosome;lysosomal membrane;late endosome;plasma membrane;azurophil granule membrane;lysosomal lumen;intracellular membrane-bounded organelle;collagen-containing extracellular matrix;extracellular exosome
B4GALT3	Beta-1,4-galactosyltransferase 3;N-acetyllactosamine synthase;Beta-N-acetylglucosaminylglycopeptide beta-1,4-galactosyltransferase;Beta-N-acetylglucosaminyl-glycolipid beta-1,4-galactosyltransferase	57	DVYSNLSHLPGAPGGPPAPQGLPYCPER	4	4	4	4	4	4	0	0	FALSE	GO:0000139;GO:0005794;GO:0005829;GO:0016021;GO:0032580;GO:0070062	Golgi membrane;Golgi apparatus;cytosol;integral component of membrane;Golgi cisterna membrane;extracellular exosome
TSPAN1	Tetraspanin-1	141	DYGSQEDFTQVWNTTMK	9;10;11;12;13	10;12	9	13	10	12	-1	1	FALSE	GO:0005654;GO:0005737;GO:0005765;GO:0005886;GO:0005887;GO:0016020;GO:0030054;GO:0031982;GO:0043231;GO:0048471;GO:0070062	nucleoplasm;cytoplasm;lysosomal membrane;plasma membrane;integral component of plasma membrane;membrane;cell junction;vesicle;intracellular membrane-bounded organelle;perinuclear region of cytoplasm;extracellular exosome
CLPTM1	Cleft lip and palate transmembrane protein 1	295	DYYPINESLASLPLR	5;6;8;9;10;11;12;13;14;15	4;5;6;7;8;9;12;13;14;16;17;18;19	5	15	4	19	1	-4	TRUE	GO:0005887;GO:0009897;GO:0016020	integral component of plasma membrane;external side of plasma membrane;membrane
PTGFRN	Prostaglandin F2 receptor negative regulator	691	EAATSLSNPIEIDFQTSGPIFNASVHSDTPSVIR	4	4;5	4	4	4	5	0	-1	FALSE	GO:0005789;GO:0005794;GO:0009986;GO:0016021	endoplasmic reticulum membrane;Golgi apparatus;cell surface;integral component of membrane
TMEM131	Transmembrane protein 131	290	EADNHTAFIR	15;17	1;13;14;15;16;17;19	15	17	1	19	14	-2	TRUE	GO:0005575;GO:0016021	cellular_component;integral component of membrane
PLXNB2	Plexin-B2	1049	EAESLQPMTVVGTDYVFHNDTK	9;10	8;9;10	9	10	8	10	1	0	FALSE	GO:0002116;GO:0005887;GO:0009986;GO:0070062	semaphorin receptor complex;integral component of plasma membrane;cell surface;extracellular exosome
DSC2	Desmocollin-2	546	EAETIKNGIYNITVLASDQGGR	9;10;11;12;13;14	9;10;12;13	9	14	9	13	0	1	FALSE	GO:0001533;GO:0005886;GO:0005911;GO:0014704;GO:0016021;GO:0030057;GO:0031410;GO:0070062	cornified envelope;plasma membrane;cell-cell junction;intercalated disc;integral component of membrane;desmosome;cytoplasmic vesicle;extracellular exosome
ABCA1	ATP-binding cassette sub-family A member 1	489	EAFNETNQAIR	NA	15	NA	NA	15	15	NA	NA	NA	GO:0005768;GO:0005789;GO:0005794;GO:0005886;GO:0005887;GO:0009897;GO:0030139;GO:0043231;GO:0045121;GO:0045335;GO:0048471	endosome;endoplasmic reticulum membrane;Golgi apparatus;plasma membrane;integral component of plasma membrane;external side of plasma membrane;endocytic vesicle;intracellular membrane-bounded organelle;membrane raft;phagocytic vesicle;perinuclear region of cytoplasm
M6PR	Cation-dependent mannose-6-phosphate receptor	83	EAGNHTSGAGLVQINK	9;10;11;12;13;15;16	9;10;12;13	9	16	9	13	0	3	TRUE	GO:0005765;GO:0005768;GO:0005770;GO:0005802;GO:0005886;GO:0005887;GO:0016020;GO:0030133;GO:0030665;GO:0032588;GO:0048471	lysosomal membrane;endosome;late endosome;trans-Golgi network;plasma membrane;integral component of plasma membrane;membrane;transport vesicle;clathrin-coated vesicle membrane;trans-Golgi network membrane;perinuclear region of cytoplasm
PLOD2	Procollagen-lysine,2-oxoglutarate 5-dioxygenase 2	209	EAINITLDHK	13;14;15;16;17	13;14;15;16;17	13	17	13	17	0	0	FALSE	GO:0005783;GO:0005789;GO:0030867;GO:0070062	endoplasmic reticulum;endoplasmic reticulum membrane;rough endoplasmic reticulum membrane;extracellular exosome
PROM1	Prominin-1	274	EALENMNSTLK	10;11;12;13;14;15;16;17	10;12;13;14;15;16;17	10	17	10	17	0	0	FALSE	GO:0001750;GO:0005615;GO:0005783;GO:0005793;GO:0005886;GO:0005887;GO:0005902;GO:0005929;GO:0009986;GO:0016324;GO:0031528;GO:0031982;GO:0042622;GO:0070062;GO:0071914	photoreceptor outer segment;extracellular space;endoplasmic reticulum;endoplasmic reticulum-Golgi intermediate compartment;plasma membrane;integral component of plasma membrane;microvillus;cilium;cell surface;apical plasma membrane;microvillus membrane;vesicle;photoreceptor outer segment membrane;extracellular exosome;prominosome
COL6A6	Collagen alpha-6(VI) chain	576	EANQTQLR	NA	9	NA	NA	9	9	NA	NA	NA	GO:0005576;GO:0005581;GO:0031012;GO:0062023	extracellular region;collagen trimer;extracellular matrix;collagen-containing extracellular matrix
GPD2	Glycerol-3-phosphate dehydrogenase, mitochondrial	66	EAQLLTLQNTSEFDILVIGGGATGSGCALDAVTR	NA	5	NA	NA	5	5	NA	NA	NA	GO:0005739;GO:0005743;GO:0009331	mitochondrion;mitochondrial inner membrane;glycerol-3-phosphate dehydrogenase complex
SEL1L	Protein sel-1 homolog 1	608	EASIVGENETYPR	13;14;15;16;17;18;19;20	1;13;14;15;16;17;18;19;20	13	20	1	20	12	0	TRUE	GO:0000836;GO:0000839;GO:0005783;GO:0005789;GO:0016021;GO:0036513;GO:0044322	Hrd1p ubiquitin ligase complex;Hrd1p ubiquitin ligase ERAD-L complex;endoplasmic reticulum;endoplasmic reticulum membrane;integral component of membrane;Derlin-1 retrotranslocation complex;endoplasmic reticulum quality control compartment
SEMA4D	Semaphorin-4D	77	EAVFAVNALNISEK	11	9;10	11	11	9	10	2	1	TRUE	GO:0005615;GO:0005886;GO:0005887	extracellular space;plasma membrane;integral component of plasma membrane
SEL1L3	Protein sel-1 homolog 3	394	EDFHYNDTAGYFIIGGSR	10	NA	10	10	NA	NA	NA	NA	NA	GO:0005634;GO:0005654;GO:0016021	nucleus;nucleoplasm;integral component of membrane
ETAA1	Ewing's tumor-associated antigen 1	513	EDILTNSTEASER	13	NA	13	13	NA	NA	NA	NA	NA	GO:0043596	nuclear replication fork
LCN2	Neutrophil gelatinase-associated lipocalin	85	EDKSYNVTSVLFR	10	8;9;10;12	10	10	8	12	2	-2	TRUE	GO:0005576;GO:0005615;GO:0005829;GO:0035580;GO:0070062	extracellular region;extracellular space;cytosol;specific granule lumen;extracellular exosome
SEMA7A	Semaphorin-7A	258	EDNPDKNPEAPLNVSR	19;20	1;2;19;20	19	20	1	20	18	0	TRUE	GO:0005615;GO:0005886;GO:0005887;GO:0009897;GO:0016020;GO:0031225;GO:0062023	extracellular space;plasma membrane;integral component of plasma membrane;external side of plasma membrane;membrane;anchored component of membrane;collagen-containing extracellular matrix
LEPREL4	Synaptonemal complex protein SC65	361	EEAMLYHNQTAELR	13;14;15	13;14;15	13	15	13	15	0	0	FALSE	NA	NA
HSP90B1	Endoplasmin	62	EEEAIQLDGLNASQIR	13;14;15;16;17	14;15;16	13	17	14	16	-1	1	FALSE	GO:0005576;GO:0005634;GO:0005783;GO:0005788;GO:0005789;GO:0005829;GO:0005886;GO:0005925;GO:0016020;GO:0030496;GO:0032991;GO:0033018;GO:0034663;GO:0042470;GO:0048471;GO:0062023;GO:0070062;GO:0071682	extracellular region;nucleus;endoplasmic reticulum;endoplasmic reticulum lumen;endoplasmic reticulum membrane;cytosol;plasma membrane;focal adhesion;membrane;midbody;protein-containing complex;sarcoplasmic reticulum lumen;endoplasmic reticulum chaperone complex;melanosome;perinuclear region of cytoplasm;collagen-containing extracellular matrix;extracellular exosome;endocytic vesicle lumen
ACTG1	Actin, cytoplasmic 2;Actin, cytoplasmic 2, N-terminally processed	12	EEEIAALVIDNGSGMCK	12	NA	12	12	NA	NA	NA	NA	NA	GO:0005615;GO:0005634;GO:0005829;GO:0005856;GO:0005884;GO:0005886;GO:0005925;GO:0016020;GO:0030016;GO:0031941;GO:0044305;GO:0045335;GO:0070062;GO:0072562;GO:0097433;GO:0098685	extracellular space;nucleus;cytosol;cytoskeleton;actin filament;plasma membrane;focal adhesion;membrane;myofibril;filamentous actin;calyx of Held;phagocytic vesicle;extracellular exosome;blood microparticle;dense body;Schaffer collateral - CA1 synapse
IGHG4	Ig gamma-4 chain C region	177	EEQFNSTYR	NA	13;14;15	NA	NA	13	15	NA	NA	NA	GO:0005576;GO:0005615;GO:0009897;GO:0042571;GO:0070062;GO:0072562	extracellular region;extracellular space;external side of plasma membrane;immunoglobulin complex, circulating;extracellular exosome;blood microparticle
TOR1B	Torsin-1B	64	EERPLNASALK	13;14;15;17	14;15;16;17	13	17	14	17	-1	0	FALSE	GO:0005635;GO:0005783;GO:0005788;GO:0031965;GO:0070062	nuclear envelope;endoplasmic reticulum;endoplasmic reticulum lumen;nuclear membrane;extracellular exosome
LNPEP	Leucyl-cystinyl aminopeptidase;Leucyl-cystinyl aminopeptidase, pregnancy serum form	448	EETLLYDSNTSSMADR	13;14;15;16;17	15;16;17	13	17	15	17	-2	0	TRUE	GO:0005576;GO:0005737;GO:0005765;GO:0005829;GO:0005887;GO:0016020;GO:0030659;GO:0031905;GO:0048471	extracellular region;cytoplasm;lysosomal membrane;cytosol;integral component of plasma membrane;membrane;cytoplasmic vesicle membrane;early endosome lumen;perinuclear region of cytoplasm
LNPEP	Leucyl-cystinyl aminopeptidase;Leucyl-cystinyl aminopeptidase, pregnancy serum form	448	EETLLYDSNTSSMADRK	15	NA	15	15	NA	NA	NA	NA	NA	GO:0005576;GO:0005737;GO:0005765;GO:0005829;GO:0005887;GO:0016020;GO:0030659;GO:0031905;GO:0048471	extracellular region;cytoplasm;lysosomal membrane;cytosol;integral component of plasma membrane;membrane;cytoplasmic vesicle membrane;early endosome lumen;perinuclear region of cytoplasm
SUSD1	Sushi domain-containing protein 1	348	EETVNLTTDSR	18;19;20	1;18;19;20	18	20	1	20	17	0	TRUE	GO:0016021	integral component of membrane
SLC1A1	Excitatory amino acid transporter 3	178	EEVKPPSDPEMNMTEESFTAVMTTAISK	NA	9	NA	NA	9	9	NA	NA	NA	GO:0005886;GO:0005887;GO:0016020;GO:0016324;GO:0031901;GO:0055038;GO:0070062	plasma membrane;integral component of plasma membrane;membrane;apical plasma membrane;early endosome membrane;recycling endosome membrane;extracellular exosome
SUSD1	Sushi domain-containing protein 1	542	EFAQEMTFNISSSSR	11	10	11	11	10	10	1	1	FALSE	GO:0016021	integral component of membrane
SET	Protein SET;Protein SETSIP	159	EFHLNESGDPSSK	NA	17	NA	NA	17	17	NA	NA	NA	GO:0005634;GO:0005654;GO:0005737;GO:0005783;GO:0005811;GO:0005829;GO:0032991;GO:0048471	nucleus;nucleoplasm;cytoplasm;endoplasmic reticulum;lipid droplet;cytosol;protein-containing complex;perinuclear region of cytoplasm
IGSF1	Immunoglobulin superfamily member 1	1027	EGEATSMQLWGSTSNDGAFPITNISGTSMGR	6	NA	6	6	NA	NA	NA	NA	NA	GO:0005576;GO:0016020;GO:0016021	extracellular region;membrane;integral component of membrane
LEPREL1	Prolyl 3-hydroxylase 2	449	EGGPLLYENITFVYNSEQLNGTQR	5	NA	5	5	NA	NA	NA	NA	NA	NA	NA
NUP210	Nuclear pore membrane glycoprotein 210	926	EGSGYFFLNTSTADVVK	6;7;8;9;10;13;14;15	5;6;7;8;10;12;13;14;16;17;19	6	15	5	19	1	-4	TRUE	GO:0005635;GO:0005643;GO:0005789;GO:0016020;GO:0016021;GO:0031965;GO:0043657	nuclear envelope;nuclear pore;endoplasmic reticulum membrane;membrane;integral component of membrane;nuclear membrane;host cell
LAMA3	Laminin subunit alpha-3	3097	EGSLPGNSTISIR	9;10;11	9;10	9	11	9	10	0	1	FALSE	GO:0005576;GO:0005604;GO:0005610;GO:0005783;GO:0062023;GO:0070062	extracellular region;basement membrane;laminin-5 complex;endoplasmic reticulum;collagen-containing extracellular matrix;extracellular exosome
PLXNA2	Plexin-A2	163	EHYLSSVNK	15;17	17	15	17	17	17	-2	0	TRUE	GO:0002116;GO:0005886;GO:0005887	semaphorin receptor complex;plasma membrane;integral component of plasma membrane
MPZL1	Myelin protein zero-like protein 1	50	EIFVANGTQGK	6;7;9;10;11;12;13;14;15	9;10;12;13;14;15	6	15	9	15	-3	0	TRUE	GO:0005887;GO:0005925;GO:0009986	integral component of plasma membrane;focal adhesion;cell surface
SLC12A6	Solute carrier family 12 member 6	398	EINNMTVPSK	13	NA	13	13	NA	NA	NA	NA	NA	GO:0005886;GO:0005887;GO:0016021;GO:0016323	plasma membrane;integral component of plasma membrane;integral component of membrane;basolateral plasma membrane
ITGA6	Integrin alpha-6;Integrin alpha-6 heavy chain;Integrin alpha-6 light chain;Processed integrin alpha-6	930	EINSLNLTESHNSR	10;13;14;15;16;17	13;14;15;16	10	17	13	16	-3	1	TRUE	GO:0005604;GO:0005886;GO:0005925;GO:0009897;GO:0009925;GO:0009986;GO:0030056;GO:0030175;GO:0034676	basement membrane;plasma membrane;focal adhesion;external side of plasma membrane;basal plasma membrane;cell surface;hemidesmosome;filopodium;integrin alpha6-beta4 complex
LRRD1	Leucine-rich repeat and death domain-containing protein 1	235	EISQLGNIR	13	1;15	13	13	1	15	12	-2	TRUE	GO:0005737	cytoplasm
EGFR	Epidermal growth factor receptor	413	EITGFLLIQAWPENR	NA	4	NA	NA	4	4	NA	NA	NA	GO:0000139;GO:0005615;GO:0005634;GO:0005737;GO:0005768;GO:0005789;GO:0005886;GO:0005887;GO:0005925;GO:0009925;GO:0009986;GO:0010008;GO:0016020;GO:0016323;GO:0016324;GO:0030139;GO:0030665;GO:0031901;GO:0031965;GO:0032991;GO:0043235;GO:0045121;GO:0045202;GO:0048471;GO:0070435;GO:0097489	Golgi membrane;extracellular space;nucleus;cytoplasm;endosome;endoplasmic reticulum membrane;plasma membrane;integral component of plasma membrane;focal adhesion;basal plasma membrane;cell surface;endosome membrane;membrane;basolateral plasma membrane;apical plasma membrane;endocytic vesicle;clathrin-coated vesicle membrane;early endosome membrane;nuclear membrane;protein-containing complex;recep…
ST3GAL1	CMP-N-acetylneuraminate-beta-galactosamide-alpha-2,3-sialyltransferase 1	114	EKKPNNLNDTIK	15	NA	15	15	NA	NA	NA	NA	NA	GO:0000139;GO:0016020;GO:0016021;GO:0032580;GO:0070062	Golgi membrane;membrane;integral component of membrane;Golgi cisterna membrane;extracellular exosome
TMEM194A	Transmembrane protein 194A	125	EKLNDTYVNVGLYSTK	9	8;9;10	9	9	8	10	1	-1	FALSE	NA	NA
LAMP2	Lysosome-associated membrane glycoprotein 2	242	EKPEAGTYSVNNGNDTCLLATMGLQLNITQDK	4;5;6	3;4;5;6	4	6	3	6	1	0	FALSE	GO:0005615;GO:0005764;GO:0005765;GO:0005770;GO:0005886;GO:0016020;GO:0030670;GO:0031088;GO:0031902;GO:0035577;GO:0043202;GO:0044754;GO:0045121;GO:0070062;GO:0097637;GO:0098857;GO:0101003;GO:1990836	extracellular space;lysosome;lysosomal membrane;late endosome;plasma membrane;membrane;phagocytic vesicle membrane;platelet dense granule membrane;late endosome membrane;azurophil granule membrane;lysosomal lumen;autolysosome;membrane raft;extracellular exosome;integral component of autophagosome membrane;membrane microdomain;ficolin-1-rich granule membrane;lysosomal matrix
GGCX	Vitamin K-dependent gamma-carboxylase	627	EKVENGSETGPLPPELQPLLEGEVK	12;13	12	12	13	12	12	0	1	FALSE	GO:0005789;GO:0016020;GO:0016021	endoplasmic reticulum membrane;membrane;integral component of membrane
ITGA3	Integrin alpha-3;Integrin alpha-3 heavy chain;Integrin alpha-3 light chain	86	ELAVPDGYTNR	10;11;12;13;14;15	12;14;15	10	15	12	15	-2	0	TRUE	GO:0005886;GO:0005925;GO:0008305;GO:0009897;GO:0009986;GO:0016323;GO:0031527;GO:0034667;GO:0043235;GO:0048471;GO:0060076;GO:0070062;GO:0071438;GO:0071944;GO:0097060;GO:1990812	plasma membrane;focal adhesion;integrin complex;external side of plasma membrane;cell surface;basolateral plasma membrane;filopodium membrane;integrin alpha3-beta1 complex;receptor complex;perinuclear region of cytoplasm;excitatory synapse;extracellular exosome;invadopodium membrane;cell periphery;synaptic membrane;growth cone filopodium
PTGFRN	Prostaglandin F2 receptor negative regulator	300	ELDLTCNITTDR	11;12	NA	11	12	NA	NA	NA	NA	NA	GO:0005789;GO:0005794;GO:0009986;GO:0016021	endoplasmic reticulum membrane;Golgi apparatus;cell surface;integral component of membrane
TMEM30B	Cell cycle control protein 50B	75	ELEYDYTGDPGTGNCSVCAAAGQGR	11	NA	11	11	NA	NA	NA	NA	NA	GO:0005783;GO:0005794;GO:0005886;GO:0016021	endoplasmic reticulum;Golgi apparatus;plasma membrane;integral component of membrane
ST3GAL1	CMP-N-acetylneuraminate-beta-galactosamide-alpha-2,3-sialyltransferase 1	201	ELGDNVSMILVPFK	6;7;9	6;7;8	6	9	6	8	0	1	FALSE	GO:0000139;GO:0016020;GO:0016021;GO:0032580;GO:0070062	Golgi membrane;membrane;integral component of membrane;Golgi cisterna membrane;extracellular exosome
ATL3	Atlastin-3	520	ELGGAIDFGAAYVLEQASSHIGNSTQATVR	4	4;5	4	4	4	5	0	-1	FALSE	GO:0005783;GO:0005789;GO:0016020;GO:0016021;GO:0071782;GO:0098826	endoplasmic reticulum;endoplasmic reticulum membrane;membrane;integral component of membrane;endoplasmic reticulum tubular network;endoplasmic reticulum tubular network membrane
INSR	Insulin receptor;Insulin receptor subunit alpha;Insulin receptor subunit beta	138	ELGLYNLMNITR	6;7;9	7;8	6	9	7	8	-1	1	FALSE	GO:0005635;GO:0005886;GO:0005887;GO:0005899;GO:0005901;GO:0009897;GO:0010008;GO:0016020;GO:0030424;GO:0031981;GO:0032590;GO:0032809;GO:0043235;GO:0070062	nuclear envelope;plasma membrane;integral component of plasma membrane;insulin receptor complex;caveola;external side of plasma membrane;endosome membrane;membrane;axon;nuclear lumen;dendrite membrane;neuronal cell body membrane;receptor complex;extracellular exosome
B4GALT3	Beta-1,4-galactosyltransferase 3;N-acetyllactosamine synthase;Beta-N-acetylglucosaminylglycopeptide beta-1,4-galactosyltransferase;Beta-N-acetylglucosaminyl-glycolipid beta-1,4-galactosyltransferase	337	ELGPLYTNITADIGTDPR	7;9;10	7;8;9;10	7	10	7	10	0	0	FALSE	GO:0000139;GO:0005794;GO:0005829;GO:0016021;GO:0032580;GO:0070062	Golgi membrane;Golgi apparatus;cytosol;integral component of membrane;Golgi cisterna membrane;extracellular exosome
HSP90AB1	Heat shock protein HSP 90-beta;Endoplasmin	107	ELISNASDALDK	13;14;15;16;17;18	14;15;16;17	13	18	14	17	-1	1	FALSE	GO:0005576;GO:0005634;GO:0005654;GO:0005737;GO:0005739;GO:0005765;GO:0005829;GO:0008180;GO:0009986;GO:0016020;GO:0016234;GO:0016323;GO:0016324;GO:0031526;GO:0032991;GO:0034751;GO:0034774;GO:0042470;GO:0043025;GO:0044294;GO:0044295;GO:0048471;GO:0070062;GO:1904813;GO:1990565;GO:1990913;GO:1990917	extracellular region;nucleus;nucleoplasm;cytoplasm;mitochondrion;lysosomal membrane;cytosol;COP9 signalosome;cell surface;membrane;inclusion body;basolateral plasma membrane;apical plasma membrane;brush border membrane;protein-containing complex;aryl hydrocarbon receptor complex;secretory granule lumen;melanosome;neuronal cell body;dendritic growth cone;axonal growth cone;perinuclear region of cy…
HSP90AB1	Heat shock protein HSP 90-beta;Endoplasmin	107	ELISNASDALDKIR	13	NA	13	13	NA	NA	NA	NA	NA	GO:0005576;GO:0005634;GO:0005654;GO:0005737;GO:0005739;GO:0005765;GO:0005829;GO:0008180;GO:0009986;GO:0016020;GO:0016234;GO:0016323;GO:0016324;GO:0031526;GO:0032991;GO:0034751;GO:0034774;GO:0042470;GO:0043025;GO:0044294;GO:0044295;GO:0048471;GO:0070062;GO:1904813;GO:1990565;GO:1990913;GO:1990917	extracellular region;nucleus;nucleoplasm;cytoplasm;mitochondrion;lysosomal membrane;cytosol;COP9 signalosome;cell surface;membrane;inclusion body;basolateral plasma membrane;apical plasma membrane;brush border membrane;protein-containing complex;aryl hydrocarbon receptor complex;secretory granule lumen;melanosome;neuronal cell body;dendritic growth cone;axonal growth cone;perinuclear region of cy…
ATP6AP1	V-type proton ATPase subunit S1	170	ELKLNASLPALLLIR	NA	4;5	NA	NA	4	5	NA	NA	NA	GO:0005789;GO:0010008;GO:0016021;GO:0016469;GO:0033116;GO:0033180;GO:0033181;GO:0070062	endoplasmic reticulum membrane;endosome membrane;integral component of membrane;proton-transporting two-sector ATPase complex;endoplasmic reticulum-Golgi intermediate compartment membrane;proton-transporting V-type ATPase, V1 domain;plasma membrane proton-transporting V-type ATPase complex;extracellular exosome
OSTM1	Osteopetrosis-associated transmembrane protein 1	93	ELLLDFANSSAELTGCLVR	NA	6	NA	NA	6	6	NA	NA	NA	GO:0005765;GO:0005829;GO:0016021	lysosomal membrane;cytosol;integral component of membrane
SEMA3E	Semaphorin-3E	44	ELLNLNR	14;15	13;14	14	15	13	14	1	1	FALSE	GO:0005576;GO:0005615;GO:0005887	extracellular region;extracellular space;integral component of plasma membrane
TMCO3	Transmembrane and coiled-coil domain-containing protein 3	104	ELNESENSVFQAVYGLQR	10;11	8;9;10	10	11	8	10	2	1	TRUE	GO:0016021	integral component of membrane
CELSR3	Cadherin EGF LAG seven-pass G-type receptor 3	2196	ELSLLLDGLELNK	NA	10	NA	NA	10	10	NA	NA	NA	GO:0005886;GO:0016021	plasma membrane;integral component of membrane
PIEZO1	Piezo-type mechanosensitive ion channel component 1	2294	ELYNGTADITLR	9;10;11;13	10;12	9	13	10	12	-1	1	FALSE	GO:0005783;GO:0005789;GO:0005886;GO:0016021;GO:0031258;GO:0033116	endoplasmic reticulum;endoplasmic reticulum membrane;plasma membrane;integral component of membrane;lamellipodium membrane;endoplasmic reticulum-Golgi intermediate compartment membrane
MGAT3	Beta-1,4-mannosyl-glycoprotein 4-beta-N-acetylglucosaminyltransferase	259	EMLTNGTFEYIR	10;11	10;12	10	11	10	12	0	-1	FALSE	GO:0000139;GO:0016021	Golgi membrane;integral component of membrane
GRN	Granulins;Acrogranin;Paragranulin;Granulin-1;Granulin-2;Granulin-3;Granulin-4;Granulin-5;Granulin-6;Granulin-7	265	ENATTDLLTK	13;14;15;16;17	12;13;14;15;16;17	13	17	12	17	1	0	FALSE	GO:0005576;GO:0005615;GO:0005764;GO:0005765;GO:0005768;GO:0005770;GO:0005783;GO:0005794;GO:0005802;GO:0005886;GO:0016020;GO:0035578;GO:0070062	extracellular region;extracellular space;lysosome;lysosomal membrane;endosome;late endosome;endoplasmic reticulum;Golgi apparatus;trans-Golgi network;plasma membrane;membrane;azurophil granule lumen;extracellular exosome
ITPRIP	Inositol 1,4,5-trisphosphate receptor-interacting protein	27	ENATVPENEEEIIR	20	1;19;20	20	20	1	20	19	0	TRUE	GO:0005886;GO:0016020	plasma membrane;membrane
ITPRIP	Inositol 1,4,5-trisphosphate receptor-interacting protein	27	ENATVPENEEEIIRK	19;20	20	19	20	20	20	-1	0	FALSE	GO:0005886;GO:0016020	plasma membrane;membrane
NPTN	Neuroplastin	284	ENGMPMDIVNTSGR	13;14;15;16;17;18	12;13;14;15;16;17	13	18	12	17	1	1	FALSE	GO:0001772;GO:0005886;GO:0009986;GO:0030424;GO:0030425;GO:0042734;GO:0060077;GO:0098685;GO:0098978;GO:0098982;GO:0099059;GO:0099061	immunological synapse;plasma membrane;cell surface;axon;dendrite;presynaptic membrane;inhibitory synapse;Schaffer collateral - CA1 synapse;glutamatergic synapse;GABA-ergic synapse;integral component of presynaptic active zone membrane;integral component of postsynaptic density membrane
CLN5	Ceroid-lipofuscinosis neuronal protein 5	178	ENGTLVQVATISGNMFNQMAK	4;5;6;7;10;18	5;6;8;9;10;16;17;19	4	18	5	19	-1	-1	FALSE	GO:0005764;GO:0005765;GO:0005783;GO:0005794;GO:0005829;GO:0016021;GO:0048471;GO:0070062	lysosome;lysosomal membrane;endoplasmic reticulum;Golgi apparatus;cytosol;integral component of membrane;perinuclear region of cytoplasm;extracellular exosome
TMEM87A	Transmembrane protein 87A	157	ENGTNLTFIGDK	7;9;10;11;12;13;14;15	10;12;13;14;15	7	15	10	15	-3	0	TRUE	GO:0005829;GO:0016021;GO:0032580	cytosol;integral component of membrane;Golgi cisterna membrane
GNL3	Guanine nucleotide-binding protein-like 3	187	ENLESWLNYLK	7	NA	7	7	NA	NA	NA	NA	NA	GO:0005615;GO:0005634;GO:0005730;GO:0016020;GO:0016604	extracellular space;nucleus;nucleolus;membrane;nuclear body
ITGA1	Integrin alpha-1	112	ENMTFGSTLVTNPNGGFLACGPLYAYR	3;4	3;4	3	4	3	4	0	0	FALSE	GO:0001669;GO:0005886;GO:0005925;GO:0008305;GO:0009897;GO:0009986;GO:0016020;GO:0034665;GO:0043005;GO:0043204;GO:0045121;GO:0045178;GO:0070062	acrosomal vesicle;plasma membrane;focal adhesion;integrin complex;external side of plasma membrane;cell surface;membrane;integrin alpha1-beta1 complex;neuron projection;perikaryon;membrane raft;basal part of cell;extracellular exosome
MCAM	Cell surface glycoprotein MUC18	449	ENMVLNLSCEASGHPR	11	NA	11	11	NA	NA	NA	NA	NA	GO:0005576;GO:0005615;GO:0005634;GO:0005886;GO:0005925;GO:0009897;GO:0016021	extracellular region;extracellular space;nucleus;plasma membrane;focal adhesion;external side of plasma membrane;integral component of membrane
MCAM	Cell surface glycoprotein MUC18	467	ENMVLNLSCEASGHPRPTISWNVNGTASEQDQDPQR	4	NA	4	4	NA	NA	NA	NA	NA	GO:0005576;GO:0005615;GO:0005634;GO:0005886;GO:0005925;GO:0009897;GO:0016021	extracellular region;extracellular space;nucleus;plasma membrane;focal adhesion;external side of plasma membrane;integral component of membrane
NUDCD2	NudC domain-containing protein 2	144	ENPGFDFSGAEISGNYTK	NA	10	NA	NA	10	10	NA	NA	NA	GO:0000777;GO:0000922;GO:0005622;GO:0005737;GO:0005815	condensed chromosome kinetochore;spindle pole;intracellular;cytoplasm;microtubule organizing center
PIGN	GPI ethanolamine phosphate transferase 1	128	ENPVEFDSLFNESK	14;15;16;17;18	15;16;17;18;19	14	18	15	19	-1	-1	FALSE	GO:0005789;GO:0005829;GO:0005886;GO:0016020;GO:0016021	endoplasmic reticulum membrane;cytosol;plasma membrane;membrane;integral component of membrane
FAT1	Protocadherin Fat 1;Protocadherin Fat 1, nuclear form	740	ENQPVGSSVIFMNSTDLDTGFNGK	7;9	7;8;9;10	7	9	7	10	0	-1	FALSE	GO:0005634;GO:0005886;GO:0005887;GO:0005911;GO:0005925;GO:0016324;GO:0030027;GO:0030175;GO:0048471;GO:0070062	nucleus;plasma membrane;integral component of plasma membrane;cell-cell junction;focal adhesion;apical plasma membrane;lamellipodium;filopodium;perinuclear region of cytoplasm;extracellular exosome
LAMP1	Lysosome-associated membrane glycoprotein 1	84	ENTSDPSLVIAFGR	6;7;8;9;10;11;12;13;14;15;16;17;18	7;8;9;10;12;13	6	18	7	13	-1	5	TRUE	GO:0005737;GO:0005764;GO:0005765;GO:0005770;GO:0005771;GO:0005829;GO:0005886;GO:0005887;GO:0009897;GO:0010008;GO:0016020;GO:0030285;GO:0030425;GO:0031902;GO:0035577;GO:0042383;GO:0042470;GO:0043025;GO:0044194;GO:0044754;GO:0048471;GO:0061474;GO:0070062;GO:0097208;GO:0101003	cytoplasm;lysosome;lysosomal membrane;late endosome;multivesicular body;cytosol;plasma membrane;integral component of plasma membrane;external side of plasma membrane;endosome membrane;membrane;integral component of synaptic vesicle membrane;dendrite;late endosome membrane;azurophil granule membrane;sarcolemma;melanosome;neuronal cell body;cytolytic granule;autolysosome;perinuclear region of cyto…
NOMO3	Nodal modulator 3;Nodal modulator 1;Nodal modulator 2	618	ENVGIYNLSK	10;11;12;13;14;15;16;17	10;12;13;14;15;16;17;19;20	10	17	10	20	0	-3	TRUE	GO:0005575;GO:0005789;GO:0016021	cellular_component;endoplasmic reticulum membrane;integral component of membrane
NPTN	Neuroplastin	296	ENYTELNIVNLQITEDPGEYECNATNAIGSASVVTVLR	4	3	4	4	3	3	1	1	FALSE	GO:0001772;GO:0005886;GO:0009986;GO:0030424;GO:0030425;GO:0042734;GO:0060077;GO:0098685;GO:0098978;GO:0098982;GO:0099059;GO:0099061	immunological synapse;plasma membrane;cell surface;axon;dendrite;presynaptic membrane;inhibitory synapse;Schaffer collateral - CA1 synapse;glutamatergic synapse;GABA-ergic synapse;integral component of presynaptic active zone membrane;integral component of postsynaptic density membrane
HSFX1	Heat shock transcription factor, X-linked	263	EPAGPNTQIR	NA	1;2	NA	NA	1	2	NA	NA	NA	GO:0005634;GO:0005737	nucleus;cytoplasm
LGALS3BP	Galectin-3-binding protein	192	EPGSNVTMSVDAECVPMVR	11;12	NA	11	12	NA	NA	NA	NA	NA	GO:0005576;GO:0005615;GO:0016020;GO:0031089;GO:0062023;GO:0070062;GO:0072562	extracellular region;extracellular space;membrane;platelet dense granule lumen;collagen-containing extracellular matrix;extracellular exosome;blood microparticle
ATF6B	Cyclic AMP-dependent transcription factor ATF-6 beta;Processed cyclic AMP-dependent transcription factor ATF-6 beta	476	EPQPSPTDQPSFSNLTAFPGGAK	NA	7	NA	NA	7	7	NA	NA	NA	GO:0005634;GO:0005730;GO:0005789;GO:0005794;GO:0030176;GO:0032993;GO:0090575	nucleus;nucleolus;endoplasmic reticulum membrane;Golgi apparatus;integral component of endoplasmic reticulum membrane;protein-DNA complex;RNA polymerase II transcription regulator complex
PLOD1	Procollagen-lysine,2-oxoglutarate 5-dioxygenase 1	197	EQINITLDHR	13;14;15;16;17;18	13;14;15;16;17	13	18	13	17	0	1	FALSE	GO:0005789;GO:0030867;GO:0070062;GO:1902494	endoplasmic reticulum membrane;rough endoplasmic reticulum membrane;extracellular exosome;catalytic complex
APP	Amyloid beta A4 protein;N-APP;Soluble APP-alpha;Soluble APP-beta;C99;Beta-amyloid protein 42;Beta-amyloid protein 40;C83;P3(42);P3(40);C80;Gamma-secretase C-terminal fragment 59;Gamma-secretase C-terminal fragment 57;Gamma-secretase C-terminal fragment 50;C31	571	EQNYSDDVLANMISEPR	13;14;15	13;14	13	15	13	14	0	1	FALSE	GO:0005576;GO:0005615;GO:0005641;GO:0005737;GO:0005768;GO:0005769;GO:0005788;GO:0005790;GO:0005791;GO:0005794;GO:0005796;GO:0005798;GO:0005829;GO:0005886;GO:0005887;GO:0005905;GO:0005911;GO:0008021;GO:0009986;GO:0016021;GO:0030134;GO:0030424;GO:0031093;GO:0031594;GO:0031904;GO:0032588;GO:0035253;GO:0043197;GO:0043198;GO:0043204;GO:0043235;GO:0044304;GO:0045121;GO:0045177;GO:0045202;GO:0048471;GO:…	extracellular region;extracellular space;nuclear envelope lumen;cytoplasm;endosome;early endosome;endoplasmic reticulum lumen;smooth endoplasmic reticulum;rough endoplasmic reticulum;Golgi apparatus;Golgi lumen;Golgi-associated vesicle;cytosol;plasma membrane;integral component of plasma membrane;clathrin-coated pit;cell-cell junction;synaptic vesicle;cell surface;integral component of membrane;C…
SUSD1	Sushi domain-containing protein 1	470	EQVPVVCLDLYPTTDYTVNVTLLR	NA	4	NA	NA	4	4	NA	NA	NA	GO:0016021	integral component of membrane
PLOD3	Procollagen-lysine,2-oxoglutarate 5-dioxygenase 3	548	EQYIHENYSR	14;15;17;18	15;17	14	18	15	17	-1	1	FALSE	GO:0005615;GO:0005783;GO:0005788;GO:0005789;GO:0005791;GO:0005794;GO:0005802;GO:0062023;GO:0070062	extracellular space;endoplasmic reticulum;endoplasmic reticulum lumen;endoplasmic reticulum membrane;rough endoplasmic reticulum;Golgi apparatus;trans-Golgi network;collagen-containing extracellular matrix;extracellular exosome
IL6ST	Interleukin-6 receptor subunit beta	83	EQYTIINR	13;14;15	12;13;14	13	15	12	14	1	1	FALSE	GO:0005576;GO:0005886;GO:0005896;GO:0005900;GO:0009897;GO:0016020;GO:0030425;GO:0043025;GO:0043235;GO:0070062;GO:0070110	extracellular region;plasma membrane;interleukin-6 receptor complex;oncostatin-M receptor complex;external side of plasma membrane;membrane;dendrite;neuronal cell body;receptor complex;extracellular exosome;ciliary neurotrophic factor receptor complex
TP53I13	Tumor protein p53-inducible protein 13	262	ESNAPSVPTVSLLPGAPGGNASSR	7	NA	7	7	NA	NA	NA	NA	NA	GO:0005737;GO:0005886;GO:0016021	cytoplasm;plasma membrane;integral component of membrane
CDCP1	CUB domain-containing protein 1	39	ESNITVLIK	10;11;13	9;12	10	13	9	12	1	1	FALSE	GO:0005576;GO:0005886;GO:0016021	extracellular region;plasma membrane;integral component of membrane
PVRL1	Nectin-1	139	ESQLNLTVMAK	9;10;11	NA	9	11	NA	NA	NA	NA	NA	NA	NA
FAM174B	Membrane protein FAM174B	53	ESRPPPGPGPGNTTR	13	13;14	13	13	13	14	0	-1	FALSE	GO:0016021	integral component of membrane
F2R	Proteinase-activated receptor 1	398	ESSDPSSYNSSGQLMASK	13	12	13	13	12	12	1	1	FALSE	GO:0005576;GO:0005769;GO:0005770;GO:0005794;GO:0005886;GO:0005887;GO:0005901;GO:0009986;GO:0031094;GO:0031594;GO:0045211	extracellular region;early endosome;late endosome;Golgi apparatus;plasma membrane;integral component of plasma membrane;caveola;cell surface;platelet dense tubular network;neuromuscular junction;postsynaptic membrane
IL6ST	Interleukin-6 receptor subunit beta	157	ETHLETNFTLK	13;14	13	13	14	13	13	0	1	FALSE	GO:0005576;GO:0005886;GO:0005896;GO:0005900;GO:0009897;GO:0016020;GO:0030425;GO:0043025;GO:0043235;GO:0070062;GO:0070110	extracellular region;plasma membrane;interleukin-6 receptor complex;oncostatin-M receptor complex;external side of plasma membrane;membrane;dendrite;neuronal cell body;receptor complex;extracellular exosome;ciliary neurotrophic factor receptor complex
CEACAM6	Carcinoembryonic antigen-related cell adhesion molecule 6;Carcinoembryonic antigen-related cell adhesion molecule 1	104	ETIYPNASLLIQNVTQNDTGFYTLQVIK	3;4;5	3;4	3	5	3	4	0	1	FALSE	GO:0005615;GO:0005886;GO:0009986;GO:0016324;GO:0031225;GO:0035577	extracellular space;plasma membrane;cell surface;apical plasma membrane;anchored component of membrane;azurophil granule membrane
CLCN2	Chloride channel protein 2	403	ETLVTLFDNR	9;10;11;12;13;14	9;10;12;13	9	14	9	13	0	1	FALSE	GO:0005886;GO:0005887;GO:0034707	plasma membrane;integral component of plasma membrane;chloride channel complex
EFCAB14	EF-hand calcium-binding domain-containing protein 14	256	ETPGSNQIIPSPSATSELDNK	10;11	10	10	11	10	10	0	1	FALSE	NA	NA
FAT1	Protocadherin Fat 1;Protocadherin Fat 1, nuclear form	791	ETTDKYTLNITVYDLGIPQK	7	6	7	7	6	6	1	1	FALSE	GO:0005634;GO:0005886;GO:0005887;GO:0005911;GO:0005925;GO:0016324;GO:0030027;GO:0030175;GO:0048471;GO:0070062	nucleus;plasma membrane;integral component of plasma membrane;cell-cell junction;focal adhesion;apical plasma membrane;lamellipodium;filopodium;perinuclear region of cytoplasm;extracellular exosome
CRYL1	Lambda-crystallin homolog	196	EVAGFVLNR	13	NA	13	13	NA	NA	NA	NA	NA	GO:0005829;GO:0070062	cytosol;extracellular exosome
WDFY3	WD repeat and FYVE domain-containing protein 3	511	EVGLLEVMVNLLHK	NA	6	NA	NA	6	6	NA	NA	NA	GO:0005634;GO:0005635;GO:0005730;GO:0005737;GO:0005776;GO:0005829;GO:0005886;GO:0016234;GO:0016605;GO:0019898;GO:0030424;GO:0031965;GO:0034274;GO:0043204;GO:0097635	nucleus;nuclear envelope;nucleolus;cytoplasm;autophagosome;cytosol;plasma membrane;inclusion body;PML body;extrinsic component of membrane;axon;nuclear membrane;Atg12-Atg5-Atg16 complex;perikaryon;extrinsic component of autophagosome membrane
LAMA3	Laminin subunit alpha-3	2265	EVIDTNLTTLR	10;11;13;14	10;12;13	10	14	10	13	0	1	FALSE	GO:0005576;GO:0005604;GO:0005610;GO:0005783;GO:0062023;GO:0070062	extracellular region;basement membrane;laminin-5 complex;endoplasmic reticulum;collagen-containing extracellular matrix;extracellular exosome
PARP14	Poly [ADP-ribose] polymerase 14	1485	EYQELNELQKKLNINISLDHK	NA	4	NA	NA	4	4	NA	NA	NA	GO:0005634;GO:0005737;GO:0005829;GO:0016020	nucleus;cytoplasm;cytosol;membrane
SLC44A1	Choline transporter-like protein 1	135	FAEINGSALCSYNLKPSEYTTSPK	4;5	4;6	4	5	4	6	0	-1	FALSE	GO:0005654;GO:0005739;GO:0005741;GO:0005886;GO:0016020;GO:0016021;GO:0070062	nucleoplasm;mitochondrion;mitochondrial outer membrane;plasma membrane;membrane;integral component of membrane;extracellular exosome
CPD	Carboxypeptidase D	518	FANEYPNITR	9;10;11;12;13;14;15	1;8;10;12;13;17;19	9	15	1	19	8	-4	TRUE	GO:0005615;GO:0005886;GO:0016020;GO:0016021;GO:0070062	extracellular space;plasma membrane;membrane;integral component of membrane;extracellular exosome
NUP210	Nuclear pore membrane glycoprotein 210	801	FDNFSSLSIQWESTRPVLASIEPELPMQLVSQDDESGQK	NA	4	NA	NA	4	4	NA	NA	NA	GO:0005635;GO:0005643;GO:0005789;GO:0016020;GO:0016021;GO:0031965;GO:0043657	nuclear envelope;nuclear pore;endoplasmic reticulum membrane;membrane;integral component of membrane;nuclear membrane;host cell
NUP210	Nuclear pore membrane glycoprotein 210	801	FDNFSSLSIQWESTRPVLASIEPELPMQLVSQDDESGQKK	NA	4	NA	NA	4	4	NA	NA	NA	GO:0005635;GO:0005643;GO:0005789;GO:0016020;GO:0016021;GO:0031965;GO:0043657	nuclear envelope;nuclear pore;endoplasmic reticulum membrane;membrane;integral component of membrane;nuclear membrane;host cell
TMEM2	Transmembrane protein 2	292	FDTHEYRNESR	15	NA	15	15	NA	NA	NA	NA	NA	NA	NA
TGFB2	Transforming growth factor beta-2;Latency-associated peptide	140	FDVSAMEKNASNLVK	NA	10	NA	NA	10	10	NA	NA	NA	GO:0005576;GO:0005615;GO:0030424;GO:0031093;GO:0043025;GO:0062023	extracellular region;extracellular space;axon;platelet alpha granule lumen;neuronal cell body;collagen-containing extracellular matrix
SEMA4B	Semaphorin-4B	69	FEAEHISNYTALLLSR	6;7	8	6	7	8	8	-2	-1	TRUE	GO:0005615;GO:0005886;GO:0005887	extracellular space;plasma membrane;integral component of plasma membrane
ATP5A1	ATP synthase subunit alpha, mitochondrial	509	FENAFLSHVVSQHQALLGTIR	NA	4	NA	NA	4	4	NA	NA	NA	NA	NA
FUCA2	Plasma alpha-L-fucosidase	113	FFNANQWADIFQASGAK	NA	5;6	NA	NA	5	6	NA	NA	NA	GO:0005576;GO:0005615;GO:0005764;GO:0005788;GO:0035578;GO:0070062	extracellular region;extracellular space;lysosome;endoplasmic reticulum lumen;azurophil granule lumen;extracellular exosome
NUP210	Nuclear pore membrane glycoprotein 210	681	FFQNVTAEDTDSIGLALFAPHSSR	4;5;6;7	3;4;5;6;7;8;11	4	7	3	11	1	-4	TRUE	GO:0005635;GO:0005643;GO:0005789;GO:0016020;GO:0016021;GO:0031965;GO:0043657	nuclear envelope;nuclear pore;endoplasmic reticulum membrane;membrane;integral component of membrane;nuclear membrane;host cell
HGSNAT	Heparan-alpha-glucosaminide N-acetyltransferase	162	FGEFGNYSLLVK	6;7	5;6;7;8	6	7	5	8	1	-1	FALSE	GO:0005765;GO:0005886;GO:0016021;GO:0035579;GO:0070821	lysosomal membrane;plasma membrane;integral component of membrane;specific granule membrane;tertiary granule membrane
SLC12A9	Solute carrier family 12 member 9	243	FGHFTGFNSSTLK	6;7	8	6	7	8	8	-2	-1	TRUE	GO:0005886;GO:0016021;GO:0070062	plasma membrane;integral component of membrane;extracellular exosome
ELFN1	Protein ELFN1	85	FGNLTYLNLTK	6	5	6	6	5	5	1	1	FALSE	GO:0005615;GO:0016021;GO:0030425;GO:0031012;GO:0060076	extracellular space;integral component of membrane;dendrite;extracellular matrix;excitatory synapse
LRP1	Prolow-density lipoprotein receptor-related protein 1;Low-density lipoprotein receptor-related protein 1 85 kDa subunit;Low-density lipoprotein receptor-related protein 1 515 kDa subunit;Low-density lipoprotein receptor-related protein 1 intracellular domain	3839	FGTCSQLCNNTK	11	NA	11	11	NA	NA	NA	NA	NA	GO:0005634;GO:0005765;GO:0005769;GO:0005886;GO:0005887;GO:0005905;GO:0005925;GO:0016020;GO:0016323;GO:0030136;GO:0030425;GO:0030666;GO:0032593;GO:0043025;GO:0043235;GO:0044295;GO:0045177;GO:0098797	nucleus;lysosomal membrane;early endosome;plasma membrane;integral component of plasma membrane;clathrin-coated pit;focal adhesion;membrane;basolateral plasma membrane;clathrin-coated vesicle;dendrite;endocytic vesicle membrane;insulin-responsive compartment;neuronal cell body;receptor complex;axonal growth cone;apical part of cell;plasma membrane protein complex
MOCS1	Molybdenum cofactor biosynthesis protein 1;Cyclic pyranopterin monophosphate synthase;Cyclic pyranopterin monophosphate synthase accessory protein	254	FIEYMPFDGNKWNFKK	NA	5	NA	NA	5	5	NA	NA	NA	GO:0005634;GO:0005829;GO:0019008	nucleus;cytosol;molybdopterin synthase complex
NA	Probable maltase-glucoamylase-like protein LOC93432;Glucoamylase	1279	FILILDPAISGNETQYLPFIR	4	NA	4	4	NA	NA	NA	NA	NA	NA	NA
EMC1	ER membrane protein complex subunit 1	911	FINYNQTVSR	9;10;11;12;13;14;17	10;12;13;15;19	9	17	10	19	-1	-2	TRUE	GO:0016021;GO:0032991;GO:0072546	integral component of membrane;protein-containing complex;ER membrane protein complex
HS6ST1	Heparan-sulfate 6-O-sulfotransferase 1	320	FIRPFMQYNSTR	6	NA	6	6	NA	NA	NA	NA	NA	GO:0000139;GO:0005887	Golgi membrane;integral component of plasma membrane
TCTN2	Tectonic-2	372	FITNTETPLNNGSTPR	NA	9	NA	NA	9	9	NA	NA	NA	GO:0005737;GO:0005856;GO:0016021;GO:0036038;GO:0060170	cytoplasm;cytoskeleton;integral component of membrane;MKS complex;ciliary membrane
EPCAM	Epithelial cell adhesion molecule	198	FITSILYENNVITIDLVQNSSQK	4;5	4;5;6;7	4	5	4	7	0	-2	TRUE	GO:0005886;GO:0005923;GO:0009986;GO:0016021;GO:0016323;GO:0016324;GO:0016328;GO:0070062	plasma membrane;bicellular tight junction;cell surface;integral component of membrane;basolateral plasma membrane;apical plasma membrane;lateral plasma membrane;extracellular exosome
MAN2A1	Alpha-mannosidase 2	1125	FIVESLTPSSLSLMHSPPGTQNISEINLSPMEISTFR	4	3;4	4	4	3	4	1	0	FALSE	GO:0000139;GO:0005797;GO:0005801;GO:0016020;GO:0016021;GO:0070062	Golgi membrane;Golgi medial cisterna;cis-Golgi network;membrane;integral component of membrane;extracellular exosome
BMP4	Bone morphogenetic protein 4	143	FLFNLSSIPENEVISSAELR	NA	5	NA	NA	5	5	NA	NA	NA	GO:0005576;GO:0005615;GO:0005788	extracellular region;extracellular space;endoplasmic reticulum lumen
NDST2	Bifunctional heparan sulfate N-deacetylase/N-sulfotransferase 2;Heparan sulfate N-deacetylase 2;Heparan sulfate N-sulfotransferase 2	802	FLGITPFLNYTR	6	5;6	6	6	5	6	1	0	FALSE	GO:0000139;GO:0005794;GO:0016021	Golgi membrane;Golgi apparatus;integral component of membrane
PLOD1	Procollagen-lysine,2-oxoglutarate 5-dioxygenase 1	163	FLGSGGFIGYAPNLSK	5;6	5;6	5	6	5	6	0	0	FALSE	GO:0005789;GO:0030867;GO:0070062;GO:1902494	endoplasmic reticulum membrane;rough endoplasmic reticulum membrane;extracellular exosome;catalytic complex
TMUB1	Transmembrane and ubiquitin-like domain-containing protein 1	111	FLNDSEQVAR	13;14;15	13;14;15	13	15	13	15	0	0	FALSE	GO:0005654;GO:0005730;GO:0005815;GO:0005829;GO:0016021;GO:0030054;GO:0045211;GO:0055037	nucleoplasm;nucleolus;microtubule organizing center;cytosol;integral component of membrane;cell junction;postsynaptic membrane;recycling endosome
PPT1	Palmitoyl-protein thioesterase 1	232	FLNDSIVDPVDSEWFGFYR	NA	6	NA	NA	6	6	NA	NA	NA	GO:0005576;GO:0005634;GO:0005764;GO:0005794;GO:0005829;GO:0008021;GO:0016020;GO:0030424;GO:0030425;GO:0043025;GO:0043202;GO:0045121;GO:0070062	extracellular region;nucleus;lysosome;Golgi apparatus;cytosol;synaptic vesicle;membrane;axon;dendrite;neuronal cell body;lysosomal lumen;membrane raft;extracellular exosome
SERPINA4	Kallistatin	157	FLNDTMAVYEAK	NA	10	NA	NA	10	10	NA	NA	NA	GO:0005576;GO:0005615;GO:0031089;GO:0070062	extracellular region;extracellular space;platelet dense granule lumen;extracellular exosome
SEMA4C	Semaphorin-4C	121	FLQPYNASHLYVCGTYAFQPK	4	4	4	4	4	4	0	0	FALSE	GO:0005615;GO:0005887;GO:0014069;GO:0030054;GO:0030672;GO:0045211	extracellular space;integral component of plasma membrane;postsynaptic density;cell junction;synaptic vesicle membrane;postsynaptic membrane
TPP1	Tripeptidyl-peptidase 1	443	FLSSSPHLPPSSYFNASGR	4;5;6;7	4;5;6;7	4	7	4	7	0	0	FALSE	GO:0005764;GO:0042470;GO:0043202;GO:0070062	lysosome;melanosome;lysosomal lumen;extracellular exosome
POGLUT1	Protein O-glucosyltransferase 1	373	FLSYNVTR	9;10;11	8;9;10;13	9	11	8	13	1	-2	TRUE	GO:0005788	endoplasmic reticulum lumen
ABCA2	ATP-binding cassette sub-family A member 2	168	FLTQNLSLPNSTAQALLAAR	4;5	4	4	5	4	4	0	1	FALSE	GO:0005764;GO:0005765;GO:0005768;GO:0005815;GO:0010008;GO:0016020;GO:0016021;GO:0031410;GO:0043190;GO:0043231	lysosome;lysosomal membrane;endosome;microtubule organizing center;endosome membrane;membrane;integral component of membrane;cytoplasmic vesicle;ATP-binding cassette (ABC) transporter complex;intracellular membrane-bounded organelle
OGFOD3	2-oxoglutarate and iron-dependent oxygenase domain-containing protein 3	267	FMFMEEGANK	10;11;13;14	10;15;16;17;20	10	14	10	20	0	-6	TRUE	GO:0016020;GO:0016021	membrane;integral component of membrane
OGFOD3	2-oxoglutarate and iron-dependent oxygenase domain-containing protein 3	267	FMFMEEGANKTVEPR	NA	10	NA	NA	10	10	NA	NA	NA	GO:0016020;GO:0016021	membrane;integral component of membrane
PRKDC	DNA-dependent protein kinase catalytic subunit	2380	FMNAVFFLLPK	NA	5	NA	NA	5	5	NA	NA	NA	GO:0000784;GO:0005634;GO:0005654;GO:0005667;GO:0005730;GO:0005829;GO:0005958;GO:0016020;GO:0032991;GO:0032993;GO:0070419	nuclear chromosome, telomeric region;nucleus;nucleoplasm;transcription regulator complex;nucleolus;cytosol;DNA-dependent protein kinase-DNA ligase 4 complex;membrane;protein-containing complex;protein-DNA complex;nonhomologous end joining complex
BTD	Biotinidase	150	FNDTEVLQR	13;14;15;16;17;18	14;15;16	13	18	14	16	-1	2	TRUE	GO:0005576;GO:0005615;GO:0005759;GO:0070062	extracellular region;extracellular space;mitochondrial matrix;extracellular exosome
TENM3	Teneurin-3	419	FNISLQK	10;11	10;12	10	11	10	12	0	-1	FALSE	GO:0005887;GO:0016020;GO:0030424;GO:0043005	integral component of plasma membrane;membrane;axon;neuron projection
LAMA3	Laminin subunit alpha-3	2728	FNISTPAFR	9	9	9	9	9	9	0	0	FALSE	GO:0005576;GO:0005604;GO:0005610;GO:0005783;GO:0062023;GO:0070062	extracellular region;basement membrane;laminin-5 complex;endoplasmic reticulum;collagen-containing extracellular matrix;extracellular exosome
ACP2	Lysosomal acid phosphatase	133	FNPNISWQPIPVHTVPITEDR	5;6	5;6	5	6	5	6	0	0	FALSE	GO:0005764;GO:0005765;GO:0016020;GO:0016021;GO:0043202;GO:0070062	lysosome;lysosomal membrane;membrane;integral component of membrane;lysosomal lumen;extracellular exosome
ST3GAL1	CMP-N-acetylneuraminate-beta-galactosamide-alpha-2,3-sialyltransferase 1	79	FNQTMQPLLTAQNALLEDDTYR	4;5;6;7	5;6;7;8	4	7	5	8	-1	-1	FALSE	GO:0000139;GO:0016020;GO:0016021;GO:0032580;GO:0070062	Golgi membrane;membrane;integral component of membrane;Golgi cisterna membrane;extracellular exosome
SIL1	Nucleotide exchange factor SIL1	193	FNSSSSSLEEK	14;15;17	16	14	17	16	16	-2	1	TRUE	GO:0005615;GO:0005737;GO:0005783;GO:0005788	extracellular space;cytoplasm;endoplasmic reticulum;endoplasmic reticulum lumen
LRP1	Prolow-density lipoprotein receptor-related protein 1;Low-density lipoprotein receptor-related protein 1 85 kDa subunit;Low-density lipoprotein receptor-related protein 1 515 kDa subunit;Low-density lipoprotein receptor-related protein 1 intracellular domain	446	FNSTEYQVVTR	9;10;11;12;13	10;12;13	9	13	10	13	-1	0	FALSE	GO:0005634;GO:0005765;GO:0005769;GO:0005886;GO:0005887;GO:0005905;GO:0005925;GO:0016020;GO:0016323;GO:0030136;GO:0030425;GO:0030666;GO:0032593;GO:0043025;GO:0043235;GO:0044295;GO:0045177;GO:0098797	nucleus;lysosomal membrane;early endosome;plasma membrane;integral component of plasma membrane;clathrin-coated pit;focal adhesion;membrane;basolateral plasma membrane;clathrin-coated vesicle;dendrite;endocytic vesicle membrane;insulin-responsive compartment;neuronal cell body;receptor complex;axonal growth cone;apical part of cell;plasma membrane protein complex
GXYLT1	Glucoside xylosyltransferase 1	237	FNSTQIAAMAPEHEEPR	10;11;13;14;15	10;12;13;20	10	15	10	20	0	-5	TRUE	GO:0016021	integral component of membrane
NAAA	N-acylethanolamine-hydrolyzing acid amidase;N-acylethanolamine-hydrolyzing acid amidase subunit alpha;N-acylethanolamine-hydrolyzing acid amidase subunit beta	37	FNVSLDSVPELR	17;18;19	10;17;18	17	19	10	18	7	1	TRUE	GO:0005737;GO:0005764;GO:0019898;GO:0043202;GO:0070062;GO:0098793	cytoplasm;lysosome;extrinsic component of membrane;lysosomal lumen;extracellular exosome;presynapse
KIAA1161	Uncharacterized family 31 glucosidase KIAA1161	372	FPNASDMFR	10	NA	10	10	NA	NA	NA	NA	NA	NA	NA
SLC46A1	Proton-coupled folate transporter	58	FSADLGYNGTR	6;7;9;11;13	12	6	13	12	12	-6	1	TRUE	GO:0005737;GO:0005886;GO:0009986;GO:0016021;GO:0016324;GO:0031526	cytoplasm;plasma membrane;cell surface;integral component of membrane;apical plasma membrane;brush border membrane
PLXNB3	Plexin-B3	51	FSAPNTTLNHLALAPGR	6	NA	6	6	NA	NA	NA	NA	NA	GO:0002116;GO:0005886;GO:0005887;GO:0009986	semaphorin receptor complex;plasma membrane;integral component of plasma membrane;cell surface
POMT2	Protein O-mannosyl-transferase 2	583	FSGVNDTDFR	13;15	14;15;17	13	15	14	17	-1	-2	TRUE	GO:0005789;GO:0016021	endoplasmic reticulum membrane;integral component of membrane
PTPRF	Receptor-type tyrosine-protein phosphatase F	250	FSIPPSSQEVMPGGSVNLTCVAVGAPMPYVK	NA	3	NA	NA	3	3	NA	NA	NA	GO:0005886;GO:0005887;GO:0043005;GO:0043025;GO:0070062	plasma membrane;integral component of plasma membrane;neuron projection;neuronal cell body;extracellular exosome
EDEM3	ER degradation-enhancing alpha-mannosidase-like protein 3	118	FSLTLIDSLDTLVVLNK	NA	5	NA	NA	5	5	NA	NA	NA	GO:0005788;GO:0016020;GO:0044322	endoplasmic reticulum lumen;membrane;endoplasmic reticulum quality control compartment
ATP5O	ATP synthase subunit O, mitochondrial	115	FSPLTTNLINLLAENGR	NA	5	NA	NA	5	5	NA	NA	NA	NA	NA
EPS8L1	Epidermal growth factor receptor kinase substrate 8-like protein 1	602	FSQMLIVNEELQAR	6	NA	6	6	NA	NA	NA	NA	NA	GO:0005829;GO:0005886;GO:0032587;GO:0032991;GO:0070062	cytosol;plasma membrane;ruffle membrane;protein-containing complex;extracellular exosome
INPP5F	Phosphatidylinositide phosphatase SAC2	785	FSSLNQKVK	NA	7	NA	NA	7	7	NA	NA	NA	GO:0005769;GO:0005905;GO:0030424;GO:0030425;GO:0031901;GO:0043025;GO:0045334;GO:0055037	early endosome;clathrin-coated pit;axon;dendrite;early endosome membrane;neuronal cell body;clathrin-coated endocytic vesicle;recycling endosome
PRKCE	Protein kinase C epsilon type	240	FSVNMPHK	NA	12	NA	NA	12	12	NA	NA	NA	GO:0005634;GO:0005737;GO:0005739;GO:0005783;GO:0005794;GO:0005829;GO:0005856;GO:0005886;GO:0048471;GO:0071944	nucleus;cytoplasm;mitochondrion;endoplasmic reticulum;Golgi apparatus;cytosol;cytoskeleton;plasma membrane;perinuclear region of cytoplasm;cell periphery
GPR110	Probable G-protein coupled receptor 110	168	FTNDLLNSSSAIYSK	7;9;10	7;8;9	7	10	7	9	0	1	FALSE	NA	NA
TOR1AIP2	Torsin-1A-interacting protein 2	428	FTNSDTPTSFNHMDSDK	13;14;15	13	13	15	13	13	0	2	TRUE	GO:0005783;GO:0005789;GO:0016021;GO:0031965	endoplasmic reticulum;endoplasmic reticulum membrane;integral component of membrane;nuclear membrane
PA2G4	Proliferation-associated protein 2G4	328	FTVLLMPNGPMR	6	6	6	6	6	6	0	0	FALSE	GO:0005576;GO:0005634;GO:0005730;GO:0005737;GO:0016020;GO:0035578;GO:0070062	extracellular region;nucleus;nucleolus;cytoplasm;membrane;azurophil granule lumen;extracellular exosome
TIMP1	Metalloproteinase inhibitor 1	53	FVGTPEVNQTTLYQR	6;7;8;9;10;13;14	5;6;7;8;9;10;12;13	6	14	5	13	1	1	FALSE	GO:0005576;GO:0005604;GO:0005615;GO:0005788;GO:0031012;GO:0031093;GO:0070062	extracellular region;basement membrane;extracellular space;endoplasmic reticulum lumen;extracellular matrix;platelet alpha granule lumen;extracellular exosome
POMT1	Protein O-mannosyl-transferase 1	471	FVHVNTSAVLK	7;9;10	7;8;9	7	10	7	9	0	1	FALSE	GO:0001669;GO:0005783;GO:0005789;GO:0016021;GO:0016529	acrosomal vesicle;endoplasmic reticulum;endoplasmic reticulum membrane;integral component of membrane;sarcoplasmic reticulum
TOR4A	Torsin-4A	314	FVLQNASR	9;10;11;12;13;14	10;12;13	9	14	10	13	-1	1	FALSE	GO:0005576;GO:0005635;GO:0005788;GO:0016021;GO:0031093	extracellular region;nuclear envelope;endoplasmic reticulum lumen;integral component of membrane;platelet alpha granule lumen
SUMF1	Sulfatase-modifying factor 1	141	FVNSTGYLTEAEK	9;10;13;14;15	10;12;13	9	15	10	13	-1	2	TRUE	GO:0005783;GO:0005788	endoplasmic reticulum;endoplasmic reticulum lumen
VSIG10L	V-set and immunoglobulin domain-containing protein 10-like	423	FVTAGSNVTLR	7;9;10	8;9	7	10	8	9	-1	1	FALSE	GO:0005634;GO:0005654;GO:0016021	nucleus;nucleoplasm;integral component of membrane
CERS6	Ceramide synthase 6	18	FWLPHNVTWADLK	6	NA	6	6	NA	NA	NA	NA	NA	GO:0005783;GO:0005789;GO:0016020;GO:0016021;GO:0031965	endoplasmic reticulum;endoplasmic reticulum membrane;membrane;integral component of membrane;nuclear membrane
CTSA	Lysosomal protective protein;Lysosomal protective protein 32 kDa chain;Lysosomal protective protein 20 kDa chain	145	FYATNDTEVAQSNFEALQDFFR	NA	6	NA	NA	6	6	NA	NA	NA	GO:0005576;GO:0005654;GO:0005764;GO:0005783;GO:0016020;GO:0035578;GO:0043202;GO:0043231;GO:0070062;GO:0098575	extracellular region;nucleoplasm;lysosome;endoplasmic reticulum;membrane;azurophil granule lumen;lysosomal lumen;intracellular membrane-bounded organelle;extracellular exosome;lumenal side of lysosomal membrane
PLXNA2	Plexin-A2	655	FYNCSAHQLCLSCVNSAFR	NA	4	NA	NA	4	4	NA	NA	NA	GO:0002116;GO:0005886;GO:0005887	semaphorin receptor complex;plasma membrane;integral component of plasma membrane
SULF2	Extracellular sulfatase Sulf-2	171	FYNYTLCR	11	NA	11	11	NA	NA	NA	NA	NA	GO:0005615;GO:0005783;GO:0005795;GO:0005886;GO:0009986	extracellular space;endoplasmic reticulum;Golgi stack;plasma membrane;cell surface
GNS	N-acetylglucosamine-6-sulfatase	405	GASNLTWR	NA	12	NA	NA	12	12	NA	NA	NA	GO:0005576;GO:0035578;GO:0043202;GO:0070062;GO:1904813	extracellular region;azurophil granule lumen;lysosomal lumen;extracellular exosome;ficolin-1-rich granule lumen
TMEM30B	Cell cycle control protein 50B	286	GAYRVNITYNYPVR	7	NA	7	7	NA	NA	NA	NA	NA	GO:0005783;GO:0005794;GO:0005886;GO:0016021	endoplasmic reticulum;Golgi apparatus;plasma membrane;integral component of membrane
ATRN	Attractin	325	GCSCFSDWQGPGCSVPVPANQSFWTR	4	NA	4	4	NA	NA	NA	NA	NA	GO:0005615;GO:0005737;GO:0005886;GO:0005887;GO:0070062	extracellular space;cytoplasm;plasma membrane;integral component of plasma membrane;extracellular exosome
ITGB6	Integrin beta-6	531	GDCYCGQCICHLSPYGNIYGPYCQCDNFSCVR	4	4	4	4	4	4	0	0	FALSE	GO:0005654;GO:0005813;GO:0005886;GO:0005925;GO:0008305;GO:0009897;GO:0009986;GO:0030054;GO:0034685;GO:0043235	nucleoplasm;centrosome;plasma membrane;focal adhesion;integrin complex;external side of plasma membrane;cell surface;cell junction;integrin alphav-beta6 complex;receptor complex
ANXA2	Annexin A2	254	GDLENAFLNLVQCIQNKPLYFADR	NA	4	NA	NA	4	4	NA	NA	NA	GO:0001726;GO:0005576;GO:0005604;GO:0005615;GO:0005634;GO:0005737;GO:0005765;GO:0005768;GO:0005769;GO:0005811;GO:0005829;GO:0005886;GO:0005938;GO:0009986;GO:0016020;GO:0016323;GO:0019897;GO:0030496;GO:0031902;GO:0031982;GO:0035578;GO:0035749;GO:0042383;GO:0042470;GO:0043220;GO:0044354;GO:0045121;GO:0048471;GO:0062023;GO:0070062;GO:1990667	ruffle;extracellular region;basement membrane;extracellular space;nucleus;cytoplasm;lysosomal membrane;endosome;early endosome;lipid droplet;cytosol;plasma membrane;cell cortex;cell surface;membrane;basolateral plasma membrane;extrinsic component of plasma membrane;midbody;late endosome membrane;vesicle;azurophil granule lumen;myelin sheath adaxonal region;sarcolemma;melanosome;Schmidt-Lanterman …
TMEM2	Transmembrane protein 2	1234	GDPSVISVNGTDFTFR	9;10;11;12;13;14;15;16	8;9;10;11;12;13;14;16;17	9	16	8	17	1	-1	FALSE	NA	NA
MARCKSL1	MARCKS-related protein	52	GEGESPPVNGTDEAAGATGDAIEPAPPSQGAEAK	15;16;17	14;15;16	15	17	14	16	1	1	FALSE	GO:0005737;GO:0005856;GO:0005886;GO:0070062	cytoplasm;cytoskeleton;plasma membrane;extracellular exosome
PCYOX1	Prenylcysteine oxidase 1	353	GELNTSIFSSR	10;11;12;13;14;15;16	9;10;12;13;14;15;16;17	10	16	9	17	1	-1	FALSE	GO:0005764;GO:0005886;GO:0034361;GO:0070062	lysosome;plasma membrane;very-low-density lipoprotein particle;extracellular exosome
PCYOX1	Prenylcysteine oxidase 1	353	GELNTSIFSSRPIDK	9;10;11;12;13;14;15;16	8;9;10;11;12;13;17	9	16	8	17	1	-1	FALSE	GO:0005764;GO:0005886;GO:0034361;GO:0070062	lysosome;plasma membrane;very-low-density lipoprotein particle;extracellular exosome
PRNP	Major prion protein	197	GENFTETDVK	17;18;19;20	1;16;17;20	17	20	1	20	16	0	TRUE	GO:0005737;GO:0005783;GO:0005794;GO:0005829;GO:0005886;GO:0009986;GO:0014069;GO:0016234;GO:0019898;GO:0030425;GO:0031362;GO:0031965;GO:0043231;GO:0045121;GO:0070062;GO:0098794	cytoplasm;endoplasmic reticulum;Golgi apparatus;cytosol;plasma membrane;cell surface;postsynaptic density;inclusion body;extrinsic component of membrane;dendrite;anchored component of external side of plasma membrane;nuclear membrane;intracellular membrane-bounded organelle;membrane raft;extracellular exosome;postsynapse
IGSF8	Immunoglobulin superfamily member 8	463	GETASLLCNISVR	11	NA	11	11	NA	NA	NA	NA	NA	GO:0005886;GO:0016020;GO:0016021;GO:0070062	plasma membrane;membrane;integral component of membrane;extracellular exosome
ITGA2	Integrin alpha-2	1074	GEYFVNVTTR	9;11;12;13;14;15;17;18	1;8;10;12;13;14;15;16;17;18;19	9	18	1	19	8	-1	TRUE	GO:0005634;GO:0005886;GO:0005925;GO:0008305;GO:0009897;GO:0009986;GO:0034666;GO:0043679;GO:0045178;GO:0048471	nucleus;plasma membrane;focal adhesion;integrin complex;external side of plasma membrane;cell surface;integrin alpha2-beta1 complex;axon terminus;basal part of cell;perinuclear region of cytoplasm
HNRNPC	Heterogeneous nuclear ribonucleoproteins C1/C2	59	GFAFVQYVNER	NA	10	NA	NA	10	10	NA	NA	NA	GO:0000790;GO:0005576;GO:0005634;GO:0005654;GO:0005681;GO:0005697;GO:0005829;GO:0015629;GO:0016020;GO:0032991;GO:0070062;GO:0071013	nuclear chromatin;extracellular region;nucleus;nucleoplasm;spliceosomal complex;telomerase holoenzyme complex;cytosol;actin cytoskeleton;membrane;protein-containing complex;extracellular exosome;catalytic step 2 spliceosome
ABCC1	Multidrug resistance-associated protein 1	19	GFCSADGSDPLWDWNVTWNTSNPDFTK	4	4	4	4	4	4	0	0	FALSE	GO:0005774;GO:0005886;GO:0005887;GO:0016020;GO:0016323;GO:0070062	vacuolar membrane;plasma membrane;integral component of plasma membrane;membrane;basolateral plasma membrane;extracellular exosome
C1RL	Complement C1r subcomponent-like protein	166	GFLALYQTVAVNYSQPISEASR	4	4	4	4	4	4	0	0	FALSE	GO:0005615;GO:0070062	extracellular space;extracellular exosome
NUP210	Nuclear pore membrane glycoprotein 210	1362	GFLASGSMIGTSTIEVIAQEPFGANQTIIVAVK	NA	4	NA	NA	4	4	NA	NA	NA	GO:0005635;GO:0005643;GO:0005789;GO:0016020;GO:0016021;GO:0031965;GO:0043657	nuclear envelope;nuclear pore;endoplasmic reticulum membrane;membrane;integral component of membrane;nuclear membrane;host cell
ENTPD2	Ectonucleoside triphosphate diphosphohydrolase 2	294	GFSTQVLLGDVYQSPCTMAQRPQNFNSSAR	4	4	4	4	4	4	0	0	FALSE	GO:0005604;GO:0005789;GO:0005886;GO:0016021;GO:0070062	basement membrane;endoplasmic reticulum membrane;plasma membrane;integral component of membrane;extracellular exosome
CPD	Carboxypeptidase D	399	GFVKDSITGSGLENATISVAGINHNITTGR	NA	5	NA	NA	5	5	NA	NA	NA	GO:0005615;GO:0005886;GO:0016020;GO:0016021;GO:0070062	extracellular space;plasma membrane;membrane;integral component of membrane;extracellular exosome
SPPL2A	Signal peptide peptidase-like 2A	116	GGAEAMLVVNNSVLFPPSGNR	4;5;6;7	3;4;5;6	4	7	3	6	1	1	FALSE	GO:0005765;GO:0005770;GO:0005886;GO:0016020;GO:0030660;GO:0031902;GO:0043231;GO:0070062;GO:0071458;GO:0071556	lysosomal membrane;late endosome;plasma membrane;membrane;Golgi-associated vesicle membrane;late endosome membrane;intracellular membrane-bounded organelle;extracellular exosome;integral component of cytoplasmic side of endoplasmic reticulum membrane;integral component of lumenal side of endoplasmic reticulum membrane
SPPL2A	Signal peptide peptidase-like 2A	126	GGAEAMLVVNNSVLFPPSGNRSEFPDVK	3;4;5;6	3;4;5	3	6	3	5	0	1	FALSE	GO:0005765;GO:0005770;GO:0005886;GO:0016020;GO:0030660;GO:0031902;GO:0043231;GO:0070062;GO:0071458;GO:0071556	lysosomal membrane;late endosome;plasma membrane;membrane;Golgi-associated vesicle membrane;late endosome membrane;intracellular membrane-bounded organelle;extracellular exosome;integral component of cytoplasmic side of endoplasmic reticulum membrane;integral component of lumenal side of endoplasmic reticulum membrane
PLXNB2	Plexin-B2	391	GGLNLTAVTVAAENNHTVAFLGTSDGR	4;5;6	4;5;6	4	6	4	6	0	0	FALSE	GO:0002116;GO:0005887;GO:0009986;GO:0070062	semaphorin receptor complex;integral component of plasma membrane;cell surface;extracellular exosome
KRT18	Keratin, type I cytoskeletal 18	88	GGMGSGGLATGIAGGLAGMGGIQNEKETMQSLNDR	NA	5	NA	NA	5	5	NA	NA	NA	GO:0005730;GO:0005737;GO:0005815;GO:0005829;GO:0005882;GO:0034451;GO:0045095;GO:0048471;GO:0070062;GO:0071944	nucleolus;cytoplasm;microtubule organizing center;cytosol;intermediate filament;centriolar satellite;keratin filament;perinuclear region of cytoplasm;extracellular exosome;cell periphery
SRPR	Signal recognition particle receptor subunit alpha	44	GGNNSFTHEALTLK	10	10	10	10	10	10	0	0	FALSE	NA	NA
NA	Probable maltase-glucoamylase-like protein LOC93432;Glucoamylase	776	GGYIFPTQKPNTTTEASR	9;10	8;9	9	10	8	9	1	1	FALSE	NA	NA
EMC10	ER membrane protein complex subunit 10	182	GHEVEDVDLELFNTSVQLQPPTTAPGPETAAFIER	NA	5	NA	NA	5	5	NA	NA	NA	GO:0005576;GO:0016021;GO:0072546	extracellular region;integral component of membrane;ER membrane protein complex
DNASE2	Deoxyribonuclease-2-alpha	212	GHHVSQEPWNSSITLTSQAGAVFQSFAK	NA	4	NA	NA	4	4	NA	NA	NA	GO:0005764;GO:0070062	lysosome;extracellular exosome
LAMP1	Lysosome-associated membrane glycoprotein 1	103	GHTLTLNFTR	6;7;9;10;11;12;13;14;15;16;17;18;19;20	5;8;9;10;11;12;13;14;15;16;17;19;20	6	20	5	20	1	0	FALSE	GO:0005737;GO:0005764;GO:0005765;GO:0005770;GO:0005771;GO:0005829;GO:0005886;GO:0005887;GO:0009897;GO:0010008;GO:0016020;GO:0030285;GO:0030425;GO:0031902;GO:0035577;GO:0042383;GO:0042470;GO:0043025;GO:0044194;GO:0044754;GO:0048471;GO:0061474;GO:0070062;GO:0097208;GO:0101003	cytoplasm;lysosome;lysosomal membrane;late endosome;multivesicular body;cytosol;plasma membrane;integral component of plasma membrane;external side of plasma membrane;endosome membrane;membrane;integral component of synaptic vesicle membrane;dendrite;late endosome membrane;azurophil granule membrane;sarcolemma;melanosome;neuronal cell body;cytolytic granule;autolysosome;perinuclear region of cyto…
SORL1	Sortilin-related receptor	1733	GIGNWSDSK	15	NA	15	15	NA	NA	NA	NA	NA	GO:0000139;GO:0005615;GO:0005641;GO:0005768;GO:0005769;GO:0005771;GO:0005783;GO:0005794;GO:0005802;GO:0005886;GO:0005887;GO:0010008;GO:0016020;GO:0016021;GO:0031985;GO:0034362;GO:0055037;GO:0070062	Golgi membrane;extracellular space;nuclear envelope lumen;endosome;early endosome;multivesicular body;endoplasmic reticulum;Golgi apparatus;trans-Golgi network;plasma membrane;integral component of plasma membrane;endosome membrane;membrane;integral component of membrane;Golgi cisterna;low-density lipoprotein particle;recycling endosome;extracellular exosome
FANCD2	Fanconi anemia group D2 protein	523	GILDYLDNISPQQIR	NA	6	NA	NA	6	6	NA	NA	NA	GO:0000793;GO:0005634;GO:0005654;GO:0005730;GO:0005829;GO:0016604	condensed chromosome;nucleus;nucleoplasm;nucleolus;cytosol;nuclear body
CPD	Carboxypeptidase D	811	GILNATISVAEINHPVTTYK	4;5;6;7	4;5;6	4	7	4	6	0	1	FALSE	GO:0005615;GO:0005886;GO:0016020;GO:0016021;GO:0070062	extracellular space;plasma membrane;membrane;integral component of membrane;extracellular exosome
LAMA5	Laminin subunit alpha-5	2196	GINASSMAWAR	9;11	NA	9	11	NA	NA	NA	NA	NA	GO:0005576;GO:0005604;GO:0005610;GO:0005615;GO:0005634;GO:0031594;GO:0043083;GO:0043259;GO:0043260;GO:0062023;GO:0070062	extracellular region;basement membrane;laminin-5 complex;extracellular space;nucleus;neuromuscular junction;synaptic cleft;laminin-10 complex;laminin-11 complex;collagen-containing extracellular matrix;extracellular exosome
DCBLD2	Discoidin, CUB and LCCL domain-containing protein 2	272	GIPYYESSLANNVTSVVGHLSTSLFTFK	NA	3;4	NA	NA	3	4	NA	NA	NA	GO:0005887;GO:0009986	integral component of plasma membrane;cell surface
GALNT4	Polypeptide N-acetylgalactosaminyltransferase 4	471	GISSECLDYNSPDNNPTGANLSLFGCHGQGGNQFFEYTSNK	4	4	4	4	4	4	0	0	FALSE	GO:0000139;GO:0005794;GO:0016021;GO:0048471;GO:0070062	Golgi membrane;Golgi apparatus;integral component of membrane;perinuclear region of cytoplasm;extracellular exosome
FAT1	Protocadherin Fat 1;Protocadherin Fat 1, nuclear form	2325	GISYQMFGNHSK	9;10	8;9;10	9	10	8	10	1	0	FALSE	GO:0005634;GO:0005886;GO:0005887;GO:0005911;GO:0005925;GO:0016324;GO:0030027;GO:0030175;GO:0048471;GO:0070062	nucleus;plasma membrane;integral component of plasma membrane;cell-cell junction;focal adhesion;apical plasma membrane;lamellipodium;filopodium;perinuclear region of cytoplasm;extracellular exosome
UGGT2	UDP-glucose:glycoprotein glucosyltransferase 2	920	GIVENMGINANNMSDFIMK	6;7	7;8	6	7	7	8	-1	-1	FALSE	GO:0005783;GO:0005788;GO:0005793;GO:0032991;GO:0044322	endoplasmic reticulum;endoplasmic reticulum lumen;endoplasmic reticulum-Golgi intermediate compartment;protein-containing complex;endoplasmic reticulum quality control compartment
CPD	Carboxypeptidase D	1070	GKDLDTDFTNNASQPETK	13;14;15;16;17;18;19;20	1;13;15;16;17;18;19;20	13	20	1	20	12	0	TRUE	GO:0005615;GO:0005886;GO:0016020;GO:0016021;GO:0070062	extracellular space;plasma membrane;membrane;integral component of membrane;extracellular exosome
IGSF9	Protein turtle homolog A	188	GKDLGQGQGQVQVQNGTLR	9;10	10	9	10	10	10	-1	0	FALSE	GO:0005886;GO:0016021;GO:0030054;GO:0030424;GO:0030425;GO:0060077	plasma membrane;integral component of membrane;cell junction;axon;dendrite;inhibitory synapse
MST1R	Macrophage-stimulating protein receptor;Macrophage-stimulating protein receptor alpha chain;Macrophage-stimulating protein receptor beta chain	419	GLDFFQSPSFCPNPPGLEALSPNTSCR	4	4	4	4	4	4	0	0	FALSE	GO:0001725;GO:0005773;GO:0005886;GO:0005887;GO:0009986;GO:0043235	stress fiber;vacuole;plasma membrane;integral component of plasma membrane;cell surface;receptor complex
HEXB	Beta-hexosaminidase subunit beta;Beta-hexosaminidase subunit beta chain B;Beta-hexosaminidase subunit beta chain A	190	GLETFSQLVYQDSYGTFTINESTIIDSPR	NA	4;5	NA	NA	4	5	NA	NA	NA	GO:0001669;GO:0005576;GO:0016020;GO:0035578;GO:0042582;GO:0043202;GO:0070062	acrosomal vesicle;extracellular region;membrane;azurophil granule lumen;azurophil granule;lysosomal lumen;extracellular exosome
SIAE	Sialate O-acetylesterase	422	GLLNLTYYQQIQVQK	5;6	5;6	5	6	5	6	0	0	FALSE	GO:0005615;GO:0005764;GO:0070062	extracellular space;lysosome;extracellular exosome
SEMA4B	Semaphorin-4B	525	GLLYAASHSGVVQVPMANCSLYR	4	3;4	4	4	3	4	1	0	FALSE	GO:0005615;GO:0005886;GO:0005887	extracellular space;plasma membrane;integral component of plasma membrane
FAM3D	Protein FAM3D	107	GLNIALVNGTTGAVLGQK	5;6;7	5;6;7	5	7	5	7	0	0	FALSE	GO:0005576	extracellular region
LGALS3BP	Galectin-3-binding protein	398	GLNLTEDTYKPR	9;10;11;12;13;14;15	8;9;10;12;13;14;15;16;17	9	15	8	17	1	-2	TRUE	GO:0005576;GO:0005615;GO:0016020;GO:0031089;GO:0062023;GO:0070062;GO:0072562	extracellular region;extracellular space;membrane;platelet dense granule lumen;collagen-containing extracellular matrix;extracellular exosome;blood microparticle
POFUT2	GDP-fucose protein O-fucosyltransferase 2	189	GLNVSCLSVQGSASIVAPLLLR	4	3;4;5	4	4	3	5	1	-1	FALSE	GO:0005789;GO:0005794	endoplasmic reticulum membrane;Golgi apparatus
CDCP1	CUB domain-containing protein 1	577	GLPSLTSVSWNISVPR	5;6	5;6	5	6	5	6	0	0	FALSE	GO:0005576;GO:0005886;GO:0016021	extracellular region;plasma membrane;integral component of membrane
IGSF9	Protein turtle homolog A	468	GLQGQAQVDSNSSLILRPLTK	6;7	NA	6	7	NA	NA	NA	NA	NA	GO:0005886;GO:0016021;GO:0030054;GO:0030424;GO:0030425;GO:0060077	plasma membrane;integral component of membrane;cell junction;axon;dendrite;inhibitory synapse
INSR	Insulin receptor;Insulin receptor subunit alpha;Insulin receptor subunit beta	920	GLSPGNYSVR	10;11;12;13;14	9;10;12;13	10	14	9	13	1	1	FALSE	GO:0005635;GO:0005886;GO:0005887;GO:0005899;GO:0005901;GO:0009897;GO:0010008;GO:0016020;GO:0030424;GO:0031981;GO:0032590;GO:0032809;GO:0043235;GO:0070062	nuclear envelope;plasma membrane;integral component of plasma membrane;insulin receptor complex;caveola;external side of plasma membrane;endosome membrane;membrane;axon;nuclear lumen;dendrite membrane;neuronal cell body membrane;receptor complex;extracellular exosome
IDUA	Alpha-L-iduronidase	110	GLSYNFTHLDGYLDLLR	NA	4;5	NA	NA	4	5	NA	NA	NA	GO:0030135;GO:0043202;GO:0070062	coated vesicle;lysosomal lumen;extracellular exosome
CPD	Carboxypeptidase D	955	GLVMNYPHITNLTNLGQSTEYR	4;5;6;7	4;5;6	4	7	4	6	0	1	FALSE	GO:0005615;GO:0005886;GO:0016020;GO:0016021;GO:0070062	extracellular space;plasma membrane;membrane;integral component of membrane;extracellular exosome
GLB1L	Beta-galactosidase-1-like protein	243	GLYTTVDFGPADNMTK	NA	8	NA	NA	8	8	NA	NA	NA	GO:0005576;GO:0005773	extracellular region;vacuole
TMEM181	Transmembrane protein 181	299	GMNFTWK	11	NA	11	11	NA	NA	NA	NA	NA	GO:0016021	integral component of membrane
GLG1	Golgi apparatus protein 1	210	GNITEYQCHQYITK	11	NA	11	11	NA	NA	NA	NA	NA	GO:0000139;GO:0005794;GO:0005886;GO:0016020;GO:0016021;GO:0031012;GO:0070062	Golgi membrane;Golgi apparatus;plasma membrane;membrane;integral component of membrane;extracellular matrix;extracellular exosome
IL10RB	Interleukin-10 receptor subunit beta	49	GNLTFTAQYLSYR	6;7	NA	6	7	NA	NA	NA	NA	NA	GO:0005886;GO:0016021;GO:0032002	plasma membrane;integral component of membrane;interleukin-28 receptor complex
IFNAR2	Interferon alpha/beta receptor 2	192	GNMSGNFTYIIDK	10	NA	10	10	NA	NA	NA	NA	NA	GO:0005576;GO:0005886;GO:0005887	extracellular region;plasma membrane;integral component of plasma membrane
ABCA2	ATP-binding cassette sub-family A member 2	432	GNMSSLGFTSK	9;10;11	9;10;12	9	11	9	12	0	-1	FALSE	GO:0005764;GO:0005765;GO:0005768;GO:0005815;GO:0010008;GO:0016020;GO:0016021;GO:0031410;GO:0043190;GO:0043231	lysosome;lysosomal membrane;endosome;microtubule organizing center;endosome membrane;membrane;integral component of membrane;cytoplasmic vesicle;ATP-binding cassette (ABC) transporter complex;intracellular membrane-bounded organelle
EGFR	Epidermal growth factor receptor	128	GNMYYENSYALAVLSNYDANK	6	NA	6	6	NA	NA	NA	NA	NA	GO:0000139;GO:0005615;GO:0005634;GO:0005737;GO:0005768;GO:0005789;GO:0005886;GO:0005887;GO:0005925;GO:0009925;GO:0009986;GO:0010008;GO:0016020;GO:0016323;GO:0016324;GO:0030139;GO:0030665;GO:0031901;GO:0031965;GO:0032991;GO:0043235;GO:0045121;GO:0045202;GO:0048471;GO:0070435;GO:0097489	Golgi membrane;extracellular space;nucleus;cytoplasm;endosome;endoplasmic reticulum membrane;plasma membrane;integral component of plasma membrane;focal adhesion;basal plasma membrane;cell surface;endosome membrane;membrane;basolateral plasma membrane;apical plasma membrane;endocytic vesicle;clathrin-coated vesicle membrane;early endosome membrane;nuclear membrane;protein-containing complex;recep…
ABCA2	ATP-binding cassette sub-family A member 2	1775	GNPAAYGITVTNHPMNK	7;9	7;8	7	9	7	8	0	1	FALSE	GO:0005764;GO:0005765;GO:0005768;GO:0005815;GO:0010008;GO:0016020;GO:0016021;GO:0031410;GO:0043190;GO:0043231	lysosome;lysosomal membrane;endosome;microtubule organizing center;endosome membrane;membrane;integral component of membrane;cytoplasmic vesicle;ATP-binding cassette (ABC) transporter complex;intracellular membrane-bounded organelle
NAALADL2	Inactive N-acetylated-alpha-linked acidic dipeptidase-like protein 2	534	GNSSLYPVASPSLQQLVVEK	5;6;7	5;6;7;8	5	7	5	8	0	-1	FALSE	GO:0005654;GO:0016021	nucleoplasm;integral component of membrane
NAALADL2	Inactive N-acetylated-alpha-linked acidic dipeptidase-like protein 2	534	GNSSLYPVASPSLQQLVVEKNNFNCTR	4	4	4	4	4	4	0	0	FALSE	GO:0005654;GO:0016021	nucleoplasm;integral component of membrane
LMBRD1	Probable lysosomal cobalamin transporter	457	GNSTLSVPK	14	NA	14	14	NA	NA	NA	NA	NA	GO:0005765;GO:0005886;GO:0016020;GO:0016021;GO:0045334	lysosomal membrane;plasma membrane;membrane;integral component of membrane;clathrin-coated endocytic vesicle
CNNM4	Metal transporter CNNM4	127	GNTSGVLVVLTK	6;7;9;10	8;9;10	6	10	8	10	-2	0	TRUE	GO:0005886;GO:0016021;GO:0016323;GO:0030425;GO:0032991;GO:0043025	plasma membrane;integral component of membrane;basolateral plasma membrane;dendrite;protein-containing complex;neuronal cell body
NT5E	5'-nucleotidase	311	GNVISSHGNPILLNSSIPEDPSIK	4;5;6;7	5;6;7;8	4	7	5	8	-1	-1	FALSE	GO:0005654;GO:0005829;GO:0005886;GO:0009986;GO:0016020;GO:0031225;GO:0070062	nucleoplasm;cytosol;plasma membrane;cell surface;membrane;anchored component of membrane;extracellular exosome
CDHR5	Cadherin-related family member 5	297	GNVNGTFIIHPDSGNLTVAR	5;6;7	4;5;6	5	7	4	6	1	1	FALSE	GO:0005905;GO:0016324;GO:0031526;GO:0031528;GO:0044214;GO:0070062	clathrin-coated pit;apical plasma membrane;brush border membrane;microvillus membrane;spanning component of plasma membrane;extracellular exosome
TOR1B	Torsin-1B	165	GNVSACANSVFIFDEMDK	11	NA	11	11	NA	NA	NA	NA	NA	GO:0005635;GO:0005783;GO:0005788;GO:0031965;GO:0070062	nuclear envelope;endoplasmic reticulum;endoplasmic reticulum lumen;nuclear membrane;extracellular exosome
MFSD10	Major facilitator superfamily domain-containing protein 10	156	GNVSLSTAIVADLGSPLAR	NA	6	NA	NA	6	6	NA	NA	NA	GO:0016021;GO:0030659;GO:0031526	integral component of membrane;cytoplasmic vesicle membrane;brush border membrane
MANBA	Beta-mannosidase	28	GNWSICNGNGSLELPGAVPGCVHSALFQQGLIQDSYYR	3;4	4	3	4	4	4	-1	0	FALSE	GO:0005764;GO:0005886;GO:0035577;GO:0043202;GO:0043231	lysosome;plasma membrane;azurophil granule membrane;lysosomal lumen;intracellular membrane-bounded organelle
CAPRIN1	Caprin-1	630	GPANGFR	NA	9	NA	NA	9	9	NA	NA	NA	GO:0000932;GO:0005829;GO:0010494;GO:0016020;GO:0030425;GO:0045202	P-body;cytosol;cytoplasmic stress granule;membrane;dendrite;synapse
CTAGE15	cTAGE family member 15;cTAGE family member 6;Melanoma inhibitory activity protein 2	574	GPGNPLDHQITNER	9	NA	9	9	NA	NA	NA	NA	NA	GO:0005789;GO:0016021;GO:0070971	endoplasmic reticulum membrane;integral component of membrane;endoplasmic reticulum exit site
CREB3	Cyclic AMP-responsive element-binding protein 3;Processed cyclic AMP-responsive element-binding protein 3	348	GPILPLQANLTR	7	NA	7	7	NA	NA	NA	NA	NA	GO:0000139;GO:0005634;GO:0005654;GO:0005783;GO:0005789;GO:0005829;GO:0016021	Golgi membrane;nucleus;nucleoplasm;endoplasmic reticulum;endoplasmic reticulum membrane;cytosol;integral component of membrane
PTPRK	Receptor-type tyrosine-protein phosphatase kappa	140	GPLANPIWNVTGFTGR	6;7	5;6	6	7	5	6	1	1	FALSE	GO:0001750;GO:0005886;GO:0005887;GO:0005911;GO:0005912;GO:0009986;GO:0016021;GO:0030054;GO:0030424;GO:0030425;GO:0031256;GO:0043025;GO:0043231	photoreceptor outer segment;plasma membrane;integral component of plasma membrane;cell-cell junction;adherens junction;cell surface;integral component of membrane;cell junction;axon;dendrite;leading edge membrane;neuronal cell body;intracellular membrane-bounded organelle
AGRN	Agrin;Agrin N-terminal 110 kDa subunit;Agrin C-terminal 110 kDa subunit;Agrin C-terminal 90 kDa fragment;Agrin C-terminal 22 kDa fragment	777	GPTFAPLPPVAPLHCAQTPYGCCQDNITAAR	4	4	4	4	4	4	0	0	FALSE	GO:0005576;GO:0005604;GO:0005796;GO:0005829;GO:0005886;GO:0016021;GO:0030054;GO:0043202;GO:0045202;GO:0062023;GO:0070062	extracellular region;basement membrane;Golgi lumen;cytosol;plasma membrane;integral component of membrane;cell junction;lysosomal lumen;synapse;collagen-containing extracellular matrix;extracellular exosome
NUP210	Nuclear pore membrane glycoprotein 210	1441	GPTNNTCVVR	11;12	NA	11	12	NA	NA	NA	NA	NA	GO:0005635;GO:0005643;GO:0005789;GO:0016020;GO:0016021;GO:0031965;GO:0043657	nuclear envelope;nuclear pore;endoplasmic reticulum membrane;membrane;integral component of membrane;nuclear membrane;host cell
GPALPP1	GPALPP motifs-containing protein 1	159	GPVNYNVTTEFEK	13;14	13	13	14	13	13	0	1	FALSE	NA	NA
FCGRT	IgG receptor FcRn large subunit p51	125	GPYTLQGLLGCELGPDNTSVPTAK	4;6	4;6	4	6	4	6	0	0	FALSE	GO:0005615;GO:0005886;GO:0009897;GO:0016021	extracellular space;plasma membrane;external side of plasma membrane;integral component of membrane
SEMA4G	Semaphorin-4G	55	GQAQNYSTLLLEEASAR	9;10;11;13	9;10;12	9	13	9	12	0	1	FALSE	GO:0005615;GO:0005887	extracellular space;integral component of plasma membrane
TMC1	Transmembrane channel-like protein 1	727	GQKAANLDLKK	NA	7	NA	NA	7	7	NA	NA	NA	GO:0005887;GO:0009897;GO:0032426	integral component of plasma membrane;external side of plasma membrane;stereocilium tip
NPC1	Niemann-Pick C1 protein	931	GQNMVCGGMGCNNDSLVQQIFNAAQLDNYTR	3;4	3;4	3	4	3	4	0	0	FALSE	GO:0005576;GO:0005635;GO:0005764;GO:0005765;GO:0005783;GO:0005794;GO:0005887;GO:0016020;GO:0016021;GO:0031902;GO:0045121;GO:0048471;GO:0070062;GO:1905103	extracellular region;nuclear envelope;lysosome;lysosomal membrane;endoplasmic reticulum;Golgi apparatus;integral component of plasma membrane;membrane;integral component of membrane;late endosome membrane;membrane raft;perinuclear region of cytoplasm;extracellular exosome;integral component of lysosomal membrane
NPC2	Epididymal secretory protein E1	58	GQSYSVNVTFTSNIQSK	14	14	14	14	14	14	0	0	FALSE	GO:0005576;GO:0005615;GO:0005764;GO:0005783;GO:0035578;GO:0043202;GO:0070062	extracellular region;extracellular space;lysosome;endoplasmic reticulum;azurophil granule lumen;lysosomal lumen;extracellular exosome
SEL1L	Protein sel-1 homolog 1	272	GQTALGFLYASGLGVNSSQAK	4;5;6	4;5;6	4	6	4	6	0	0	FALSE	GO:0000836;GO:0000839;GO:0005783;GO:0005789;GO:0016021;GO:0036513;GO:0044322	Hrd1p ubiquitin ligase complex;Hrd1p ubiquitin ligase ERAD-L complex;endoplasmic reticulum;endoplasmic reticulum membrane;integral component of membrane;Derlin-1 retrotranslocation complex;endoplasmic reticulum quality control compartment
SYPL1	Synaptophysin-like protein 1	71	GQTEIQVNCPPAVTENK	11;12	12	11	12	12	12	-1	0	FALSE	GO:0005887;GO:0016021;GO:0030141;GO:0030285;GO:0030672;GO:0042470;GO:0070062	integral component of plasma membrane;integral component of membrane;secretory granule;integral component of synaptic vesicle membrane;synaptic vesicle membrane;melanosome;extracellular exosome
SUMF2	Sulfatase-modifying factor 2	191	GQVYPWGNWFQPNR	6	NA	6	6	NA	NA	NA	NA	NA	GO:0005783;GO:0005788	endoplasmic reticulum;endoplasmic reticulum lumen
CD47	Leukocyte surface antigen CD47	73	GRDIYTFDGALNK	9;10;11;12;13;14;15	8;9;10;12;13	9	15	8	13	1	2	TRUE	GO:0005886;GO:0005887;GO:0009986;GO:0035579;GO:0070062;GO:0070821	plasma membrane;integral component of plasma membrane;cell surface;specific granule membrane;extracellular exosome;tertiary granule membrane
FAM174A	Membrane protein FAM174A	83	GSEGGNGSNPVAGLETDDHGGK	14;15;16	17	14	16	17	17	-3	-1	TRUE	GO:0016021	integral component of membrane
QSOX2	Sulfhydryl oxidase 2	218	GSHYVAIVFESNSSYLGR	6	NA	6	6	NA	NA	NA	NA	NA	GO:0005615;GO:0005654;GO:0005794;GO:0005886;GO:0030173;GO:0031965	extracellular space;nucleoplasm;Golgi apparatus;plasma membrane;integral component of Golgi membrane;nuclear membrane
LRP1	Prolow-density lipoprotein receptor-related protein 1;Low-density lipoprotein receptor-related protein 1 85 kDa subunit;Low-density lipoprotein receptor-related protein 1 515 kDa subunit;Low-density lipoprotein receptor-related protein 1 intracellular domain	2127	GSKDNATDSVPLR	14;15;16;17	17	14	17	17	17	-3	0	TRUE	GO:0005634;GO:0005765;GO:0005769;GO:0005886;GO:0005887;GO:0005905;GO:0005925;GO:0016020;GO:0016323;GO:0030136;GO:0030425;GO:0030666;GO:0032593;GO:0043025;GO:0043235;GO:0044295;GO:0045177;GO:0098797	nucleus;lysosomal membrane;early endosome;plasma membrane;integral component of plasma membrane;clathrin-coated pit;focal adhesion;membrane;basolateral plasma membrane;clathrin-coated vesicle;dendrite;endocytic vesicle membrane;insulin-responsive compartment;neuronal cell body;receptor complex;axonal growth cone;apical part of cell;plasma membrane protein complex
ESAM	Endothelial cell-selective adhesion molecule	213	GSLSLTNLSSSMAGVYVCK	6	4;6	6	6	4	6	2	0	TRUE	GO:0005886;GO:0005912;GO:0005923;GO:0016021;GO:0032991	plasma membrane;adherens junction;bicellular tight junction;integral component of membrane;protein-containing complex
CTSD	Cathepsin D;Cathepsin D light chain;Cathepsin D heavy chain	263	GSLSYLNVTR	6;7;9;10;11;12;13;14;15;16;17;18;19;20	1;5;7;8;9;10;11;13;14;15;16;17;18;19;20	6	20	1	20	5	0	TRUE	GO:0005576;GO:0005615;GO:0005764;GO:0005765;GO:0010008;GO:0035580;GO:0042470;GO:0043202;GO:0045121;GO:0062023;GO:0070062;GO:1904724;GO:1904813	extracellular region;extracellular space;lysosome;lysosomal membrane;endosome membrane;specific granule lumen;melanosome;lysosomal lumen;membrane raft;collagen-containing extracellular matrix;extracellular exosome;tertiary granule lumen;ficolin-1-rich granule lumen
CTSD	Cathepsin D;Cathepsin D light chain;Cathepsin D heavy chain	263	GSLSYLNVTRK	NA	16;17	NA	NA	16	17	NA	NA	NA	GO:0005576;GO:0005615;GO:0005764;GO:0005765;GO:0010008;GO:0035580;GO:0042470;GO:0043202;GO:0045121;GO:0062023;GO:0070062;GO:1904724;GO:1904813	extracellular region;extracellular space;lysosome;lysosomal membrane;endosome membrane;specific granule lumen;melanosome;lysosomal lumen;membrane raft;collagen-containing extracellular matrix;extracellular exosome;tertiary granule lumen;ficolin-1-rich granule lumen
NEO1	Neogenin	73	GSSVILNCSAYSEPSPK	11	NA	11	11	NA	NA	NA	NA	NA	GO:0005654;GO:0005794;GO:0005886;GO:0005887;GO:0098797	nucleoplasm;Golgi apparatus;plasma membrane;integral component of plasma membrane;plasma membrane protein complex
BTN2A1	Butyrophilin subfamily 2 member A1	114	GSVALVIHNITAQENGTYR	6;7	5	6	7	5	5	1	2	TRUE	GO:0005886;GO:0005887;GO:0009897	plasma membrane;integral component of plasma membrane;external side of plasma membrane
SIRPB1	Signal-regulatory protein beta-1 isoform 3;Tyrosine-protein phosphatase non-receptor type substrate 1	244	GTANLSETIR	14	NA	14	14	NA	NA	NA	NA	NA	GO:0005886;GO:0005887;GO:0009986;GO:0030667	plasma membrane;integral component of plasma membrane;cell surface;secretory granule membrane
TCTN3	Tectonic-3	78	GTDGGTLQSPSEATATRPAVPGLPTVVPTLVTPSAPGNR	3;4	3;4	3	4	3	4	0	0	FALSE	GO:0005634;GO:0016021;GO:0060170	nucleus;integral component of membrane;ciliary membrane
TRAM1	Translocating chain-associated membrane protein 1	355	GTENGVNGTLTSNVADSPR	14;15	NA	14	15	NA	NA	NA	NA	NA	GO:0005783;GO:0005791;GO:0016021;GO:0030176	endoplasmic reticulum;rough endoplasmic reticulum;integral component of membrane;integral component of endoplasmic reticulum membrane
SEMA4C	Semaphorin-4C	419	GTNFTHLVADR	10;13	12;13	10	13	12	13	-2	0	TRUE	GO:0005615;GO:0005887;GO:0014069;GO:0030054;GO:0030672;GO:0045211	extracellular space;integral component of plasma membrane;postsynaptic density;cell junction;synaptic vesicle membrane;postsynaptic membrane
ERBB2	Receptor tyrosine-protein kinase erbB-2	119	GTQLFEDNYALAVLDNGDPLNNTTPVTGASPGGLR	4;5	4;5	4	5	4	5	0	0	FALSE	GO:0005634;GO:0005829;GO:0005886;GO:0005887;GO:0009925;GO:0010008;GO:0016021;GO:0016323;GO:0016324;GO:0043209;GO:0043235;GO:0048471	nucleus;cytosol;plasma membrane;integral component of plasma membrane;basal plasma membrane;endosome membrane;integral component of membrane;basolateral plasma membrane;apical plasma membrane;myelin sheath;receptor complex;perinuclear region of cytoplasm
KREMEN1	Kremen protein 1	45	GTQNWTALQGGK	11	NA	11	11	NA	NA	NA	NA	NA	GO:0005886;GO:0016020;GO:0016021;GO:0043025	plasma membrane;membrane;integral component of membrane;neuronal cell body
LPCAT4	Lysophospholipid acyltransferase LPCAT4	501	GTSQTPNASSPGNPTALANGTVQAPK	7	6;7	7	7	6	7	1	0	FALSE	GO:0005783;GO:0005789;GO:0016020;GO:0016021	endoplasmic reticulum;endoplasmic reticulum membrane;membrane;integral component of membrane
GAA	Lysosomal alpha-glucosidase;76 kDa lysosomal alpha-glucosidase;70 kDa lysosomal alpha-glucosidase	470	GVFITNETGQPLIGK	6;7;9;10;11;13;14;15;16;17	7;8;9;10;12;13;14;15;16	6	17	7	16	-1	1	FALSE	GO:0005764;GO:0005765;GO:0005886;GO:0016020;GO:0035577;GO:0043202;GO:0070062;GO:0070821;GO:0101003	lysosome;lysosomal membrane;plasma membrane;membrane;azurophil granule membrane;lysosomal lumen;extracellular exosome;tertiary granule membrane;ficolin-1-rich granule membrane
LAMA5	Laminin subunit alpha-5	2707	GVHNASLALSASIGR	6;7;9	NA	6	9	NA	NA	NA	NA	NA	GO:0005576;GO:0005604;GO:0005610;GO:0005615;GO:0005634;GO:0031594;GO:0043083;GO:0043259;GO:0043260;GO:0062023;GO:0070062	extracellular region;basement membrane;laminin-5 complex;extracellular space;nucleus;neuromuscular junction;synaptic cleft;laminin-10 complex;laminin-11 complex;collagen-containing extracellular matrix;extracellular exosome
SLC44A2	Choline transporter-like protein 2	187	GVLMVGNETTYEDGHGSR	9;10;11;12;13;14;15	12;13	9	15	12	13	-3	2	TRUE	GO:0005765;GO:0005886;GO:0016021;GO:0035579;GO:0070062	lysosomal membrane;plasma membrane;integral component of membrane;specific granule membrane;extracellular exosome
NDST1	Bifunctional heparan sulfate N-deacetylase/N-sulfotransferase 1;Heparan sulfate N-deacetylase 1;Heparan sulfate N-sulfotransferase 1	231	GVLPGEDWTVFQSNHSTYEPVLLAK	4	4;5	4	4	4	5	0	-1	FALSE	GO:0000139;GO:0005794;GO:0016021	Golgi membrane;Golgi apparatus;integral component of membrane
CSPG4	Chondroitin sulfate proteoglycan 4	2034	GVNASAVVNVTVR	5;6;7;8;9;10	7;10	5	10	7	10	-2	0	TRUE	GO:0005576;GO:0005796;GO:0005887;GO:0005925;GO:0009986;GO:0016324;GO:0031258;GO:0043202;GO:0062023;GO:0070062	extracellular region;Golgi lumen;integral component of plasma membrane;focal adhesion;cell surface;apical plasma membrane;lamellipodium membrane;lysosomal lumen;collagen-containing extracellular matrix;extracellular exosome
HSPG2	Basement membrane-specific heparan sulfate proteoglycan core protein;Endorepellin;LG3 peptide	554	GVNVTMPAQPGTPPLSSTQLQIDPSLHEFQLVDLSR	4	3;4	4	4	3	4	1	0	FALSE	GO:0005576;GO:0005604;GO:0005615;GO:0005796;GO:0005886;GO:0005925;GO:0043202;GO:0062023;GO:0070062;GO:0098797	extracellular region;basement membrane;extracellular space;Golgi lumen;plasma membrane;focal adhesion;lysosomal lumen;collagen-containing extracellular matrix;extracellular exosome;plasma membrane protein complex
PROM2	Prominin-2	343	GVPEANFSSMVQEENSTFNALPALAAMQTSSVVQELK	3;4	3	3	4	3	3	0	1	FALSE	GO:0005887;GO:0005902;GO:0005929;GO:0009986;GO:0016323;GO:0016324;GO:0031410;GO:0031528;GO:0042995;GO:0044393;GO:0045121;GO:0060170;GO:0070062;GO:0071914	integral component of plasma membrane;microvillus;cilium;cell surface;basolateral plasma membrane;apical plasma membrane;cytoplasmic vesicle;microvillus membrane;cell projection;microspike;membrane raft;ciliary membrane;extracellular exosome;prominosome
PROM2	Prominin-2	343	GVPEANFSSMVQEENSTFNALPALAAMQTSSVVQELKK	3;4	3	3	4	3	3	0	1	FALSE	GO:0005887;GO:0005902;GO:0005929;GO:0009986;GO:0016323;GO:0016324;GO:0031410;GO:0031528;GO:0042995;GO:0044393;GO:0045121;GO:0060170;GO:0070062;GO:0071914	integral component of plasma membrane;microvillus;cilium;cell surface;basolateral plasma membrane;apical plasma membrane;cytoplasmic vesicle;microvillus membrane;cell projection;microspike;membrane raft;ciliary membrane;extracellular exosome;prominosome
ADAM17	Disintegrin and metalloproteinase domain-containing protein 17	551	GVSYCTGNSSECPPPGNAEDDTVCLDLGK	11	NA	11	11	NA	NA	NA	NA	NA	GO:0005737;GO:0005829;GO:0005886;GO:0005887;GO:0005911;GO:0005925;GO:0009986;GO:0015629;GO:0016020;GO:0016324;GO:0032587;GO:0045121	cytoplasm;cytosol;plasma membrane;integral component of plasma membrane;cell-cell junction;focal adhesion;cell surface;actin cytoskeleton;membrane;apical plasma membrane;ruffle membrane;membrane raft
CLIC1	Chloride intracellular channel protein 1	42	GVTFNVTTVDTK	NA	10	NA	NA	10	10	NA	NA	NA	GO:0005615;GO:0005634;GO:0005635;GO:0005737;GO:0005739;GO:0005886;GO:0005903;GO:0016020;GO:0031965;GO:0031982;GO:0034707;GO:0048471;GO:0070062;GO:0072562	extracellular space;nucleus;nuclear envelope;cytoplasm;mitochondrion;plasma membrane;brush border;membrane;nuclear membrane;vesicle;chloride channel complex;perinuclear region of cytoplasm;extracellular exosome;blood microparticle
LRP1	Prolow-density lipoprotein receptor-related protein 1;Low-density lipoprotein receptor-related protein 1 85 kDa subunit;Low-density lipoprotein receptor-related protein 1 515 kDa subunit;Low-density lipoprotein receptor-related protein 1 intracellular domain	3953	GVTHLNISGLK	9;10	8;9;10	9	10	8	10	1	0	FALSE	GO:0005634;GO:0005765;GO:0005769;GO:0005886;GO:0005887;GO:0005905;GO:0005925;GO:0016020;GO:0016323;GO:0030136;GO:0030425;GO:0030666;GO:0032593;GO:0043025;GO:0043235;GO:0044295;GO:0045177;GO:0098797	nucleus;lysosomal membrane;early endosome;plasma membrane;integral component of plasma membrane;clathrin-coated pit;focal adhesion;membrane;basolateral plasma membrane;clathrin-coated vesicle;dendrite;endocytic vesicle membrane;insulin-responsive compartment;neuronal cell body;receptor complex;axonal growth cone;apical part of cell;plasma membrane protein complex
KDELC2	KDEL motif-containing protein 2	306	GVTNDLLSIQGNTGPSWINK	6	NA	6	6	NA	NA	NA	NA	NA	NA	NA
HSP90B1	Endoplasmin	445	GVVDSDDLPLNVSR	13;14;15;16;17	12;13;14;15	13	17	12	15	1	2	TRUE	GO:0005576;GO:0005634;GO:0005783;GO:0005788;GO:0005789;GO:0005829;GO:0005886;GO:0005925;GO:0016020;GO:0030496;GO:0032991;GO:0033018;GO:0034663;GO:0042470;GO:0048471;GO:0062023;GO:0070062;GO:0071682	extracellular region;nucleus;endoplasmic reticulum;endoplasmic reticulum lumen;endoplasmic reticulum membrane;cytosol;plasma membrane;focal adhesion;membrane;midbody;protein-containing complex;sarcoplasmic reticulum lumen;endoplasmic reticulum chaperone complex;melanosome;perinuclear region of cytoplasm;collagen-containing extracellular matrix;extracellular exosome;endocytic vesicle lumen
DPY19L4	Probable C-mannosyltransferase DPY19L4	123	GVYELTHNNK	13;14;15	12;13;14;15	13	15	12	15	1	0	FALSE	GO:0005637;GO:0016021	nuclear inner membrane;integral component of membrane
LRRC8A	Volume-regulated anion channel subunit LRRC8A	83	GWAAPGPEPTYPNSTILPTPDTGPTGIK	4;5	4	4	5	4	4	0	1	FALSE	GO:0005737;GO:0005886;GO:0005887;GO:0009986;GO:0016020;GO:0034702	cytoplasm;plasma membrane;integral component of plasma membrane;cell surface;membrane;ion channel complex
SORL1	Sortilin-related receptor	2069	GYEIHMFDSAMNITAYLGNTTDNFFK	4	3;4;5	4	4	3	5	1	-1	FALSE	GO:0000139;GO:0005615;GO:0005641;GO:0005768;GO:0005769;GO:0005771;GO:0005783;GO:0005794;GO:0005802;GO:0005886;GO:0005887;GO:0010008;GO:0016020;GO:0016021;GO:0031985;GO:0034362;GO:0055037;GO:0070062	Golgi membrane;extracellular space;nuclear envelope lumen;endosome;early endosome;multivesicular body;endoplasmic reticulum;Golgi apparatus;trans-Golgi network;plasma membrane;integral component of plasma membrane;endosome membrane;membrane;integral component of membrane;Golgi cisterna;low-density lipoprotein particle;recycling endosome;extracellular exosome
TPST2	Protein-tyrosine sulfotransferase 2	368	GYFQVNQNSTSSHLGSS	9	NA	9	9	NA	NA	NA	NA	NA	GO:0000139;GO:0005783;GO:0005794;GO:0016021	Golgi membrane;endoplasmic reticulum;Golgi apparatus;integral component of membrane
ENTPD5	Ectonucleoside triphosphate diphosphohydrolase 5	232	GYLTSFEMFNSTYK	6;7	7;8	6	7	7	8	-1	-1	FALSE	GO:0005576;GO:0005783	extracellular region;endoplasmic reticulum
PTPRH	Receptor-type tyrosine-protein phosphatase H	556	GYNSTLTAATAPNEVTDLQNETQTK	6;7	5;6	6	7	5	6	1	1	FALSE	GO:0005737;GO:0005887;GO:0016324;GO:0031528	cytoplasm;integral component of plasma membrane;apical plasma membrane;microvillus membrane
CD276	CD276 antigen	407	GYPEAEVFWQDGQGVPLTGNVTTSQMANEQGLFDVHSVLR	4	4	4	4	4	4	0	0	FALSE	GO:0009897;GO:0016021	external side of plasma membrane;integral component of membrane
ANO9	Anoctamin-9	652	GYVNHSLSVFHTK	7;10	8	7	10	8	8	-1	2	TRUE	GO:0005886;GO:0016021	plasma membrane;integral component of membrane
HLA-C	HLA class I histocompatibility antigen, Cw-7 alpha chain	110	GYYNQSEDGSHTLQR	10;11;12;14;16	12;13;14;15;16;17;19	10	16	12	19	-2	-3	TRUE	GO:0000139;GO:0005615;GO:0005783;GO:0005794;GO:0005886;GO:0009897;GO:0009986;GO:0012507;GO:0030670;GO:0031901;GO:0042612;GO:0055038;GO:0071556	Golgi membrane;extracellular space;endoplasmic reticulum;Golgi apparatus;plasma membrane;external side of plasma membrane;cell surface;ER to Golgi transport vesicle membrane;phagocytic vesicle membrane;early endosome membrane;MHC class I protein complex;recycling endosome membrane;integral component of lumenal side of endoplasmic reticulum membrane
PPP2R4	Serine/threonine-protein phosphatase 2A activator	280	HFVDEKAVNENHK	14	13	14	14	13	13	1	1	FALSE	NA	NA
EFNB1	Ephrin-B1	139	HHDYYITSTSNGSLEGLENR	10	NA	10	10	NA	NA	NA	NA	NA	GO:0005634;GO:0005737;GO:0005886;GO:0005887;GO:0045121;GO:0045202;GO:0070062	nucleus;cytoplasm;plasma membrane;integral component of plasma membrane;membrane raft;synapse;extracellular exosome
ECE1	Endothelin-converting enzyme 1	166	HLLENSTASVSEAER	19;20	1;19;20	19	20	1	20	18	0	TRUE	GO:0005765;GO:0005768;GO:0005886;GO:0009897;GO:0016020;GO:0016021;GO:0031302;GO:0031982;GO:0033093;GO:0048471;GO:0070062	lysosomal membrane;endosome;plasma membrane;external side of plasma membrane;membrane;integral component of membrane;intrinsic component of endosome membrane;vesicle;Weibel-Palade body;perinuclear region of cytoplasm;extracellular exosome
TOR1AIP2	Torsin-1A-interacting protein 2	286	HLNASNPTEPATIIFTAAR	6;10;15	5;10;13	6	15	5	13	1	2	TRUE	GO:0005783;GO:0005789;GO:0016021;GO:0031965	endoplasmic reticulum;endoplasmic reticulum membrane;integral component of membrane;nuclear membrane
TMEM248	Transmembrane protein 248	80	HLTNDTTTPESTMTSGQAR	19;20	1;17;19	19	20	1	19	18	1	TRUE	GO:0016021	integral component of membrane
SORT1	Sortilin	406	HLYTTTGGETDFTNVTSLR	6;7;10;13;14;15;16;17;18;19;20	13;16;17;19;20	6	20	13	20	-7	0	TRUE	GO:0005764;GO:0005765;GO:0005769;GO:0005789;GO:0005794;GO:0005829;GO:0005886;GO:0005905;GO:0009986;GO:0010008;GO:0016021;GO:0030136;GO:0030140;GO:0030425;GO:0030659;GO:0031410;GO:0031965;GO:0032580;GO:0043025;GO:0048471	lysosome;lysosomal membrane;early endosome;endoplasmic reticulum membrane;Golgi apparatus;cytosol;plasma membrane;clathrin-coated pit;cell surface;endosome membrane;integral component of membrane;clathrin-coated vesicle;trans-Golgi network transport vesicle;dendrite;cytoplasmic vesicle membrane;cytoplasmic vesicle;nuclear membrane;Golgi cisterna membrane;neuronal cell body;perinuclear region of c…
PIEZO1	Piezo-type mechanosensitive ion channel component 1	2331	HMLALAPNSTAR	20	NA	20	20	NA	NA	NA	NA	NA	GO:0005783;GO:0005789;GO:0005886;GO:0016021;GO:0031258;GO:0033116	endoplasmic reticulum;endoplasmic reticulum membrane;plasma membrane;integral component of membrane;lamellipodium membrane;endoplasmic reticulum-Golgi intermediate compartment membrane
ITGB4	Integrin beta-4	327	HNIIPIFAVTNYSYSYYEK	NA	4	NA	NA	4	4	NA	NA	NA	GO:0005886;GO:0005925;GO:0008305;GO:0009986;GO:0030054;GO:0030056;GO:0031252;GO:0043235;GO:0070062	plasma membrane;focal adhesion;integrin complex;cell surface;cell junction;hemidesmosome;cell leading edge;receptor complex;extracellular exosome
PPIA	Peptidyl-prolyl cis-trans isomerase A;Peptidyl-prolyl cis-trans isomerase A, N-terminally processed	106	HTGPGILSMANAGPNTNGSQFFICTAK	7	NA	7	7	NA	NA	NA	NA	NA	GO:0005576;GO:0005615;GO:0005634;GO:0005829;GO:0005925;GO:0016020;GO:0031982;GO:0032991;GO:0034774;GO:0070062;GO:1904813	extracellular region;extracellular space;nucleus;cytosol;focal adhesion;membrane;vesicle;protein-containing complex;secretory granule lumen;extracellular exosome;ficolin-1-rich granule lumen
PON2	Serum paraoxonase/arylesterase 2	254	HTNMNLTQLK	18;19	1;9;10;15;16;17;19;20	18	19	1	20	17	-1	TRUE	GO:0005576;GO:0005634;GO:0005739;GO:0005764;GO:0005886	extracellular region;nucleus;mitochondrion;lysosome;plasma membrane
GALNT3	Polypeptide N-acetylgalactosaminyltransferase 3	297	IAENYTAVVSPDIASIDLNTFEFNKPSPYGSNHNR	4;5;6	3;4;5;6;7	4	6	3	7	1	-1	FALSE	GO:0000139;GO:0005794;GO:0016020;GO:0016021;GO:0032580;GO:0048471;GO:0070062	Golgi membrane;Golgi apparatus;membrane;integral component of membrane;Golgi cisterna membrane;perinuclear region of cytoplasm;extracellular exosome
SEC23B	Protein transport protein Sec23B	429	IAGAIGPCVSLNVK	17;18	15;16;17	17	18	15	17	2	1	TRUE	GO:0000139;GO:0005783;GO:0005789;GO:0005829;GO:0012505;GO:0030127;GO:0048471;GO:0070971	Golgi membrane;endoplasmic reticulum;endoplasmic reticulum membrane;cytosol;endomembrane system;COPII vesicle coat;perinuclear region of cytoplasm;endoplasmic reticulum exit site
SSR2	Translocon-associated protein subunit beta	88	IAPASNVSHTVVLR	7;9;10	7;8;9	7	10	7	9	0	1	FALSE	GO:0005783;GO:0005789;GO:0016021	endoplasmic reticulum;endoplasmic reticulum membrane;integral component of membrane
SSR2	Translocon-associated protein subunit beta	88	IAPASNVSHTVVLRPLK	5;6;7;10	4;5;6;7;8	5	10	4	8	1	2	TRUE	GO:0005783;GO:0005789;GO:0016021	endoplasmic reticulum;endoplasmic reticulum membrane;integral component of membrane
ITGA9	Integrin alpha-9	612	IAQKNQTVFER	NA	13	NA	NA	13	13	NA	NA	NA	GO:0005886;GO:0008305;GO:0009925;GO:0034679	plasma membrane;integrin complex;basal plasma membrane;integrin alpha9-beta1 complex
UGGT2	UDP-glucose:glycoprotein glucosyltransferase 2	352	IAVNQHMREEIK	7	NA	7	7	NA	NA	NA	NA	NA	GO:0005783;GO:0005788;GO:0005793;GO:0032991;GO:0044322	endoplasmic reticulum;endoplasmic reticulum lumen;endoplasmic reticulum-Golgi intermediate compartment;protein-containing complex;endoplasmic reticulum quality control compartment
LAMP2	Lysosome-associated membrane glycoprotein 2	101	IAVQFGPGFSWIANFTK	4	4	4	4	4	4	0	0	FALSE	GO:0005615;GO:0005764;GO:0005765;GO:0005770;GO:0005886;GO:0016020;GO:0030670;GO:0031088;GO:0031902;GO:0035577;GO:0043202;GO:0044754;GO:0045121;GO:0070062;GO:0097637;GO:0098857;GO:0101003;GO:1990836	extracellular space;lysosome;lysosomal membrane;late endosome;plasma membrane;membrane;phagocytic vesicle membrane;platelet dense granule membrane;late endosome membrane;azurophil granule membrane;lysosomal lumen;autolysosome;membrane raft;extracellular exosome;integral component of autophagosome membrane;membrane microdomain;ficolin-1-rich granule membrane;lysosomal matrix
GPR126	G-protein coupled receptor 126	566	ICFYNATNPLVTYWGPVDISNCLK	3	4	3	3	4	4	-1	-1	FALSE	NA	NA
CASD1	CAS1 domain-containing protein 1	241	IDAYNEAAVSILNSSTR	9;10	8	9	10	8	8	1	2	TRUE	GO:0005794;GO:0030173	Golgi apparatus;integral component of Golgi membrane
KIRREL	Kin of IRRE-like protein 1	140	IDGGPVILLQAGTPHNLTCR	4	NA	4	4	NA	NA	NA	NA	NA	NA	NA
TMPO	Lamina-associated polypeptide 2, isoforms beta/gamma;Thymopoietin;Thymopentin	290	IDGPVISESTPIAETIMASSNESLVVNR	6;7	5;6;7	6	7	5	7	1	0	FALSE	GO:0000785;GO:0005634;GO:0005635	chromatin;nucleus;nuclear envelope
GPR125	Probable G-protein coupled receptor 125	687	IDGVNVDTHHIPVNVTLR	6	NA	6	6	NA	NA	NA	NA	NA	NA	NA
GPR126	G-protein coupled receptor 126	667	IDLNSTSHVNITTR	6;7;9;10	NA	6	10	NA	NA	NA	NA	NA	NA	NA
NRXN2	Neurexin-2	1028	IDSRTVTQHSNGAR	NA	8	NA	NA	8	8	NA	NA	NA	GO:0005886;GO:0016021;GO:0098793	plasma membrane;integral component of membrane;presynapse
ATRN	Attractin	416	IDSTGNVTNELR	11;12;13;14;15;16;17;18;20	12;13;14;15;16;17;18;19;20	11	20	12	20	-1	0	FALSE	GO:0005615;GO:0005737;GO:0005886;GO:0005887;GO:0070062	extracellular space;cytoplasm;plasma membrane;integral component of plasma membrane;extracellular exosome
MANBA	Beta-mannosidase	211	IEAYNICHLNYFTFSPIYDK	NA	4	NA	NA	4	4	NA	NA	NA	GO:0005764;GO:0005886;GO:0035577;GO:0043202;GO:0043231	lysosome;plasma membrane;azurophil granule membrane;lysosomal lumen;intracellular membrane-bounded organelle
ASIC5	Acid-sensing ion channel 5	421	IEINYSDLNYK	10	NA	10	10	NA	NA	NA	NA	NA	GO:0005886;GO:0016021	plasma membrane;integral component of membrane
LY75	Lymphocyte antigen 75	1392	IEMVDYKEEYNTTLPQFMPYEDGIYSVIQK	NA	5	NA	NA	5	5	NA	NA	NA	GO:0005887;GO:0070062	integral component of plasma membrane;extracellular exosome
ACSL5	Long-chain-fatty-acid--CoA ligase 5	563	IENIYNR	14	14;15	14	14	14	15	0	-1	FALSE	GO:0005634;GO:0005730;GO:0005739;GO:0005741;GO:0005789;GO:0016020;GO:0016021	nucleus;nucleolus;mitochondrion;mitochondrial outer membrane;endoplasmic reticulum membrane;membrane;integral component of membrane
WHSC1L1	Histone-lysine N-methyltransferase NSD3	511	IEQVFALQNATGDGK	NA	10	NA	NA	10	10	NA	NA	NA	NA	NA
LAMA3	Laminin subunit alpha-3	2365	IESINQQLLPLGNISDNMDR	9	8	9	9	8	8	1	1	FALSE	GO:0005576;GO:0005604;GO:0005610;GO:0005783;GO:0062023;GO:0070062	extracellular region;basement membrane;laminin-5 complex;endoplasmic reticulum;collagen-containing extracellular matrix;extracellular exosome
LRP1	Prolow-density lipoprotein receptor-related protein 1;Low-density lipoprotein receptor-related protein 1 85 kDa subunit;Low-density lipoprotein receptor-related protein 1 515 kDa subunit;Low-density lipoprotein receptor-related protein 1 intracellular domain	729	IETILLNGTDR	10;11;12;13;14;15;16	9;10;12;13;14;15;16	10	16	9	16	1	0	FALSE	GO:0005634;GO:0005765;GO:0005769;GO:0005886;GO:0005887;GO:0005905;GO:0005925;GO:0016020;GO:0016323;GO:0030136;GO:0030425;GO:0030666;GO:0032593;GO:0043025;GO:0043235;GO:0044295;GO:0045177;GO:0098797	nucleus;lysosomal membrane;early endosome;plasma membrane;integral component of plasma membrane;clathrin-coated pit;focal adhesion;membrane;basolateral plasma membrane;clathrin-coated vesicle;dendrite;endocytic vesicle membrane;insulin-responsive compartment;neuronal cell body;receptor complex;axonal growth cone;apical part of cell;plasma membrane protein complex
LRP1	Prolow-density lipoprotein receptor-related protein 1;Low-density lipoprotein receptor-related protein 1 85 kDa subunit;Low-density lipoprotein receptor-related protein 1 515 kDa subunit;Low-density lipoprotein receptor-related protein 1 intracellular domain	729	IETILLNGTDRK	10;13;14	9;10;12;13	10	14	9	13	1	1	FALSE	GO:0005634;GO:0005765;GO:0005769;GO:0005886;GO:0005887;GO:0005905;GO:0005925;GO:0016020;GO:0016323;GO:0030136;GO:0030425;GO:0030666;GO:0032593;GO:0043025;GO:0043235;GO:0044295;GO:0045177;GO:0098797	nucleus;lysosomal membrane;early endosome;plasma membrane;integral component of plasma membrane;clathrin-coated pit;focal adhesion;membrane;basolateral plasma membrane;clathrin-coated vesicle;dendrite;endocytic vesicle membrane;insulin-responsive compartment;neuronal cell body;receptor complex;axonal growth cone;apical part of cell;plasma membrane protein complex
NUP210	Nuclear pore membrane glycoprotein 210	405	IETVLPAEFFEVLSSSQNGSYHR	6	5;6	6	6	5	6	1	0	FALSE	GO:0005635;GO:0005643;GO:0005789;GO:0016020;GO:0016021;GO:0031965;GO:0043657	nuclear envelope;nuclear pore;endoplasmic reticulum membrane;membrane;integral component of membrane;nuclear membrane;host cell
LRP5	Low-density lipoprotein receptor-related protein 5	138	IEVANLNGTSR	11;13;14	9;10;12;13	11	14	9	13	2	1	TRUE	GO:0005783;GO:0005886;GO:0016021;GO:0043235;GO:1990851;GO:1990909	endoplasmic reticulum;plasma membrane;integral component of membrane;receptor complex;Wnt-Frizzled-LRP5/6 complex;Wnt signalosome
SLITRK6	SLIT and NTRK-like protein 6	409	IEVLEEGSFMNLTR	9;10	NA	9	10	NA	NA	NA	NA	NA	GO:0005886;GO:0005887;GO:0009986	plasma membrane;integral component of plasma membrane;cell surface
ERAP2	Endoplasmic reticulum aminopeptidase 2	103	IEVLVSNATQFIILHSK	6	5	6	6	5	5	1	1	FALSE	GO:0005737;GO:0005788;GO:0005789;GO:0016021	cytoplasm;endoplasmic reticulum lumen;endoplasmic reticulum membrane;integral component of membrane
TXNDC15	Thioredoxin domain-containing protein 15	293	IFIFNQTGIEAK	6;7;8;9;10;11;13	5;7;8;9;10;13	6	13	5	13	1	0	FALSE	GO:0005623;GO:0016021	cell;integral component of membrane
CLN5	Ceroid-lipofuscinosis neuronal protein 5	271	IFLYSGEPTYLGNETSVFGPTGNK	3;4;5;6;7	3;4;5;6;7;8	3	7	3	8	0	-1	FALSE	GO:0005764;GO:0005765;GO:0005783;GO:0005794;GO:0005829;GO:0016021;GO:0048471;GO:0070062	lysosome;lysosomal membrane;endoplasmic reticulum;Golgi apparatus;cytosol;integral component of membrane;perinuclear region of cytoplasm;extracellular exosome
GALNT10	Polypeptide N-acetylgalactosaminyltransferase 10	593	IFMNTCNPSSLTQQWLFEHTNSTVLEK	4	4	4	4	4	4	0	0	FALSE	GO:0000139;GO:0005794;GO:0016021	Golgi membrane;Golgi apparatus;integral component of membrane
TENM3	Teneurin-3	1202	IFPSGNVTSVLELSSNPAHR	6	NA	6	6	NA	NA	NA	NA	NA	GO:0005887;GO:0016020;GO:0030424;GO:0043005	integral component of plasma membrane;membrane;axon;neuron projection
PCNT	Pericentrin	399	IFQDKNQAER	9	NA	9	9	NA	NA	NA	NA	NA	GO:0005813;GO:0005814;GO:0005815;GO:0005829;GO:0005874;GO:0016020;GO:0034451	centrosome;centriole;microtubule organizing center;cytosol;microtubule;membrane;centriolar satellite
UBAP2L	Ubiquitin-associated protein 2-like	273	IFTASNVSSVPLPAENVTITAGQR	NA	5	NA	NA	5	5	NA	NA	NA	GO:0005634;GO:0005671;GO:0005737;GO:0031519	nucleus;Ada2/Gcn5/Ada3 transcription activator complex;cytoplasm;PcG protein complex
UGGT1	UDP-glucose:glycoprotein glucosyltransferase 1	536	IGFIFVVNDSEDVDGMQDAGVAVLR	NA	5;6;7	NA	NA	5	7	NA	NA	NA	GO:0005783;GO:0005788;GO:0005793;GO:0032991;GO:0044322;GO:0070062	endoplasmic reticulum;endoplasmic reticulum lumen;endoplasmic reticulum-Golgi intermediate compartment;protein-containing complex;endoplasmic reticulum quality control compartment;extracellular exosome
SCNN1A	Amiloride-sensitive sodium channel subunit alpha	232	IGFQLCNQNK	11	NA	11	11	NA	NA	NA	NA	NA	GO:0001669;GO:0005737;GO:0005886;GO:0005887;GO:0016324;GO:0031514;GO:0034706;GO:0060170;GO:0070062;GO:0097228	acrosomal vesicle;cytoplasm;plasma membrane;integral component of plasma membrane;apical plasma membrane;motile cilium;sodium channel complex;ciliary membrane;extracellular exosome;sperm principal piece
IGSF8	Immunoglobulin superfamily member 8	327	IGPGEPLELLCNVSGALPPAGR	NA	4	NA	NA	4	4	NA	NA	NA	GO:0005886;GO:0016020;GO:0016021;GO:0070062	plasma membrane;membrane;integral component of membrane;extracellular exosome
INTS12	Integrator complex subunit 12	352	IGSNNSTTPTVPLKPPPPLTLGK	5	NA	5	5	NA	NA	NA	NA	NA	GO:0005634;GO:0005654;GO:0032039	nucleus;nucleoplasm;integrator complex
CDCP1	CUB domain-containing protein 1	180	IGTFCSNGTVSR	11	NA	11	11	NA	NA	NA	NA	NA	GO:0005576;GO:0005886;GO:0016021	extracellular region;plasma membrane;integral component of membrane
EEF1A1P5	Putative elongation factor 1-alpha-like 3;Elongation factor 1-alpha 1	197	IGYNPDTVAFVPISGWNGDNMLEPSANMPWFK	3	NA	3	3	NA	NA	NA	NA	NA	GO:0005615;GO:0005634;GO:0005737;GO:0070062	extracellular space;nucleus;cytoplasm;extracellular exosome
PTPRJ	Receptor-type tyrosine-protein phosphatase eta	413	IHVAGETDSSNLNVSEPR	10	NA	10	10	NA	NA	NA	NA	NA	GO:0001772;GO:0005886;GO:0005887;GO:0005911;GO:0009986;GO:0032587;GO:0035579;GO:0070062	immunological synapse;plasma membrane;integral component of plasma membrane;cell-cell junction;cell surface;ruffle membrane;specific granule membrane;extracellular exosome
APBA2	Amyloid beta A4 precursor protein-binding family A member 2	704	IIEINGQSVVATAHEK	NA	4	NA	NA	4	4	NA	NA	NA	GO:0005737;GO:0005886;GO:0008021;GO:0043197;GO:0045202;GO:0098685	cytoplasm;plasma membrane;synaptic vesicle;dendritic spine;synapse;Schaffer collateral - CA1 synapse
TM9SF1	Transmembrane 9 superfamily member 1	178	IIFANVSVR	7;9	8	7	9	8	8	-1	1	FALSE	GO:0000421;GO:0005765;GO:0016020;GO:0016021;GO:0031410	autophagosome membrane;lysosomal membrane;membrane;integral component of membrane;cytoplasmic vesicle
ALCAM	CD166 antigen	480	IIISPEENVTLTCTAENQLER	11	NA	11	11	NA	NA	NA	NA	NA	GO:0001772;GO:0005887;GO:0005925;GO:0009897;GO:0030424;GO:0030425;GO:0031226;GO:0042101;GO:0043025;GO:0070062	immunological synapse;integral component of plasma membrane;focal adhesion;external side of plasma membrane;axon;dendrite;intrinsic component of plasma membrane;T cell receptor complex;neuronal cell body;extracellular exosome
SMPDL3A	Acid sphingomyelinase-like phosphodiesterase 3a	222	IISLNTNLYYGPNIMTLNK	NA	4	NA	NA	4	4	NA	NA	NA	GO:0005615;GO:0070062	extracellular space;extracellular exosome
ZNF507	Zinc finger protein 507	390	IISSSPNKK	NA	1	NA	NA	1	1	NA	NA	NA	GO:0005634;GO:0035097	nucleus;histone methyltransferase complex
HNRNPK	Heterogeneous nuclear ribonucleoprotein K	453	IITITGTQDQIQNAQYLLQNSVK	4	4	4	4	4	4	0	0	FALSE	GO:0000790;GO:0002102;GO:0005634;GO:0005654;GO:0005737;GO:0005925;GO:0010494;GO:0016020;GO:0042995;GO:0070062;GO:0071013	nuclear chromatin;podosome;nucleus;nucleoplasm;cytoplasm;focal adhesion;cytoplasmic stress granule;membrane;cell projection;extracellular exosome;catalytic step 2 spliceosome
PDGFC	Platelet-derived growth factor C;Platelet-derived growth factor C, latent form;Platelet-derived growth factor C, receptor-binding form	55	IITVSTNGSIHSPR	7;9	8;9	7	9	8	9	-1	0	FALSE	GO:0000139;GO:0005576;GO:0005615;GO:0005634;GO:0005788;GO:0005829;GO:0005886;GO:0009986;GO:0070062	Golgi membrane;extracellular region;extracellular space;nucleus;endoplasmic reticulum lumen;cytosol;plasma membrane;cell surface;extracellular exosome
NT5E	5'-nucleotidase	333	IKLDNYSTQELGK	9;10;13	NA	9	13	NA	NA	NA	NA	NA	GO:0005654;GO:0005829;GO:0005886;GO:0009986;GO:0016020;GO:0031225;GO:0070062	nucleoplasm;cytosol;plasma membrane;cell surface;membrane;anchored component of membrane;extracellular exosome
NAALADL2	Inactive N-acetylated-alpha-linked acidic dipeptidase-like protein 2	295	IKNVTNQIALLK	7	8	7	7	8	8	-1	-1	FALSE	GO:0005654;GO:0016021	nucleoplasm;integral component of membrane
CDHR2	Cadherin-related family member 2	182	ILANGSIVLNGSLSYNNK	NA	4	NA	NA	4	4	NA	NA	NA	GO:0005903;GO:0016324;GO:0030054;GO:0031526;GO:0031528;GO:0044214;GO:0070062	brush border;apical plasma membrane;cell junction;brush border membrane;microvillus membrane;spanning component of plasma membrane;extracellular exosome
ASAH1	Acid ceramidase;Acid ceramidase subunit alpha;Acid ceramidase subunit beta	286	ILAPAYFILGGNQSGEGCVITR	3;4;5;6	3;4;5;6	3	6	3	6	0	0	FALSE	GO:0005576;GO:0005615;GO:0005634;GO:0005764;GO:0043202;GO:0070062;GO:1904724;GO:1904813	extracellular region;extracellular space;nucleus;lysosome;lysosomal lumen;extracellular exosome;tertiary granule lumen;ficolin-1-rich granule lumen
PROM1	Prominin-1	729	ILASLDFAQNFITNNTSSVIIEETK	NA	5	NA	NA	5	5	NA	NA	NA	GO:0001750;GO:0005615;GO:0005783;GO:0005793;GO:0005886;GO:0005887;GO:0005902;GO:0005929;GO:0009986;GO:0016324;GO:0031528;GO:0031982;GO:0042622;GO:0070062;GO:0071914	photoreceptor outer segment;extracellular space;endoplasmic reticulum;endoplasmic reticulum-Golgi intermediate compartment;plasma membrane;integral component of plasma membrane;microvillus;cilium;cell surface;apical plasma membrane;microvillus membrane;vesicle;photoreceptor outer segment membrane;extracellular exosome;prominosome
PROM1	Prominin-1	729	ILASLDFAQNFITNNTSSVIIEETKK	NA	5	NA	NA	5	5	NA	NA	NA	GO:0001750;GO:0005615;GO:0005783;GO:0005793;GO:0005886;GO:0005887;GO:0005902;GO:0005929;GO:0009986;GO:0016324;GO:0031528;GO:0031982;GO:0042622;GO:0070062;GO:0071914	photoreceptor outer segment;extracellular space;endoplasmic reticulum;endoplasmic reticulum-Golgi intermediate compartment;plasma membrane;integral component of plasma membrane;microvillus;cilium;cell surface;apical plasma membrane;microvillus membrane;vesicle;photoreceptor outer segment membrane;extracellular exosome;prominosome
ATP6AP1	V-type proton ATPase subunit S1	273	ILFWAQNFSVAYK	4;5	4;5;6	4	5	4	6	0	-1	FALSE	GO:0005789;GO:0010008;GO:0016021;GO:0016469;GO:0033116;GO:0033180;GO:0033181;GO:0070062	endoplasmic reticulum membrane;endosome membrane;integral component of membrane;proton-transporting two-sector ATPase complex;endoplasmic reticulum-Golgi intermediate compartment membrane;proton-transporting V-type ATPase, V1 domain;plasma membrane proton-transporting V-type ATPase complex;extracellular exosome
TMEM245	Transmembrane protein 245	551	ILGDKVNNTAVIEK	10;11;12;13	10;12	10	13	10	12	0	1	FALSE	GO:0016021	integral component of membrane
BSG	Basigin	160	ILLTCSLNDSATEVTGHR	4;6	NA	4	6	NA	NA	NA	NA	NA	GO:0000139;GO:0002080;GO:0005739;GO:0005886;GO:0005887;GO:0005925;GO:0016020;GO:0030424;GO:0042383;GO:0042470;GO:0043231;GO:0045121;GO:0070062	Golgi membrane;acrosomal membrane;mitochondrion;plasma membrane;integral component of plasma membrane;focal adhesion;membrane;axon;sarcolemma;melanosome;intracellular membrane-bounded organelle;membrane raft;extracellular exosome
CMAHP	Inactive cytidine monophosphate-N-acetylneuraminic acid hydroxylase	188	ILNIVDCTRPNGGR	5	3	5	5	3	3	2	2	TRUE	GO:0005634;GO:0005737;GO:0005856;GO:0016020	nucleus;cytoplasm;cytoskeleton;membrane
TMEM131	Transmembrane protein 131	168	ILPGGNTSFDVVFLAR	5;6;7	5;6	5	7	5	6	0	1	FALSE	GO:0005575;GO:0016021	cellular_component;integral component of membrane
CTSC	Dipeptidyl peptidase 1;Dipeptidyl peptidase 1 exclusion domain chain;Dipeptidyl peptidase 1 heavy chain;Dipeptidyl peptidase 1 light chain	276	ILTNNSQTPILSPQEVVSCSQYAQGCEGGFPYLIAGK	4	3;4	4	4	3	4	1	0	FALSE	GO:0000139;GO:0005576;GO:0005615;GO:0005654;GO:0005764;GO:0005788;GO:0005813;GO:0016020;GO:0030134;GO:0033116;GO:0035578;GO:0043231;GO:0062023;GO:0070062	Golgi membrane;extracellular region;extracellular space;nucleoplasm;lysosome;endoplasmic reticulum lumen;centrosome;membrane;COPII-coated ER to Golgi transport vesicle;endoplasmic reticulum-Golgi intermediate compartment membrane;azurophil granule lumen;intracellular membrane-bounded organelle;collagen-containing extracellular matrix;extracellular exosome
DSG2	Desmoglein-2	182	INATDADEPNTLNSK	11;12;13;14;15;16;17;18;19	9;10;12;13;14;15;16;17;18;19	11	19	9	19	2	0	TRUE	GO:0001533;GO:0005886;GO:0005911;GO:0009986;GO:0014704;GO:0016021;GO:0016324;GO:0016328;GO:0030054;GO:0030057;GO:0043231;GO:0070062	cornified envelope;plasma membrane;cell-cell junction;cell surface;intercalated disc;integral component of membrane;apical plasma membrane;lateral plasma membrane;cell junction;desmosome;intracellular membrane-bounded organelle;extracellular exosome
TM2D1	TM2 domain-containing protein 1	72	INDATQEPVNCTNYTAHVSCFPAPNITCK	4	4	4	4	4	4	0	0	FALSE	GO:0005654;GO:0005887	nucleoplasm;integral component of plasma membrane
SUSD1	Sushi domain-containing protein 1	308	INDVSLFNDTCVR	11	NA	11	11	NA	NA	NA	NA	NA	GO:0016021	integral component of membrane
TJP1	Tight junction protein ZO-1	233	INGTVTENMSLTDAK	NA	10	NA	NA	10	10	NA	NA	NA	GO:0002102;GO:0005737;GO:0005829;GO:0005886;GO:0005921;GO:0005923;GO:0016323;GO:0030054;GO:0042995;GO:0043296;GO:0045177	podosome;cytoplasm;cytosol;plasma membrane;gap junction;bicellular tight junction;basolateral plasma membrane;cell junction;cell projection;apical junction complex;apical part of cell
PLXND1	Plexin-D1	500	INLNESMQVVSR	9;10;11	10	9	11	10	10	-1	1	FALSE	GO:0002116;GO:0005886;GO:0005887;GO:0030027;GO:0031258	semaphorin receptor complex;plasma membrane;integral component of plasma membrane;lamellipodium;lamellipodium membrane
GALNT1	Polypeptide N-acetylgalactosaminyltransferase 1;Polypeptide N-acetylgalactosaminyltransferase 1 soluble form	95	INQFNLMASEMIALNR	5;6	5;6	5	6	5	6	0	0	FALSE	GO:0000139;GO:0005576;GO:0005789;GO:0005794;GO:0016020;GO:0016021;GO:0032580;GO:0048471	Golgi membrane;extracellular region;endoplasmic reticulum membrane;Golgi apparatus;membrane;integral component of membrane;Golgi cisterna membrane;perinuclear region of cytoplasm
APBB2	Amyloid beta A4 precursor protein-binding family B member 2	363	INSDIWK	NA	15	NA	NA	15	15	NA	NA	NA	GO:0005634;GO:0005737;GO:0016020;GO:0030027;GO:0030426;GO:0045202	nucleus;cytoplasm;membrane;lamellipodium;growth cone;synapse
SEMA4B	Semaphorin-4B	410	INSSLQLPDR	10;11;13	12;13	10	13	12	13	-2	0	TRUE	GO:0005615;GO:0005886;GO:0005887	extracellular space;plasma membrane;integral component of plasma membrane
FAT1	Protocadherin Fat 1;Protocadherin Fat 1, nuclear form	3716	INSSVTDIEEIIGVR	9;10;11;12;13	10;12	9	13	10	12	-1	1	FALSE	GO:0005634;GO:0005886;GO:0005887;GO:0005911;GO:0005925;GO:0016324;GO:0030027;GO:0030175;GO:0048471;GO:0070062	nucleus;plasma membrane;integral component of plasma membrane;cell-cell junction;focal adhesion;apical plasma membrane;lamellipodium;filopodium;perinuclear region of cytoplasm;extracellular exosome
ADAM10	Disintegrin and metalloproteinase domain-containing protein 10	278	INTTADEKDPTNPFR	9;10;11;12;13;14;15;16;17;18;20	8;9;10;12;14;15;17;20	9	20	8	20	1	0	FALSE	GO:0000139;GO:0005634;GO:0005737;GO:0005788;GO:0005794;GO:0005798;GO:0005802;GO:0005886;GO:0005925;GO:0008021;GO:0009986;GO:0014069;GO:0016020;GO:0016021;GO:0035579;GO:0043025;GO:0043197;GO:0045211;GO:0046930;GO:0070062;GO:0070821;GO:0097038;GO:0097060;GO:0097197;GO:0098978	Golgi membrane;nucleus;cytoplasm;endoplasmic reticulum lumen;Golgi apparatus;Golgi-associated vesicle;trans-Golgi network;plasma membrane;focal adhesion;synaptic vesicle;cell surface;postsynaptic density;membrane;integral component of membrane;specific granule membrane;neuronal cell body;dendritic spine;postsynaptic membrane;pore complex;extracellular exosome;tertiary granule membrane;perinuclear…
ADAM10	Disintegrin and metalloproteinase domain-containing protein 10	278	INTTADEKDPTNPFRFPNIGVEK	6;7;8	7;8	6	8	7	8	-1	0	FALSE	GO:0000139;GO:0005634;GO:0005737;GO:0005788;GO:0005794;GO:0005798;GO:0005802;GO:0005886;GO:0005925;GO:0008021;GO:0009986;GO:0014069;GO:0016020;GO:0016021;GO:0035579;GO:0043025;GO:0043197;GO:0045211;GO:0046930;GO:0070062;GO:0070821;GO:0097038;GO:0097060;GO:0097197;GO:0098978	Golgi membrane;nucleus;cytoplasm;endoplasmic reticulum lumen;Golgi apparatus;Golgi-associated vesicle;trans-Golgi network;plasma membrane;focal adhesion;synaptic vesicle;cell surface;postsynaptic density;membrane;integral component of membrane;specific granule membrane;neuronal cell body;dendritic spine;postsynaptic membrane;pore complex;extracellular exosome;tertiary granule membrane;perinuclear…
GINM1	Glycoprotein integral membrane protein 1	46	INVTTLKDDGDISK	10;13;14;15	12;13	10	15	12	13	-2	2	TRUE	GO:0016021	integral component of membrane
TMEM206	Transmembrane protein 206	155	INYTDPFSNQTVK	6;7;9;10	8	6	10	8	8	-2	2	TRUE	NA	NA
LAMC1	Laminin subunit gamma-1	1395	IPAINQTITEANEK	13	NA	13	13	NA	NA	NA	NA	NA	GO:0005576;GO:0005604;GO:0005606;GO:0005615;GO:0005788;GO:0043259;GO:0043260;GO:0062023;GO:0070062	extracellular region;basement membrane;laminin-1 complex;extracellular space;endoplasmic reticulum lumen;laminin-10 complex;laminin-11 complex;collagen-containing extracellular matrix;extracellular exosome
GNPTAB	N-acetylglucosamine-1-phosphotransferase subunits alpha/beta;N-acetylglucosamine-1-phosphotransferase subunit alpha;N-acetylglucosamine-1-phosphotransferase subunit beta	699	IPLVNISLLPK	6	6;7	6	6	6	7	0	-1	FALSE	GO:0000139;GO:0005794;GO:0016021	Golgi membrane;Golgi apparatus;integral component of membrane
IGF1R	Insulin-like growth factor 1 receptor;Insulin-like growth factor 1 receptor alpha chain;Insulin-like growth factor 1 receptor beta chain	913	IQATSLSGNGSWTDPVFFYVQAK	4	4	4	4	4	4	0	0	FALSE	GO:0005886;GO:0005887;GO:0005899;GO:0016020;GO:0030424;GO:0035867;GO:0043231;GO:0043235	plasma membrane;integral component of plasma membrane;insulin receptor complex;membrane;axon;alphav-beta3 integrin-IGF-1-IGF1R complex;intracellular membrane-bounded organelle;receptor complex
CD58	Lymphocyte function-associated antigen 3	195	IQCTLSNPLFNTTSSIILTTCIPSSGHSR	4	NA	4	4	NA	NA	NA	NA	NA	GO:0005886;GO:0005887;GO:0009986;GO:0016020;GO:0030667;GO:0070062;GO:0101003	plasma membrane;integral component of plasma membrane;cell surface;membrane;secretory granule membrane;extracellular exosome;ficolin-1-rich granule membrane
CDHR5	Cadherin-related family member 5	81	IQGNQLFLNVTPDYEEK	10	9;10	10	10	9	10	1	0	FALSE	GO:0005905;GO:0016324;GO:0031526;GO:0031528;GO:0044214;GO:0070062	clathrin-coated pit;apical plasma membrane;brush border membrane;microvillus membrane;spanning component of plasma membrane;extracellular exosome
PON2	Serum paraoxonase/arylesterase 2	323	IQNILSEKPTVTTVYANNGSVLQGSSVASVYDGK	4;5;6	3;5	4	6	3	5	1	1	FALSE	GO:0005576;GO:0005634;GO:0005739;GO:0005764;GO:0005886	extracellular region;nucleus;mitochondrion;lysosome;plasma membrane
DPP4	Dipeptidyl peptidase 4;Dipeptidyl peptidase 4 membrane form;Dipeptidyl peptidase 4 soluble form	321	IQNYSVMDICDYDESSGR	11;12	NA	11	12	NA	NA	NA	NA	NA	GO:0005576;GO:0005765;GO:0005886;GO:0005925;GO:0009986;GO:0016020;GO:0016021;GO:0016324;GO:0030027;GO:0030139;GO:0031258;GO:0045121;GO:0046581;GO:0070062;GO:0071438	extracellular region;lysosomal membrane;plasma membrane;focal adhesion;cell surface;membrane;integral component of membrane;apical plasma membrane;lamellipodium;endocytic vesicle;lamellipodium membrane;membrane raft;intercellular canaliculus;extracellular exosome;invadopodium membrane
MIA3	Melanoma inhibitory activity protein 3	589	IQQESLGSAPLMGDDHPNASR	9;10;11;13;14;15;16	9;10	9	16	9	10	0	6	TRUE	GO:0000139;GO:0005788;GO:0005789;GO:0016020;GO:0016021;GO:0043231;GO:0070971	Golgi membrane;endoplasmic reticulum lumen;endoplasmic reticulum membrane;membrane;integral component of membrane;intracellular membrane-bounded organelle;endoplasmic reticulum exit site
MIA3	Melanoma inhibitory activity protein 3	589	IQQESLGSAPLMGDDHPNASRDSVEGDALVNGAK	10	NA	10	10	NA	NA	NA	NA	NA	GO:0000139;GO:0005788;GO:0005789;GO:0016020;GO:0016021;GO:0043231;GO:0070971	Golgi membrane;endoplasmic reticulum lumen;endoplasmic reticulum membrane;membrane;integral component of membrane;intracellular membrane-bounded organelle;endoplasmic reticulum exit site
PGBD3	PiggyBac transposable element-derived protein 3	919	IQVQQPNMIK	4	4	4	4	4	4	0	0	FALSE	GO:0005654;GO:0016604	nucleoplasm;nuclear body
NUP210	Nuclear pore membrane glycoprotein 210	926	IREGSGYFFLNTSTADVVK	6;7	6;7	6	7	6	7	0	0	FALSE	GO:0005635;GO:0005643;GO:0005789;GO:0016020;GO:0016021;GO:0031965;GO:0043657	nuclear envelope;nuclear pore;endoplasmic reticulum membrane;membrane;integral component of membrane;nuclear membrane;host cell
ADAM10	Disintegrin and metalloproteinase domain-containing protein 10	278	IRINTTADEKDPTNPFR	10	NA	10	10	NA	NA	NA	NA	NA	GO:0000139;GO:0005634;GO:0005737;GO:0005788;GO:0005794;GO:0005798;GO:0005802;GO:0005886;GO:0005925;GO:0008021;GO:0009986;GO:0014069;GO:0016020;GO:0016021;GO:0035579;GO:0043025;GO:0043197;GO:0045211;GO:0046930;GO:0070062;GO:0070821;GO:0097038;GO:0097060;GO:0097197;GO:0098978	Golgi membrane;nucleus;cytoplasm;endoplasmic reticulum lumen;Golgi apparatus;Golgi-associated vesicle;trans-Golgi network;plasma membrane;focal adhesion;synaptic vesicle;cell surface;postsynaptic density;membrane;integral component of membrane;specific granule membrane;neuronal cell body;dendritic spine;postsynaptic membrane;pore complex;extracellular exosome;tertiary granule membrane;perinuclear…
SORL1	Sortilin-related receptor	158	ISDKLNFGLGNR	7;9;10	8;9;10	7	10	8	10	-1	0	FALSE	GO:0000139;GO:0005615;GO:0005641;GO:0005768;GO:0005769;GO:0005771;GO:0005783;GO:0005794;GO:0005802;GO:0005886;GO:0005887;GO:0010008;GO:0016020;GO:0016021;GO:0031985;GO:0034362;GO:0055037;GO:0070062	Golgi membrane;extracellular space;nuclear envelope lumen;endosome;early endosome;multivesicular body;endoplasmic reticulum;Golgi apparatus;trans-Golgi network;plasma membrane;integral component of plasma membrane;endosome membrane;membrane;integral component of membrane;Golgi cisterna;low-density lipoprotein particle;recycling endosome;extracellular exosome
TENM3	Teneurin-3	860	ISFLIGSDSTHVIPGESPFNK	5;6;7	5;6	5	7	5	6	0	1	FALSE	GO:0005887;GO:0016020;GO:0030424;GO:0043005	integral component of plasma membrane;membrane;axon;neuron projection
IKBIP	Inhibitor of nuclear factor kappa-B kinase-interacting protein	328	ISNLTIVQAEIK	9;10;11;13;14	7;8;9;10;12	9	14	7	12	2	2	TRUE	GO:0005783;GO:0005789;GO:0016020;GO:0016021	endoplasmic reticulum;endoplasmic reticulum membrane;membrane;integral component of membrane
BCR	Breakpoint cluster region protein	796	ISQIKNDIQREK	8	NA	8	8	NA	NA	NA	NA	NA	GO:0005829;GO:0014069;GO:0016020;GO:0030054;GO:0032991;GO:0045211;GO:0070062;GO:0098685;GO:0098978;GO:0099092	cytosol;postsynaptic density;membrane;cell junction;protein-containing complex;postsynaptic membrane;extracellular exosome;Schaffer collateral - CA1 synapse;glutamatergic synapse;postsynaptic density, intracellular component
ITGAV	Integrin alpha-V;Integrin alpha-V heavy chain;Integrin alpha-V light chain	874	ISSLQTTEKNDTVAGQGER	9;10;12;13;14;15;16;17	10;12;13;14;15;17	9	17	10	17	-1	0	FALSE	GO:0005829;GO:0005886;GO:0005887;GO:0005925;GO:0008305;GO:0009897;GO:0009986;GO:0016020;GO:0031258;GO:0031527;GO:0031528;GO:0032587;GO:0034683;GO:0034684;GO:0034685;GO:0034686;GO:0035579;GO:0035866;GO:0035867;GO:0035868;GO:0045335;GO:0070062	cytosol;plasma membrane;integral component of plasma membrane;focal adhesion;integrin complex;external side of plasma membrane;cell surface;membrane;lamellipodium membrane;filopodium membrane;microvillus membrane;ruffle membrane;integrin alphav-beta3 complex;integrin alphav-beta5 complex;integrin alphav-beta6 complex;integrin alphav-beta8 complex;specific granule membrane;alphav-beta3 integrin-PK…
CTSD	Cathepsin D;Cathepsin D light chain;Cathepsin D heavy chain	209	ISVNNVLPVFDNLMQQK	6	5;6	6	6	5	6	1	0	FALSE	GO:0005576;GO:0005615;GO:0005764;GO:0005765;GO:0010008;GO:0035580;GO:0042470;GO:0043202;GO:0045121;GO:0062023;GO:0070062;GO:1904724;GO:1904813	extracellular region;extracellular space;lysosome;lysosomal membrane;endosome membrane;specific granule lumen;melanosome;lysosomal lumen;membrane raft;collagen-containing extracellular matrix;extracellular exosome;tertiary granule lumen;ficolin-1-rich granule lumen
TMEM106C	Transmembrane protein 106C	246	ISYIGLMTQSSLETHHYVDCGGNSTAI	NA	4	NA	NA	4	4	NA	NA	NA	GO:0005575;GO:0005789;GO:0016021	cellular_component;endoplasmic reticulum membrane;integral component of membrane
SERINC3	Serine incorporator 3	315	ITAPTLAPGNSTAVVPTPTPPSK	5;6	4;5;6	5	6	4	6	1	0	FALSE	GO:0000139;GO:0005886;GO:0016021;GO:0048471	Golgi membrane;plasma membrane;integral component of membrane;perinuclear region of cytoplasm
FAT1	Protocadherin Fat 1;Protocadherin Fat 1, nuclear form	660	ITATDGENFATPLYINITVAASHK	5	4;5	5	5	4	5	1	0	FALSE	GO:0005634;GO:0005886;GO:0005887;GO:0005911;GO:0005925;GO:0016324;GO:0030027;GO:0030175;GO:0048471;GO:0070062	nucleus;plasma membrane;integral component of plasma membrane;cell-cell junction;focal adhesion;apical plasma membrane;lamellipodium;filopodium;perinuclear region of cytoplasm;extracellular exosome
BSG	Basigin	268	ITDSEDKALMNGSESR	10;15;16;17;18;19;20	1;13;14;15;16;17;18;19;20	10	20	1	20	9	0	TRUE	GO:0000139;GO:0002080;GO:0005739;GO:0005886;GO:0005887;GO:0005925;GO:0016020;GO:0030424;GO:0042383;GO:0042470;GO:0043231;GO:0045121;GO:0070062	Golgi membrane;acrosomal membrane;mitochondrion;plasma membrane;integral component of plasma membrane;focal adhesion;membrane;axon;sarcolemma;melanosome;intracellular membrane-bounded organelle;membrane raft;extracellular exosome
GUSB	Beta-glucuronidase	173	ITIAINNTLTPTTLPPGTIQYLTDTSK	4	3;4	4	4	3	4	1	0	FALSE	GO:0005576;GO:0005615;GO:0016020;GO:0035578;GO:0043202;GO:0043231;GO:0070062;GO:1904813	extracellular region;extracellular space;membrane;azurophil granule lumen;lysosomal lumen;intracellular membrane-bounded organelle;extracellular exosome;ficolin-1-rich granule lumen
GUSB	Beta-glucuronidase	173	ITIAINNTLTPTTLPPGTIQYLTDTSKYPK	NA	3;4	NA	NA	3	4	NA	NA	NA	GO:0005576;GO:0005615;GO:0016020;GO:0035578;GO:0043202;GO:0043231;GO:0070062;GO:1904813	extracellular region;extracellular space;membrane;azurophil granule lumen;lysosomal lumen;intracellular membrane-bounded organelle;extracellular exosome;ficolin-1-rich granule lumen
ITGA1	Integrin alpha-1	780	ITLDFNLTDPENGPVLDDSLPNSVHEYIPFAK	NA	4;5	NA	NA	4	5	NA	NA	NA	GO:0001669;GO:0005886;GO:0005925;GO:0008305;GO:0009897;GO:0009986;GO:0016020;GO:0034665;GO:0043005;GO:0043204;GO:0045121;GO:0045178;GO:0070062	acrosomal vesicle;plasma membrane;focal adhesion;integrin complex;external side of plasma membrane;cell surface;membrane;integrin alpha1-beta1 complex;neuron projection;perikaryon;membrane raft;basal part of cell;extracellular exosome
GLB1L	Beta-galactosidase-1-like protein	625	ITLLELEDVPLQPQVQFLDKPILNSTSTLHR	NA	4	NA	NA	4	4	NA	NA	NA	GO:0005576;GO:0005773	extracellular region;vacuole
ST14	Suppressor of tumorigenicity 14 protein	109	ITNENFVDAYENSNSTEFVSLASK	6;7;9;10;11	7;10	6	11	7	10	-1	1	FALSE	GO:0005615;GO:0005886;GO:0005887;GO:0016323;GO:0019897	extracellular space;plasma membrane;integral component of plasma membrane;basolateral plasma membrane;extrinsic component of plasma membrane
NA	Probable maltase-glucoamylase-like protein LOC93432;Glucoamylase	2331	ITNFTTPTNANTIIFNTLDTK	5;6	5	5	6	5	5	0	1	FALSE	NA	NA
EIF3J	Eukaryotic translation initiation factor 3 subunit J	201	ITNSLTVLCSEK	11	NA	11	11	NA	NA	NA	NA	NA	GO:0005829;GO:0005852;GO:0016282;GO:0033290	cytosol;eukaryotic translation initiation factor 3 complex;eukaryotic 43S preinitiation complex;eukaryotic 48S preinitiation complex
TMC7	Transmembrane channel-like protein 7	198	ITNSSFVLIPFK	6	NA	6	6	NA	NA	NA	NA	NA	GO:0005887	integral component of plasma membrane
ADAM28	Disintegrin and metalloproteinase domain-containing protein 28	268	ITPNASFTLENFSK	9;10	8;9	9	10	8	9	1	1	FALSE	GO:0005576;GO:0005739;GO:0005886;GO:0016021	extracellular region;mitochondrion;plasma membrane;integral component of membrane
TRIM28	Transcription intermediary factor 1-beta	416	IVAERPGTNSTGPAPMAPPR	NA	7;8	NA	NA	7	8	NA	NA	NA	GO:0000785;GO:0005634;GO:0005654;GO:0005719;GO:0005720;GO:0090575	chromatin;nucleus;nucleoplasm;nuclear euchromatin;nuclear heterochromatin;RNA polymerase II transcription regulator complex
TM9SF3	Transmembrane 9 superfamily member 3	174	IVDVNLTSEGK	11;12;13;15	10;12;13;14	11	15	10	14	1	1	FALSE	GO:0016020;GO:0016021	membrane;integral component of membrane
MANBA	Beta-mannosidase	280	IVELFVNISK	15	NA	15	15	NA	NA	NA	NA	NA	GO:0005764;GO:0005886;GO:0035577;GO:0043202;GO:0043231	lysosome;plasma membrane;azurophil granule membrane;lysosomal lumen;intracellular membrane-bounded organelle
TSPAN8	Tetraspanin-8	118	IVNETLYENTK	6;7;9;10;11;12;13;14;15;16;17;18;19;20	1;7;8;9;10;12;13;14;15;16;17;18;19;20	6	20	1	20	5	0	TRUE	GO:0005887;GO:0009986;GO:0070062	integral component of plasma membrane;cell surface;extracellular exosome
SIGLEC15	Sialic acid-binding Ig-like lectin 15	172	IVNISVLPSPAHAFR	6	5	6	6	5	5	1	1	FALSE	GO:0005886;GO:0016021;GO:0032991	plasma membrane;integral component of membrane;protein-containing complex
LAMA5	Laminin subunit alpha-5	243	IVPLENGEIVVSLVNGRPGAMNFSYSPLLR	4	NA	4	4	NA	NA	NA	NA	NA	GO:0005576;GO:0005604;GO:0005610;GO:0005615;GO:0005634;GO:0031594;GO:0043083;GO:0043259;GO:0043260;GO:0062023;GO:0070062	extracellular region;basement membrane;laminin-5 complex;extracellular space;nucleus;neuromuscular junction;synaptic cleft;laminin-10 complex;laminin-11 complex;collagen-containing extracellular matrix;extracellular exosome
HFM1	Probable ATP-dependent DNA helicase HFM1	199	IVQTEMNKGKSR	10	NA	10	10	NA	NA	NA	NA	NA	NA	NA
CREG1	Protein CREG1	216	IVTPEEYYNVTVQ	9;10;11;17	9;10;16	9	17	9	16	0	1	FALSE	GO:0005576;GO:0005615;GO:0005667;GO:0035578;GO:0070062	extracellular region;extracellular space;transcription regulator complex;azurophil granule lumen;extracellular exosome
FAT1	Protocadherin Fat 1;Protocadherin Fat 1, nuclear form	1551	IVVNVSDTNDHAPWFTASSYK	6;7	5;6	6	7	5	6	1	1	FALSE	GO:0005634;GO:0005886;GO:0005887;GO:0005911;GO:0005925;GO:0016324;GO:0030027;GO:0030175;GO:0048471;GO:0070062	nucleus;plasma membrane;integral component of plasma membrane;cell-cell junction;focal adhesion;apical plasma membrane;lamellipodium;filopodium;perinuclear region of cytoplasm;extracellular exosome
FRAS1	Extracellular matrix protein FRAS1	1504	IVYNITLPLHPNQGIIEHR	6;7	4;5	6	7	4	5	2	2	TRUE	GO:0005604;GO:0005886;GO:0016021;GO:0062023	basement membrane;plasma membrane;integral component of membrane;collagen-containing extracellular matrix
NCSTN	Nicastrin	45	IYIPLNK	9;10;11;12	9;10;12;13;14	9	12	9	14	0	-2	TRUE	GO:0005739;GO:0005765;GO:0005769;GO:0005783;GO:0005794;GO:0005886;GO:0005887;GO:0005925;GO:0008021;GO:0010008;GO:0016020;GO:0016021;GO:0035577;GO:0042383;GO:0042470;GO:0070062;GO:0070765;GO:0099056	mitochondrion;lysosomal membrane;early endosome;endoplasmic reticulum;Golgi apparatus;plasma membrane;integral component of plasma membrane;focal adhesion;synaptic vesicle;endosome membrane;membrane;integral component of membrane;azurophil granule membrane;sarcolemma;melanosome;extracellular exosome;gamma-secretase complex;integral component of presynaptic membrane
IL4R	Interleukin-4 receptor subunit alpha;Soluble interleukin-4 receptor subunit alpha	176	IYNVTYLEPSLR	7	7;8	7	7	7	8	0	-1	FALSE	GO:0005615;GO:0005886;GO:0005887;GO:0043235	extracellular space;plasma membrane;integral component of plasma membrane;receptor complex
PLBD1	Phospholipase B-like 1;Phospholipase B-like 1 chain A;Phospholipase B-like 1 chain B;Phospholipase B-like 1 chain C	411	IYNWSGYPLLVQK	6	5;6	6	6	5	6	1	0	FALSE	GO:0005615;GO:0005764;GO:0005829	extracellular space;lysosome;cytosol
TFRC	Transferrin receptor protein 1;Transferrin receptor protein 1, serum form	251	KDFEDLYTPVNGSIVIVR	6	NA	6	6	NA	NA	NA	NA	NA	GO:0005576;GO:0005615;GO:0005768;GO:0005769;GO:0005886;GO:0005887;GO:0005905;GO:0009897;GO:0009986;GO:0010008;GO:0016020;GO:0016323;GO:0030665;GO:0031410;GO:0042470;GO:0048471;GO:0055037;GO:0070062;GO:0072562;GO:1903561;GO:1990712	extracellular region;extracellular space;endosome;early endosome;plasma membrane;integral component of plasma membrane;clathrin-coated pit;external side of plasma membrane;cell surface;endosome membrane;membrane;basolateral plasma membrane;clathrin-coated vesicle membrane;cytoplasmic vesicle;melanosome;perinuclear region of cytoplasm;recycling endosome;extracellular exosome;blood microparticle;ex…
HYOU1	Hypoxia up-regulated protein 1	222	KDINTTAQNIMFYDMGSGSTVCTIVTYQMVK	NA	4	NA	NA	4	4	NA	NA	NA	GO:0005576;GO:0005783;GO:0005788;GO:0005790;GO:0005925;GO:0016020;GO:0034663;GO:0070062;GO:0071682	extracellular region;endoplasmic reticulum;endoplasmic reticulum lumen;smooth endoplasmic reticulum;focal adhesion;membrane;endoplasmic reticulum chaperone complex;extracellular exosome;endocytic vesicle lumen
DDX50	ATP-dependent RNA helicase DDX50	98	KDLPNGDIDEYEKK	NA	12	NA	NA	12	12	NA	NA	NA	GO:0005730;GO:0005886;GO:0016020	nucleolus;plasma membrane;membrane
GCNT3	Beta-1,3-galactosyl-O-glycosyl-glycoprotein beta-1,6-N-acetylglucosaminyltransferase 3	289	KDPPPYNLTMFTGNAYIVASR	6	5	6	6	5	5	1	1	FALSE	GO:0000139;GO:0016020;GO:0016021;GO:0070062	Golgi membrane;membrane;integral component of membrane;extracellular exosome
LNPEP	Leucyl-cystinyl aminopeptidase;Leucyl-cystinyl aminopeptidase, pregnancy serum form	525	KDSLNSSHPISSSVQSSEQIEEMFDSLSYFK	NA	5	NA	NA	5	5	NA	NA	NA	GO:0005576;GO:0005737;GO:0005765;GO:0005829;GO:0005887;GO:0016020;GO:0030659;GO:0031905;GO:0048471	extracellular region;cytoplasm;lysosomal membrane;cytosol;integral component of plasma membrane;membrane;cytoplasmic vesicle membrane;early endosome lumen;perinuclear region of cytoplasm
ITGB1	Integrin beta-1	669	KDTCTQECSYFNITK	11;12	NA	11	12	NA	NA	NA	NA	NA	GO:0001726;GO:0005737;GO:0005886;GO:0005925;GO:0008305;GO:0009897;GO:0009986;GO:0014704;GO:0016020;GO:0030027;GO:0030175;GO:0031594;GO:0032154;GO:0032587;GO:0032991;GO:0034665;GO:0034666;GO:0034667;GO:0034677;GO:0034678;GO:0034680;GO:0034681;GO:0035748;GO:0042383;GO:0042470;GO:0043197;GO:0043235;GO:0045121;GO:0048471;GO:0055037;GO:0070062;GO:0071438;GO:0097386;GO:0098685;GO:0098978;GO:0099699	ruffle;cytoplasm;plasma membrane;focal adhesion;integrin complex;external side of plasma membrane;cell surface;intercalated disc;membrane;lamellipodium;filopodium;neuromuscular junction;cleavage furrow;ruffle membrane;protein-containing complex;integrin alpha1-beta1 complex;integrin alpha2-beta1 complex;integrin alpha3-beta1 complex;integrin alpha7-beta1 complex;integrin alpha8-beta1 complex;inte…
SEMA4D	Semaphorin-4D	419	KDVNYTQIVVDR	13;14;15;16	13;14;15	13	16	13	15	0	1	FALSE	GO:0005615;GO:0005886;GO:0005887	extracellular space;plasma membrane;integral component of plasma membrane
TSPAN1	Tetraspanin-1	141	KDYGSQEDFTQVWNTTMK	10;11;12	10	10	12	10	10	0	2	TRUE	GO:0005654;GO:0005737;GO:0005765;GO:0005886;GO:0005887;GO:0016020;GO:0030054;GO:0031982;GO:0043231;GO:0048471;GO:0070062	nucleoplasm;cytoplasm;lysosomal membrane;plasma membrane;integral component of plasma membrane;membrane;cell junction;vesicle;intracellular membrane-bounded organelle;perinuclear region of cytoplasm;extracellular exosome
NPTN	Neuroplastin	284	KENGMPMDIVNTSGR	10;13;14;15;16;17;18	12;13;14;15;16;17	10	18	12	17	-2	1	TRUE	GO:0001772;GO:0005886;GO:0009986;GO:0030424;GO:0030425;GO:0042734;GO:0060077;GO:0098685;GO:0098978;GO:0098982;GO:0099059;GO:0099061	immunological synapse;plasma membrane;cell surface;axon;dendrite;presynaptic membrane;inhibitory synapse;Schaffer collateral - CA1 synapse;glutamatergic synapse;GABA-ergic synapse;integral component of presynaptic active zone membrane;integral component of postsynaptic density membrane
GXYLT1	Glucoside xylosyltransferase 1	237	KFNSTQIAAMAPEHEEPR	13;14;15	13	13	15	13	13	0	2	TRUE	GO:0016021	integral component of membrane
TRAM1	Translocating chain-associated membrane protein 1	355	KGTENGVNGTLTSNVADSPR	14	13	14	14	13	13	1	1	FALSE	GO:0005783;GO:0005791;GO:0016021;GO:0030176	endoplasmic reticulum;rough endoplasmic reticulum;integral component of membrane;integral component of endoplasmic reticulum membrane
SEMA4C	Semaphorin-4C	419	KGTNFTHLVADR	13	NA	13	13	NA	NA	NA	NA	NA	GO:0005615;GO:0005887;GO:0014069;GO:0030054;GO:0030672;GO:0045211	extracellular space;integral component of plasma membrane;postsynaptic density;cell junction;synaptic vesicle membrane;postsynaptic membrane
SEMA4B	Semaphorin-4B	410	KINSSLQLPDR	10;13;14	12;13	10	14	12	13	-2	1	TRUE	GO:0005615;GO:0005886;GO:0005887	extracellular space;plasma membrane;integral component of plasma membrane
LAMC1	Laminin subunit gamma-1	1395	KIPAINQTITEANEK	13;14;15	13	13	15	13	13	0	2	TRUE	GO:0005576;GO:0005604;GO:0005606;GO:0005615;GO:0005788;GO:0043259;GO:0043260;GO:0062023;GO:0070062	extracellular region;basement membrane;laminin-1 complex;extracellular space;endoplasmic reticulum lumen;laminin-10 complex;laminin-11 complex;collagen-containing extracellular matrix;extracellular exosome
MIA3	Melanoma inhibitory activity protein 3	589	KIQQESLGSAPLMGDDHPNASR	10	NA	10	10	NA	NA	NA	NA	NA	GO:0000139;GO:0005788;GO:0005789;GO:0016020;GO:0016021;GO:0043231;GO:0070971	Golgi membrane;endoplasmic reticulum lumen;endoplasmic reticulum membrane;membrane;integral component of membrane;intracellular membrane-bounded organelle;endoplasmic reticulum exit site
NCSTN	Nicastrin	45	KIYIPLNK	9;10;11;13;14;15	10;12;13	9	15	10	13	-1	2	TRUE	GO:0005739;GO:0005765;GO:0005769;GO:0005783;GO:0005794;GO:0005886;GO:0005887;GO:0005925;GO:0008021;GO:0010008;GO:0016020;GO:0016021;GO:0035577;GO:0042383;GO:0042470;GO:0070062;GO:0070765;GO:0099056	mitochondrion;lysosomal membrane;early endosome;endoplasmic reticulum;Golgi apparatus;plasma membrane;integral component of plasma membrane;focal adhesion;synaptic vesicle;endosome membrane;membrane;integral component of membrane;azurophil granule membrane;sarcolemma;melanosome;extracellular exosome;gamma-secretase complex;integral component of presynaptic membrane
SORT1	Sortilin	751	KKCTSNFLSPEKQNSK	6	5;6	6	6	5	6	1	0	FALSE	GO:0005764;GO:0005765;GO:0005769;GO:0005789;GO:0005794;GO:0005829;GO:0005886;GO:0005905;GO:0009986;GO:0010008;GO:0016021;GO:0030136;GO:0030140;GO:0030425;GO:0030659;GO:0031410;GO:0031965;GO:0032580;GO:0043025;GO:0048471	lysosome;lysosomal membrane;early endosome;endoplasmic reticulum membrane;Golgi apparatus;cytosol;plasma membrane;clathrin-coated pit;cell surface;endosome membrane;integral component of membrane;clathrin-coated vesicle;trans-Golgi network transport vesicle;dendrite;cytoplasmic vesicle membrane;cytoplasmic vesicle;nuclear membrane;Golgi cisterna membrane;neuronal cell body;perinuclear region of c…
TRIM31	E3 ubiquitin-protein ligase TRIM31	313	KKDENRFFKSMNK	NA	8	NA	NA	8	8	NA	NA	NA	GO:0005739;GO:0005829	mitochondrion;cytosol
NPTN	Neuroplastin	284	KKENGMPMDIVNTSGR	10;13;14;15;16;18;19	13;14	10	19	13	14	-3	5	TRUE	GO:0001772;GO:0005886;GO:0009986;GO:0030424;GO:0030425;GO:0042734;GO:0060077;GO:0098685;GO:0098978;GO:0098982;GO:0099059;GO:0099061	immunological synapse;plasma membrane;cell surface;axon;dendrite;presynaptic membrane;inhibitory synapse;Schaffer collateral - CA1 synapse;glutamatergic synapse;GABA-ergic synapse;integral component of presynaptic active zone membrane;integral component of postsynaptic density membrane
DPP4	Dipeptidyl peptidase 4;Dipeptidyl peptidase 4 membrane form;Dipeptidyl peptidase 4 soluble form	520	KLDFIILNETK	9;10;11;13;15	8;10;12	9	15	8	12	1	3	TRUE	GO:0005576;GO:0005765;GO:0005886;GO:0005925;GO:0009986;GO:0016020;GO:0016021;GO:0016324;GO:0030027;GO:0030139;GO:0031258;GO:0045121;GO:0046581;GO:0070062;GO:0071438	extracellular region;lysosomal membrane;plasma membrane;focal adhesion;cell surface;membrane;integral component of membrane;apical plasma membrane;lamellipodium;endocytic vesicle;lamellipodium membrane;membrane raft;intercellular canaliculus;extracellular exosome;invadopodium membrane
LRP1	Prolow-density lipoprotein receptor-related protein 1;Low-density lipoprotein receptor-related protein 1 85 kDa subunit;Low-density lipoprotein receptor-related protein 1 515 kDa subunit;Low-density lipoprotein receptor-related protein 1 intracellular domain	3048	KLNLDGSNYTLLK	9;10	NA	9	10	NA	NA	NA	NA	NA	GO:0005634;GO:0005765;GO:0005769;GO:0005886;GO:0005887;GO:0005905;GO:0005925;GO:0016020;GO:0016323;GO:0030136;GO:0030425;GO:0030666;GO:0032593;GO:0043025;GO:0043235;GO:0044295;GO:0045177;GO:0098797	nucleus;lysosomal membrane;early endosome;plasma membrane;integral component of plasma membrane;clathrin-coated pit;focal adhesion;membrane;basolateral plasma membrane;clathrin-coated vesicle;dendrite;endocytic vesicle membrane;insulin-responsive compartment;neuronal cell body;receptor complex;axonal growth cone;apical part of cell;plasma membrane protein complex
GDE1	Glycerophosphodiester phosphodiesterase 1	198	KMYMEFPQLYNNSVVCSFLPEVIYK	NA	4	NA	NA	4	4	NA	NA	NA	GO:0005886;GO:0016021;GO:0030659	plasma membrane;integral component of membrane;cytoplasmic vesicle membrane
IL17RB	Interleukin-17 receptor B	197	KNEETVEVNFTTTPLGNR	13;14	13	13	14	13	13	0	1	FALSE	GO:0005576;GO:0005737;GO:0005886;GO:0005887;GO:0009986;GO:0016020	extracellular region;cytoplasm;plasma membrane;integral component of plasma membrane;cell surface;membrane
PIBF1	Progesterone-induced-blocking factor 1	206	KNILAEELSTNKNQLK	3	NA	3	3	NA	NA	NA	NA	NA	GO:0005615;GO:0005634;GO:0005813;GO:0005815;GO:0034451	extracellular space;nucleus;centrosome;microtubule organizing center;centriolar satellite
SLC44A2	Choline transporter-like protein 2	200	KNITDLVEGAK	11;14;15;16	13	11	16	13	13	-2	3	TRUE	GO:0005765;GO:0005886;GO:0016021;GO:0035579;GO:0070062	lysosomal membrane;plasma membrane;integral component of membrane;specific granule membrane;extracellular exosome
ACP2	Lysosomal acid phosphatase	267	KNLTLMATTSQLPK	7;10	7;8;9	7	10	7	9	0	1	FALSE	GO:0005764;GO:0005765;GO:0016020;GO:0016021;GO:0043202;GO:0070062	lysosome;lysosomal membrane;membrane;integral component of membrane;lysosomal lumen;extracellular exosome
LNPEP	Leucyl-cystinyl aminopeptidase;Leucyl-cystinyl aminopeptidase, pregnancy serum form	145	KNQSIGLIQPFATNGK	7;10	8;9;10	7	10	8	10	-1	0	FALSE	GO:0005576;GO:0005737;GO:0005765;GO:0005829;GO:0005887;GO:0016020;GO:0030659;GO:0031905;GO:0048471	extracellular region;cytoplasm;lysosomal membrane;cytosol;integral component of plasma membrane;membrane;cytoplasmic vesicle membrane;early endosome lumen;perinuclear region of cytoplasm
EDEM3	ER degradation-enhancing alpha-mannosidase-like protein 3	511	KNTTSEYTELDDSNFDWTCPNTQILFPNDPLYAQSIR	4	4	4	4	4	4	0	0	FALSE	GO:0005788;GO:0016020;GO:0044322	endoplasmic reticulum lumen;membrane;endoplasmic reticulum quality control compartment
KIF4B	Chromosome-associated kinesin KIF4B	588	KNVNQAKLSEHR	NA	5	NA	NA	5	5	NA	NA	NA	GO:0005654;GO:0005829;GO:0005871;GO:0005874;GO:0016363;GO:0045171	nucleoplasm;cytosol;kinesin complex;microtubule;nuclear matrix;intercellular bridge
TXNDC15	Thioredoxin domain-containing protein 15	302	KNVVVTQADQIGPLPSTLIK	6;7	5	6	7	5	5	1	2	TRUE	GO:0005623;GO:0016021	cell;integral component of membrane
RBM14	RNA-binding protein 14	193	KPGAGDTAFPGTGGFSATFDYQQAFGNSTGGFDGQAR	NA	4	NA	NA	4	4	NA	NA	NA	GO:0005634;GO:0005654;GO:0005667;GO:0005730;GO:0005737;GO:0016592;GO:0016607;GO:1990904	nucleus;nucleoplasm;transcription regulator complex;nucleolus;cytoplasm;mediator complex;nuclear speck;ribonucleoprotein complex
ST3GAL1	CMP-N-acetylneuraminate-beta-galactosamide-alpha-2,3-sialyltransferase 1	114	KPNNLNDTIK	13	NA	13	13	NA	NA	NA	NA	NA	GO:0000139;GO:0016020;GO:0016021;GO:0032580;GO:0070062	Golgi membrane;membrane;integral component of membrane;Golgi cisterna membrane;extracellular exosome
ABHD12	Monoacylglycerol lipase ABHD12	123	KPQDQGLNHTCNYYLQPEEDVTIGVWHTVPAVWWK	NA	4	NA	NA	4	4	NA	NA	NA	GO:0005789;GO:0005886;GO:0016021;GO:0032281;GO:0032839	endoplasmic reticulum membrane;plasma membrane;integral component of membrane;AMPA glutamate receptor complex;dendrite cytoplasm
TFRC	Transferrin receptor protein 1;Transferrin receptor protein 1, serum form	723	KQNNGAFNETLFR	10;11;12;13;14;15;16;17;18;19;20	1;10;12;13;14;15;16;17;18;19;20	10	20	1	20	9	0	TRUE	GO:0005576;GO:0005615;GO:0005768;GO:0005769;GO:0005886;GO:0005887;GO:0005905;GO:0009897;GO:0009986;GO:0010008;GO:0016020;GO:0016323;GO:0030665;GO:0031410;GO:0042470;GO:0048471;GO:0055037;GO:0070062;GO:0072562;GO:1903561;GO:1990712	extracellular region;extracellular space;endosome;early endosome;plasma membrane;integral component of plasma membrane;clathrin-coated pit;external side of plasma membrane;cell surface;endosome membrane;membrane;basolateral plasma membrane;clathrin-coated vesicle membrane;cytoplasmic vesicle;melanosome;perinuclear region of cytoplasm;recycling endosome;extracellular exosome;blood microparticle;ex…
EXTL3	Exostosin-like 3	290	KSDTQNLLYNVSTGR	10	NA	10	10	NA	NA	NA	NA	NA	GO:0005783;GO:0005789;GO:0005794;GO:0016021	endoplasmic reticulum;endoplasmic reticulum membrane;Golgi apparatus;integral component of membrane
TMEM87B	Transmembrane protein 87B	68	KTMFNSTDIK	NA	12;13	NA	NA	12	13	NA	NA	NA	GO:0000139;GO:0005829;GO:0016021	Golgi membrane;cytosol;integral component of membrane
PIGT	GPI transamidase component PIG-T	327	KTYAIYDLLDTAMINNSR	6;7	6;7;8	6	7	6	8	0	-1	FALSE	GO:0005789;GO:0016020;GO:0030176;GO:0031410;GO:0042765	endoplasmic reticulum membrane;membrane;integral component of endoplasmic reticulum membrane;cytoplasmic vesicle;GPI-anchor transamidase complex
ANKDD1B	Ankyrin repeat and death domain-containing protein 1B	93	KVNINVVNNMNR	4	NA	4	4	NA	NA	NA	NA	NA	NA	NA
PDIA6	Protein disulfide-isomerase A6	225	LAAVDATVNQVLASR	NA	8	NA	NA	8	8	NA	NA	NA	GO:0005615;GO:0005783;GO:0005788;GO:0005789;GO:0005793;GO:0005829;GO:0005886;GO:0034663;GO:0042470;GO:0070062	extracellular space;endoplasmic reticulum;endoplasmic reticulum lumen;endoplasmic reticulum membrane;endoplasmic reticulum-Golgi intermediate compartment;cytosol;plasma membrane;endoplasmic reticulum chaperone complex;melanosome;extracellular exosome
NLRC4	NLR family CARD domain-containing protein 4	789	LAEGLKNLK	6;9;10;11;13;14;15	8;9;10	6	15	8	10	-2	5	TRUE	GO:0005829;GO:0072557	cytosol;IPAF inflammasome complex
DAG1	Dystroglycan;Alpha-dystroglycan;Beta-dystroglycan	641	LAFAFGDRNCSTITLQNITR	4	4;5	4	4	4	5	0	-1	FALSE	GO:0005576;GO:0005604;GO:0005615;GO:0005654;GO:0005737;GO:0005788;GO:0005796;GO:0005829;GO:0005856;GO:0005886;GO:0005925;GO:0009897;GO:0016010;GO:0016011;GO:0016021;GO:0016323;GO:0030027;GO:0030175;GO:0033268;GO:0034399;GO:0042383;GO:0043034;GO:0044853;GO:0045211;GO:0062023;GO:0070062;GO:0070938;GO:0098978;GO:0098982;GO:0099524	extracellular region;basement membrane;extracellular space;nucleoplasm;cytoplasm;endoplasmic reticulum lumen;Golgi lumen;cytosol;cytoskeleton;plasma membrane;focal adhesion;external side of plasma membrane;dystrophin-associated glycoprotein complex;dystroglycan complex;integral component of membrane;basolateral plasma membrane;lamellipodium;filopodium;node of Ranvier;nuclear periphery;sarcolemma;…
GGT1	Gamma-glutamyltranspeptidase 1;Gamma-glutamyltranspeptidase 1 heavy chain;Gamma-glutamyltranspeptidase 1 light chain	120	LAFATMFNSSEQSQK	7;9;10	8;9;10	7	10	8	10	-1	0	FALSE	GO:0005615;GO:0005886;GO:0016021;GO:0070062	extracellular space;plasma membrane;integral component of membrane;extracellular exosome
MSLN	Mesothelin;Megakaryocyte-potentiating factor;Mesothelin, cleaved form	496	LAFQNMNGSEYFVK	6;7;9;10	8;9	6	10	8	9	-2	1	TRUE	GO:0005576;GO:0005615;GO:0005788;GO:0005794;GO:0005886;GO:0009986;GO:0016020;GO:0031225	extracellular region;extracellular space;endoplasmic reticulum lumen;Golgi apparatus;plasma membrane;cell surface;membrane;anchored component of membrane
TMTC3	Transmembrane and TPR repeat-containing protein 3	637	LALFNSAIVMQESGEVK	NA	8	NA	NA	8	8	NA	NA	NA	GO:0005783;GO:0016021	endoplasmic reticulum;integral component of membrane
TRPC7	Short transient receptor potential channel 7	254	LANIETEFK	6	NA	6	6	NA	NA	NA	NA	NA	GO:0005635;GO:0005801;GO:0005886;GO:0005887;GO:0034703;GO:0048471	nuclear envelope;cis-Golgi network;plasma membrane;integral component of plasma membrane;cation channel complex;perinuclear region of cytoplasm
CLU	Clusterin;Clusterin beta chain;Clusterin alpha chain	374	LANLTQGEDQYYLR	9;10;11	9;10	9	11	9	10	0	1	FALSE	GO:0005576;GO:0005615;GO:0005634;GO:0005737;GO:0005739;GO:0005743;GO:0005794;GO:0005829;GO:0005856;GO:0009986;GO:0016020;GO:0031093;GO:0032991;GO:0034366;GO:0042583;GO:0043231;GO:0045202;GO:0048471;GO:0062023;GO:0070062;GO:0071944;GO:0072562;GO:0097418;GO:0097440;GO:0099020	extracellular region;extracellular space;nucleus;cytoplasm;mitochondrion;mitochondrial inner membrane;Golgi apparatus;cytosol;cytoskeleton;cell surface;membrane;platelet alpha granule lumen;protein-containing complex;spherical high-density lipoprotein particle;chromaffin granule;intracellular membrane-bounded organelle;synapse;perinuclear region of cytoplasm;collagen-containing extracellular matr…
EXO1	Exonuclease 1	246	LANNPDIVK	6	NA	6	6	NA	NA	NA	NA	NA	GO:0005634;GO:0005654;GO:0005886;GO:0016604	nucleus;nucleoplasm;plasma membrane;nuclear body
SORT1	Sortilin	98	LANNTHQHVFDDLR	10	NA	10	10	NA	NA	NA	NA	NA	GO:0005764;GO:0005765;GO:0005769;GO:0005789;GO:0005794;GO:0005829;GO:0005886;GO:0005905;GO:0009986;GO:0010008;GO:0016021;GO:0030136;GO:0030140;GO:0030425;GO:0030659;GO:0031410;GO:0031965;GO:0032580;GO:0043025;GO:0048471	lysosome;lysosomal membrane;early endosome;endoplasmic reticulum membrane;Golgi apparatus;cytosol;plasma membrane;clathrin-coated pit;cell surface;endosome membrane;integral component of membrane;clathrin-coated vesicle;trans-Golgi network transport vesicle;dendrite;cytoplasmic vesicle membrane;cytoplasmic vesicle;nuclear membrane;Golgi cisterna membrane;neuronal cell body;perinuclear region of c…
PLXNA3	Plexin-A3	59	LAPNLTELR	11	10	11	11	10	10	1	1	FALSE	GO:0002116;GO:0005634;GO:0005886;GO:0005887;GO:0016020;GO:0030054;GO:0043231	semaphorin receptor complex;nucleus;plasma membrane;integral component of plasma membrane;membrane;cell junction;intracellular membrane-bounded organelle
ACSL5	Long-chain-fatty-acid--CoA ligase 5	563	LAQGEYIAPEKIENIYNR	10	NA	10	10	NA	NA	NA	NA	NA	GO:0005634;GO:0005730;GO:0005739;GO:0005741;GO:0005789;GO:0016020;GO:0016021	nucleus;nucleolus;mitochondrion;mitochondrial outer membrane;endoplasmic reticulum membrane;membrane;integral component of membrane
CSPG4	Chondroitin sulfate proteoglycan 4	685	LAQGSAMPILPANLSVETNAVGQDVSVLFR	3;4;5	3;4;5	3	5	3	5	0	0	FALSE	GO:0005576;GO:0005796;GO:0005887;GO:0005925;GO:0009986;GO:0016324;GO:0031258;GO:0043202;GO:0062023;GO:0070062	extracellular region;Golgi lumen;integral component of plasma membrane;focal adhesion;cell surface;apical plasma membrane;lamellipodium membrane;lysosomal lumen;collagen-containing extracellular matrix;extracellular exosome
TGFB1	Transforming growth factor beta-1;Latency-associated peptide	82	LASPPSQGEVPPGPLPEAVLALYNSTR	3;4;5;6;7	3;4;6	3	7	3	6	0	1	FALSE	GO:0005576;GO:0005615;GO:0005634;GO:0005737;GO:0005796;GO:0005886;GO:0005902;GO:0009986;GO:0030424;GO:0031012;GO:0031093;GO:0043025;GO:0062023;GO:0072562	extracellular region;extracellular space;nucleus;cytoplasm;Golgi lumen;plasma membrane;microvillus;cell surface;axon;extracellular matrix;platelet alpha granule lumen;neuronal cell body;collagen-containing extracellular matrix;blood microparticle
SLC22A4	Solute carrier family 22 member 4;Solute carrier family 22 member 5	91	LATIANFSALGLEPGR	6;7	6;7	6	7	6	7	0	0	FALSE	GO:0005739;GO:0005886;GO:0005887;GO:0016324	mitochondrion;plasma membrane;integral component of plasma membrane;apical plasma membrane
STIM1	Stromal interaction molecule 1	171	LAVTNTTMTGTVLK	4;5;6;7;8;9;10;11;13;14;15;16;17	4;5;6;7;8;9;10;12;13;15;16;17;20	4	17	4	20	0	-3	TRUE	GO:0005783;GO:0005789;GO:0005874;GO:0005886;GO:0005887;GO:0030176;GO:0032541;GO:0033017;GO:0044853	endoplasmic reticulum;endoplasmic reticulum membrane;microtubule;plasma membrane;integral component of plasma membrane;integral component of endoplasmic reticulum membrane;cortical endoplasmic reticulum;sarcoplasmic reticulum membrane;plasma membrane raft
GLG1	Golgi apparatus protein 1	581	LCHTHGWNETSEFMPQGAVFSCLYR	4	4	4	4	4	4	0	0	FALSE	GO:0000139;GO:0005794;GO:0005886;GO:0016020;GO:0016021;GO:0031012;GO:0070062	Golgi membrane;Golgi apparatus;plasma membrane;membrane;integral component of membrane;extracellular matrix;extracellular exosome
TF	Serotransferrin	523	LCMGSGLNLCEPNNKEGYYGYTGAFR	NA	1	NA	NA	1	1	NA	NA	NA	GO:0005576;GO:0005615;GO:0005769;GO:0005770;GO:0005788;GO:0005905;GO:0009925;GO:0009986;GO:0010008;GO:0016324;GO:0030139;GO:0030665;GO:0031232;GO:0031410;GO:0031982;GO:0034774;GO:0045178;GO:0048471;GO:0055037;GO:0070062;GO:0072562;GO:1990712	extracellular region;extracellular space;early endosome;late endosome;endoplasmic reticulum lumen;clathrin-coated pit;basal plasma membrane;cell surface;endosome membrane;apical plasma membrane;endocytic vesicle;clathrin-coated vesicle membrane;extrinsic component of external side of plasma membrane;cytoplasmic vesicle;vesicle;secretory granule lumen;basal part of cell;perinuclear region of cytop…
MUC5AC	Mucin-5AC	5347	LCPLPPACPLPGFVPVPAAPQAGQCCPQYSCACNTSR	3	NA	3	3	NA	NA	NA	NA	NA	GO:0005615;GO:0005737;GO:0005796;GO:0005886;GO:0070062;GO:0070701	extracellular space;cytoplasm;Golgi lumen;plasma membrane;extracellular exosome;mucus layer
SOD3	Extracellular superoxide dismutase [Cu-Zn]	107	LDAFFALEGFPTEPNSSSR	6;7	7	6	7	7	7	-1	0	FALSE	GO:0005576;GO:0005615;GO:0005634;GO:0005796;GO:0062023;GO:0070062	extracellular region;extracellular space;nucleus;Golgi lumen;collagen-containing extracellular matrix;extracellular exosome
PHLDB2	Pleckstrin homology-like domain family B member 2	742	LDEEKENLTQQLLR	15	NA	15	15	NA	NA	NA	NA	NA	GO:0005829;GO:0005886;GO:0005925;GO:0031252;GO:0045111;GO:0045180	cytosol;plasma membrane;focal adhesion;cell leading edge;intermediate filament cytoskeleton;basal cortex
TRIP4	Activating signal cointegrator 1	358	LDETIQAIANGTLNQPLTK	NA	7	NA	NA	7	7	NA	NA	NA	GO:0005634;GO:0005654;GO:0005737;GO:0005813;GO:0005829;GO:0016604;GO:0031594;GO:0032991;GO:0099053	nucleus;nucleoplasm;cytoplasm;centrosome;cytosol;nuclear body;neuromuscular junction;protein-containing complex;activating signal cointegrator 1 complex
DPP4	Dipeptidyl peptidase 4;Dipeptidyl peptidase 4 membrane form;Dipeptidyl peptidase 4 soluble form	520	LDFIILNETK	9;10;11;12;13;14;15	8;9;10;12	9	15	8	12	1	3	TRUE	GO:0005576;GO:0005765;GO:0005886;GO:0005925;GO:0009986;GO:0016020;GO:0016021;GO:0016324;GO:0030027;GO:0030139;GO:0031258;GO:0045121;GO:0046581;GO:0070062;GO:0071438	extracellular region;lysosomal membrane;plasma membrane;focal adhesion;cell surface;membrane;integral component of membrane;apical plasma membrane;lamellipodium;endocytic vesicle;lamellipodium membrane;membrane raft;intercellular canaliculus;extracellular exosome;invadopodium membrane
ITGA1	Integrin alpha-1	100	LDLPVNTSIPNVTEVK	6;7;9;10	NA	6	10	NA	NA	NA	NA	NA	GO:0001669;GO:0005886;GO:0005925;GO:0008305;GO:0009897;GO:0009986;GO:0016020;GO:0034665;GO:0043005;GO:0043204;GO:0045121;GO:0045178;GO:0070062	acrosomal vesicle;plasma membrane;focal adhesion;integrin complex;external side of plasma membrane;cell surface;membrane;integrin alpha1-beta1 complex;neuron projection;perikaryon;membrane raft;basal part of cell;extracellular exosome
SLC29A1	Equilibrative nucleoside transporter 1	48	LDMSQNVSLVTAELSK	6;7;9;10	8;9	6	10	8	9	-2	1	TRUE	GO:0005886;GO:0005887;GO:0016020;GO:0016323;GO:0016324;GO:0098793	plasma membrane;integral component of plasma membrane;membrane;basolateral plasma membrane;apical plasma membrane;presynapse
MST1R	Macrophage-stimulating protein receptor;Macrophage-stimulating protein receptor alpha chain;Macrophage-stimulating protein receptor beta chain	458	LDNVTVAHMGTMDGR	7;9	8;9	7	9	8	9	-1	0	FALSE	GO:0001725;GO:0005773;GO:0005886;GO:0005887;GO:0009986;GO:0043235	stress fiber;vacuole;plasma membrane;integral component of plasma membrane;cell surface;receptor complex
NT5E	5'-nucleotidase	333	LDNYSTQELGK	13;15	NA	13	15	NA	NA	NA	NA	NA	GO:0005654;GO:0005829;GO:0005886;GO:0009986;GO:0016020;GO:0031225;GO:0070062	nucleoplasm;cytosol;plasma membrane;cell surface;membrane;anchored component of membrane;extracellular exosome
SUSD1	Sushi domain-containing protein 1	348	LDPMESVREETVNLTTDSR	NA	13	NA	NA	13	13	NA	NA	NA	GO:0016021	integral component of membrane
CSPG4	Chondroitin sulfate proteoglycan 4	2075	LDPTVLDAGELANR	7;9;10;11;12;13;14;15;16;17;19	8;9;10;12;13;14;15;16;17;19	7	19	8	19	-1	0	FALSE	GO:0005576;GO:0005796;GO:0005887;GO:0005925;GO:0009986;GO:0016324;GO:0031258;GO:0043202;GO:0062023;GO:0070062	extracellular region;Golgi lumen;integral component of plasma membrane;focal adhesion;cell surface;apical plasma membrane;lamellipodium membrane;lysosomal lumen;collagen-containing extracellular matrix;extracellular exosome
IGSF10	Immunoglobulin superfamily member 10	2243	LDVVSKPPLINGLYTNR	6;7	NA	6	7	NA	NA	NA	NA	NA	GO:0005576	extracellular region
CDCP1	CUB domain-containing protein 1	310	LEDKQPGNMAGNFNLSLQGCDQDAQSPGILR	6	6	6	6	6	6	0	0	FALSE	GO:0005576;GO:0005886;GO:0016021	extracellular region;plasma membrane;integral component of membrane
C2orf15	Uncharacterized protein C2orf15	90	LEDTNQENFTR	NA	19	NA	NA	19	19	NA	NA	NA	NA	NA
EFCAB14	EF-hand calcium-binding domain-containing protein 14	296	LEGMNETVSNLTQR	9;10	NA	9	10	NA	NA	NA	NA	NA	NA	NA
AOC1	Amiloride-sensitive amine oxidase [copper-containing]	538	LENITNPWSPR	11	NA	11	11	NA	NA	NA	NA	NA	GO:0005576;GO:0005615;GO:0005777;GO:0005886;GO:0005923;GO:0035580;GO:0070062	extracellular region;extracellular space;peroxisome;plasma membrane;bicellular tight junction;specific granule lumen;extracellular exosome
NOMO3	Nodal modulator 3;Nodal modulator 1;Nodal modulator 2	369	LENITTGTYTIHAQK	9;10	8;9	9	10	8	9	1	1	FALSE	GO:0005575;GO:0005789;GO:0016021	cellular_component;endoplasmic reticulum membrane;integral component of membrane
GAA	Lysosomal alpha-glucosidase;76 kDa lysosomal alpha-glucosidase;70 kDa lysosomal alpha-glucosidase	140	LENLSSSEMGYTATLTR	7;9;10;11;13;14;15;16;17	8;9;10;13;14;15;16;17	7	17	8	17	-1	0	FALSE	GO:0005764;GO:0005765;GO:0005886;GO:0016020;GO:0035577;GO:0043202;GO:0070062;GO:0070821;GO:0101003	lysosome;lysosomal membrane;plasma membrane;membrane;azurophil granule membrane;lysosomal lumen;extracellular exosome;tertiary granule membrane;ficolin-1-rich granule membrane
ANGPT2	Angiopoietin-2	99	LENYIQDNMK	NA	3	NA	NA	3	3	NA	NA	NA	GO:0005576;GO:0005615;GO:0005634;GO:0005886;GO:0042995	extracellular region;extracellular space;nucleus;plasma membrane;cell projection
FAT1	Protocadherin Fat 1;Protocadherin Fat 1, nuclear form	40	LEQTPLQFTHLEYNVTVQENSAAK	6;7	6	6	7	6	6	0	1	FALSE	GO:0005634;GO:0005886;GO:0005887;GO:0005911;GO:0005925;GO:0016324;GO:0030027;GO:0030175;GO:0048471;GO:0070062	nucleus;plasma membrane;integral component of plasma membrane;cell-cell junction;focal adhesion;apical plasma membrane;lamellipodium;filopodium;perinuclear region of cytoplasm;extracellular exosome
ATP1B1	Sodium/potassium-transporting ATPase subunit beta-1	158	LEWLGNCSGLNDETYGYK	11	NA	11	11	NA	NA	NA	NA	NA	GO:0005886;GO:0005890;GO:0005901;GO:0014704;GO:0016020;GO:0016323;GO:0016324;GO:0042383;GO:0070062;GO:1903561	plasma membrane;sodium:potassium-exchanging ATPase complex;caveola;intercalated disc;membrane;basolateral plasma membrane;apical plasma membrane;sarcolemma;extracellular exosome;extracellular vesicle
FAT1	Protocadherin Fat 1;Protocadherin Fat 1, nuclear form	1864	LFAEYAANVTVHVIDINDCPPVFAK	4	4;5	4	4	4	5	0	-1	FALSE	GO:0005634;GO:0005886;GO:0005887;GO:0005911;GO:0005925;GO:0016324;GO:0030027;GO:0030175;GO:0048471;GO:0070062	nucleus;plasma membrane;integral component of plasma membrane;cell-cell junction;focal adhesion;apical plasma membrane;lamellipodium;filopodium;perinuclear region of cytoplasm;extracellular exosome
LNPEP	Leucyl-cystinyl aminopeptidase;Leucyl-cystinyl aminopeptidase, pregnancy serum form	850	LFDDWMASNGTQSLPTDVMTTVFK	3;4;5	4;5	3	5	4	5	-1	0	FALSE	GO:0005576;GO:0005737;GO:0005765;GO:0005829;GO:0005887;GO:0016020;GO:0030659;GO:0031905;GO:0048471	extracellular region;cytoplasm;lysosomal membrane;cytosol;integral component of plasma membrane;membrane;cytoplasmic vesicle membrane;early endosome lumen;perinuclear region of cytoplasm
SRC	Proto-oncogene tyrosine-protein kinase Src	68	LFGGFNSSDTVTSPQR	7;9	7;8	7	9	7	8	0	1	FALSE	GO:0002102;GO:0005634;GO:0005737;GO:0005739;GO:0005743;GO:0005764;GO:0005770;GO:0005829;GO:0005884;GO:0005886;GO:0005901;GO:0014069;GO:0031234;GO:0032587;GO:0043005;GO:0048471;GO:0070062;GO:0098978;GO:0099091	podosome;nucleus;cytoplasm;mitochondrion;mitochondrial inner membrane;lysosome;late endosome;cytosol;actin filament;plasma membrane;caveola;postsynaptic density;extrinsic component of cytoplasmic side of plasma membrane;ruffle membrane;neuron projection;perinuclear region of cytoplasm;extracellular exosome;glutamatergic synapse;postsynaptic specialization, intracellular component
ST3GAL4	CMP-N-acetylneuraminate-beta-galactosamide-alpha-2,3-sialyltransferase 4	61	LFGNYSR	9;10	NA	9	10	NA	NA	NA	NA	NA	GO:0000139;GO:0005576;GO:0016020;GO:0016021;GO:0032580	Golgi membrane;extracellular region;membrane;integral component of membrane;Golgi cisterna membrane
CNNM3	Metal transporter CNNM3	73	LFGPGFANSSWSWVAPEGAGCR	4	NA	4	4	NA	NA	NA	NA	NA	GO:0005886;GO:0016020;GO:0016021	plasma membrane;membrane;integral component of membrane
CNNM3	Metal transporter CNNM3	73	LFGPGFANSSWSWVAPEGAGCREEAASPAGEWR	4	NA	4	4	NA	NA	NA	NA	NA	GO:0005886;GO:0016020;GO:0016021	plasma membrane;membrane;integral component of membrane
IGSF10	Immunoglobulin superfamily member 10	1899	LFLFSNGTLYIR	NA	5	NA	NA	5	5	NA	NA	NA	GO:0005576	extracellular region
FUT11	Alpha-(1,3)-fucosyltransferase 11	166	LFNLTSTFSR	6;9	8	6	9	8	8	-2	1	TRUE	GO:0016021;GO:0032580	integral component of membrane;Golgi cisterna membrane
ICOSLG	ICOS ligand	102	LFNVTPQDEQK	13;14	13	13	14	13	13	0	1	FALSE	GO:0005886;GO:0009897;GO:0016021;GO:0036464;GO:0070062	plasma membrane;external side of plasma membrane;integral component of membrane;cytoplasmic ribonucleoprotein granule;extracellular exosome
CD274	Programmed cell death 1 ligand 1	192	LFNVTSTLR	NA	8;9	NA	NA	8	9	NA	NA	NA	GO:0005886;GO:0009897;GO:0009986;GO:0016021;GO:0031901;GO:0055038;GO:0070062	plasma membrane;external side of plasma membrane;cell surface;integral component of membrane;early endosome membrane;recycling endosome membrane;extracellular exosome
GPR125	Probable G-protein coupled receptor 125	652	LFPATGNSTNLADDGK	10;11	10	10	11	10	10	0	1	FALSE	NA	NA
GPR125	Probable G-protein coupled receptor 125	652	LFPATGNSTNLADDGKR	10	NA	10	10	NA	NA	NA	NA	NA	NA	NA
SULF2	Extracellular sulfatase Sulf-2	241	LFPNASQHITPSYNYAPNPDK	6	NA	6	6	NA	NA	NA	NA	NA	GO:0005615;GO:0005783;GO:0005795;GO:0005886;GO:0009986	extracellular space;endoplasmic reticulum;Golgi stack;plasma membrane;cell surface
TMEM87A	Transmembrane protein 87A	127	LFQNCSELFK	11	NA	11	11	NA	NA	NA	NA	NA	GO:0005829;GO:0016021;GO:0032580	cytosol;integral component of membrane;Golgi cisterna membrane
GABRP	Gamma-aminobutyric acid receptor subunit pi	145	LFSNGTVLYALR	6;7	6;7	6	7	6	7	0	0	FALSE	GO:0005887;GO:0030054;GO:0034707;GO:0043005;GO:0045202;GO:0045211;GO:1902711	integral component of plasma membrane;cell junction;chloride channel complex;neuron projection;synapse;postsynaptic membrane;GABA-A receptor complex
ERO1LB	ERO1-like protein beta	140	LGAINSTLSNQSK	9;10	NA	9	10	NA	NA	NA	NA	NA	NA	NA
ALCAM	CD166 antigen	167	LGDCISEDSYPDGNITWYRNGK	11	NA	11	11	NA	NA	NA	NA	NA	GO:0001772;GO:0005887;GO:0005925;GO:0009897;GO:0030424;GO:0030425;GO:0031226;GO:0042101;GO:0043025;GO:0070062	immunological synapse;integral component of plasma membrane;focal adhesion;external side of plasma membrane;axon;dendrite;intrinsic component of plasma membrane;T cell receptor complex;neuronal cell body;extracellular exosome
ECE1	Endothelin-converting enzyme 1	210	LGGWNITGPWAK	6;7	NA	6	7	NA	NA	NA	NA	NA	GO:0005765;GO:0005768;GO:0005886;GO:0009897;GO:0016020;GO:0016021;GO:0031302;GO:0031982;GO:0033093;GO:0048471;GO:0070062	lysosomal membrane;endosome;plasma membrane;external side of plasma membrane;membrane;integral component of membrane;intrinsic component of endosome membrane;vesicle;Weibel-Palade body;perinuclear region of cytoplasm;extracellular exosome
NAGA	Alpha-N-acetylgalactosaminidase	124	LGIYADMGNFTCMGYPGTTLDK	4;6	4;6	4	6	4	6	0	0	FALSE	GO:0005737;GO:0005764;GO:0070062	cytoplasm;lysosome;extracellular exosome
GLA	Alpha-galactosidase A	139	LGIYADVGNK	9;10;11	9;10;12;17	9	11	9	17	0	-6	TRUE	GO:0005576;GO:0005737;GO:0005764;GO:0005794;GO:0035578;GO:0043202;GO:0070062	extracellular region;cytoplasm;lysosome;Golgi apparatus;azurophil granule lumen;lysosomal lumen;extracellular exosome
CSPG4	Chondroitin sulfate proteoglycan 4	348	LGLTPEATNASLLGCMEDLSVNGQR	6	6	6	6	6	6	0	0	FALSE	GO:0005576;GO:0005796;GO:0005887;GO:0005925;GO:0009986;GO:0016324;GO:0031258;GO:0043202;GO:0062023;GO:0070062	extracellular region;Golgi lumen;integral component of plasma membrane;focal adhesion;cell surface;apical plasma membrane;lamellipodium membrane;lysosomal lumen;collagen-containing extracellular matrix;extracellular exosome
STEAP4	Metalloreductase STEAP4	323	LGNLTVTQAILK	6;7	7;8	6	7	7	8	-1	-1	FALSE	GO:0000139;GO:0005768;GO:0005794;GO:0005886;GO:0016021;GO:0031901;GO:0070062	Golgi membrane;endosome;Golgi apparatus;plasma membrane;integral component of membrane;early endosome membrane;extracellular exosome
UST	Uronyl 2-sulfotransferase	319	LGNMTVTVK	NA	9	NA	NA	9	9	NA	NA	NA	GO:0000139;GO:0016021	Golgi membrane;integral component of membrane
NA	Probable maltase-glucoamylase-like protein LOC93432;Glucoamylase	1480	LGNNTAAWDQLGK	10;11	NA	10	11	NA	NA	NA	NA	NA	NA	NA
HYOU1	Hypoxia up-regulated protein 1	596	LGNTISSLFGGGTTPDAKENGTDTVQEEEESPAEGSK	10	10	10	10	10	10	0	0	FALSE	GO:0005576;GO:0005783;GO:0005788;GO:0005790;GO:0005925;GO:0016020;GO:0034663;GO:0070062;GO:0071682	extracellular region;endoplasmic reticulum;endoplasmic reticulum lumen;smooth endoplasmic reticulum;focal adhesion;membrane;endoplasmic reticulum chaperone complex;extracellular exosome;endocytic vesicle lumen
CANT1	Soluble calcium-activated nucleotidase 1	88	LGQAPANWYNDTYPLSPPQR	5;6	6	5	6	6	6	-1	0	FALSE	GO:0005576;GO:0005789;GO:0005886;GO:0016020;GO:0016021;GO:0032580;GO:0035580;GO:0070062;GO:1904724;GO:1904813	extracellular region;endoplasmic reticulum membrane;plasma membrane;membrane;integral component of membrane;Golgi cisterna membrane;specific granule lumen;extracellular exosome;tertiary granule lumen;ficolin-1-rich granule lumen
CNN2	Calponin-2	242	LGTDKCDNSSMSLQMGYTQGANQSGQVFGLGR	NA	4	NA	NA	4	4	NA	NA	NA	GO:0001725;GO:0005576;GO:0005856;GO:0005911;GO:0005925;GO:0016020;GO:0035580;GO:1904724	stress fiber;extracellular region;cytoskeleton;cell-cell junction;focal adhesion;membrane;specific granule lumen;tertiary granule lumen
VSIG2	V-set and immunoglobulin domain-containing protein 2	206	LGTFPTPSPGSMVQDEVSGQLILTNLSLTSSGTYR	4	3;4	4	4	3	4	1	0	FALSE	GO:0005887;GO:0016020	integral component of plasma membrane;membrane
HSP90B1	Endoplasmin;Putative endoplasmin-like protein	502	LGVIEDHSNR	13;14;15	13;14	13	15	13	14	0	1	FALSE	GO:0005576;GO:0005634;GO:0005783;GO:0005788;GO:0005789;GO:0005829;GO:0005886;GO:0005925;GO:0016020;GO:0030496;GO:0032991;GO:0033018;GO:0034663;GO:0042470;GO:0048471;GO:0062023;GO:0070062;GO:0071682	extracellular region;nucleus;endoplasmic reticulum;endoplasmic reticulum lumen;endoplasmic reticulum membrane;cytosol;plasma membrane;focal adhesion;membrane;midbody;protein-containing complex;sarcoplasmic reticulum lumen;endoplasmic reticulum chaperone complex;melanosome;perinuclear region of cytoplasm;collagen-containing extracellular matrix;extracellular exosome;endocytic vesicle lumen
QSOX2	Sulfhydryl oxidase 2	266	LGVSSVPSCYLIYPNGSHGLINVVKPLR	NA	4	NA	NA	4	4	NA	NA	NA	GO:0005615;GO:0005654;GO:0005794;GO:0005886;GO:0030173;GO:0031965	extracellular space;nucleoplasm;Golgi apparatus;plasma membrane;integral component of Golgi membrane;nuclear membrane
FUT10	Alpha-(1,3)-fucosyltransferase 10	318	LGVVPVYYGSPSITDWLPSNK	4	NA	4	4	NA	NA	NA	NA	NA	GO:0005654;GO:0005783;GO:0005794;GO:0016021;GO:0032580	nucleoplasm;endoplasmic reticulum;Golgi apparatus;integral component of membrane;Golgi cisterna membrane
GGT1	Gamma-glutamyltranspeptidase 1;Gamma-glutamyltranspeptidase 1 heavy chain;Gamma-glutamyltranspeptidase 1 light chain;Gamma-glutamyltransferase light chain 2;Gamma-glutamyltransferase light chain 1	511	LHNQLLPNVTTVER	9;10	NA	9	10	NA	NA	NA	NA	NA	GO:0005615;GO:0005886;GO:0016021;GO:0070062	extracellular space;plasma membrane;integral component of membrane;extracellular exosome
MUC13	Mucin-13	193	LHNTSFCLCLEGYYYNSSTCK	4	NA	4	4	NA	NA	NA	NA	NA	GO:0005615;GO:0005796;GO:0005829;GO:0005886;GO:0016021;GO:0016324	extracellular space;Golgi lumen;cytosol;plasma membrane;integral component of membrane;apical plasma membrane
KIAA0922	Transmembrane protein 131-like	593	LIAEPGLMLNFSATALR	5;6	4;5;6	5	6	4	6	1	0	FALSE	NA	NA
NPC1	Niemann-Pick C1 protein	1064	LIASNVTETMGINGSAYR	4;5;6;7;9;10	4;5;6;7;8	4	10	4	8	0	2	TRUE	GO:0005576;GO:0005635;GO:0005764;GO:0005765;GO:0005783;GO:0005794;GO:0005887;GO:0016020;GO:0016021;GO:0031902;GO:0045121;GO:0048471;GO:0070062;GO:1905103	extracellular region;nuclear envelope;lysosome;lysosomal membrane;endoplasmic reticulum;Golgi apparatus;integral component of plasma membrane;membrane;integral component of membrane;late endosome membrane;membrane raft;perinuclear region of cytoplasm;extracellular exosome;integral component of lysosomal membrane
JUP	Junction plakoglobin	309	LIILANGGPQALVQIMR	4	4	4	4	4	4	0	0	FALSE	GO:0001533;GO:0005576;GO:0005634;GO:0005737;GO:0005829;GO:0005856;GO:0005882;GO:0005886;GO:0005911;GO:0005915;GO:0005916;GO:0005925;GO:0009898;GO:0014704;GO:0015629;GO:0016327;GO:0016328;GO:0016342;GO:0030018;GO:0030057;GO:0032993;GO:0035580;GO:0070062;GO:0071665;GO:1904813	cornified envelope;extracellular region;nucleus;cytoplasm;cytosol;cytoskeleton;intermediate filament;plasma membrane;cell-cell junction;zonula adherens;fascia adherens;focal adhesion;cytoplasmic side of plasma membrane;intercalated disc;actin cytoskeleton;apicolateral plasma membrane;lateral plasma membrane;catenin complex;Z disc;desmosome;protein-DNA complex;specific granule lumen;extracellular …
WDR82	WD repeat-containing protein 82	214	LILISTNGSFIR	6;7	NA	6	7	NA	NA	NA	NA	NA	GO:0000784;GO:0000785;GO:0005730;GO:0035097;GO:0048188;GO:0072357	nuclear chromosome, telomeric region;chromatin;nucleolus;histone methyltransferase complex;Set1C/COMPASS complex;PTW/PP1 phosphatase complex
PTPRA	Receptor-type tyrosine-protein phosphatase alpha	36	LINSSTAEPVKEEAK	14;15;16	13;14;15	14	16	13	15	1	1	FALSE	GO:0005886;GO:0005887;GO:0043235;GO:0070062;GO:0098685;GO:0099699	plasma membrane;integral component of plasma membrane;receptor complex;extracellular exosome;Schaffer collateral - CA1 synapse;integral component of synaptic membrane
M6PR	Cation-dependent mannose-6-phosphate receptor	57	LKPLFNK	10;11;14	12;13	10	14	12	13	-2	1	TRUE	GO:0005765;GO:0005768;GO:0005770;GO:0005802;GO:0005886;GO:0005887;GO:0016020;GO:0030133;GO:0030665;GO:0032588;GO:0048471	lysosomal membrane;endosome;late endosome;trans-Golgi network;plasma membrane;integral component of plasma membrane;membrane;transport vesicle;clathrin-coated vesicle membrane;trans-Golgi network membrane;perinuclear region of cytoplasm
MIA3	Melanoma inhibitory activity protein 3	250	LKVPESENNKTSNSSQVSNEQDKIDAYK	10;13	NA	10	13	NA	NA	NA	NA	NA	GO:0000139;GO:0005788;GO:0005789;GO:0016020;GO:0016021;GO:0043231;GO:0070971	Golgi membrane;endoplasmic reticulum lumen;endoplasmic reticulum membrane;membrane;integral component of membrane;intracellular membrane-bounded organelle;endoplasmic reticulum exit site
HYAL2	Hyaluronidase-2	74	LKVPLDLNAFDVQASPNEGFVNQNITIFYR	NA	4	NA	NA	4	4	NA	NA	NA	GO:0000139;GO:0005737;GO:0005764;GO:0005783;GO:0005829;GO:0005886;GO:0005902;GO:0009986;GO:0016324;GO:0030139;GO:0031362;GO:0031410;GO:0045121;GO:0046658;GO:0048471;GO:0090575	Golgi membrane;cytoplasm;lysosome;endoplasmic reticulum;cytosol;plasma membrane;microvillus;cell surface;apical plasma membrane;endocytic vesicle;anchored component of external side of plasma membrane;cytoplasmic vesicle;membrane raft;anchored component of plasma membrane;perinuclear region of cytoplasm;RNA polymerase II transcription regulator complex
SEZ6L2	Seizure 6-like protein 2	247	LLANSSMLGEGQVLR	6;7;9;10	7;8;9	6	10	7	9	-1	1	FALSE	GO:0005789;GO:0005886;GO:0016021	endoplasmic reticulum membrane;plasma membrane;integral component of membrane
GUSB	Beta-glucuronidase	272	LLDAENKVVANGTGTQGQLK	9;10	8;9;10	9	10	8	10	1	0	FALSE	GO:0005576;GO:0005615;GO:0016020;GO:0035578;GO:0043202;GO:0043231;GO:0070062;GO:1904813	extracellular region;extracellular space;membrane;azurophil granule lumen;lysosomal lumen;intracellular membrane-bounded organelle;extracellular exosome;ficolin-1-rich granule lumen
CPVL	Probable serine carboxypeptidase CPVL	307	LLDGDLTSDPSYFQNVTGCSNYYNFLR	4	3;4	4	4	3	4	1	0	FALSE	GO:0070062	extracellular exosome
ATRIP	ATR-interacting protein	97	LLDGMSKNPSGKNR	NA	5	NA	NA	5	5	NA	NA	NA	GO:0005634;GO:0005654	nucleus;nucleoplasm
PUM2	Pumilio homolog 2	717	LLEDFRNNRFPNLQLR	NA	5	NA	NA	5	5	NA	NA	NA	GO:0005829;GO:0010494;GO:0031965;GO:0048471	cytosol;cytoplasmic stress granule;nuclear membrane;perinuclear region of cytoplasm
GLMP	Glycosylated lysosomal membrane protein	134	LLEFDSTNVSDTAAK	10;11	NA	10	11	NA	NA	NA	NA	NA	GO:0005634;GO:0005764;GO:0005765;GO:0005829;GO:0016021	nucleus;lysosome;lysosomal membrane;cytosol;integral component of membrane
GLMP	Glycosylated lysosomal membrane protein	134	LLEFDSTNVSDTAAKPLGR	7;9	8	7	9	8	8	-1	1	FALSE	GO:0005634;GO:0005764;GO:0005765;GO:0005829;GO:0016021	nucleus;lysosome;lysosomal membrane;cytosol;integral component of membrane
ERVMER34-1	Endogenous retrovirus group MER34 member 1 Env polyprotein	122	LLEGNFSLCVENK	11	NA	11	11	NA	NA	NA	NA	NA	GO:0005576;GO:0005886;GO:0016021	extracellular region;plasma membrane;integral component of membrane
GPR110	Probable G-protein coupled receptor 110	410	LLETLENISTLVPPTALPLNFSR	4	3;4	4	4	3	4	1	0	FALSE	NA	NA
ECE1	Endothelin-converting enzyme 1	316	LLGGGDEEAIRPQMQQILDFETALANITIPQEK	4	4;5	4	4	4	5	0	-1	FALSE	GO:0005765;GO:0005768;GO:0005886;GO:0009897;GO:0016020;GO:0016021;GO:0031302;GO:0031982;GO:0033093;GO:0048471;GO:0070062	lysosomal membrane;endosome;plasma membrane;external side of plasma membrane;membrane;integral component of membrane;intrinsic component of endosome membrane;vesicle;Weibel-Palade body;perinuclear region of cytoplasm;extracellular exosome
PCYOX1	Prenylcysteine oxidase 1	196	LLHALGGDDFLGMLNR	5;6;7;8	5;6;7;8	5	8	5	8	0	0	FALSE	GO:0005764;GO:0005886;GO:0034361;GO:0070062	lysosome;plasma membrane;very-low-density lipoprotein particle;extracellular exosome
PDGFB	Platelet-derived growth factor subunit B	63	LLHGDPGEEDGAELDLNMTR	14	NA	14	14	NA	NA	NA	NA	NA	GO:0000139;GO:0005576;GO:0005615;GO:0005737;GO:0005788;GO:0005796;GO:0009986;GO:0016323;GO:0031093;GO:0062023	Golgi membrane;extracellular region;extracellular space;cytoplasm;endoplasmic reticulum lumen;Golgi lumen;cell surface;basolateral plasma membrane;platelet alpha granule lumen;collagen-containing extracellular matrix
SLC3A2	4F2 cell-surface antigen heavy chain	381	LLIAGTNSSDLQQILSLLESNK	4	NA	4	4	NA	NA	NA	NA	NA	GO:0005634;GO:0005829;GO:0005886;GO:0009986;GO:0016020;GO:0016021;GO:0016324;GO:0042470;GO:0070062;GO:1990184	nucleus;cytosol;plasma membrane;cell surface;membrane;integral component of membrane;apical plasma membrane;melanosome;extracellular exosome;amino acid transport complex
FCGBP	IgGFc-binding protein	75	LLISSLSESPASVSILSQADNTSK	NA	5	NA	NA	5	5	NA	NA	NA	GO:0070062	extracellular exosome
IGSF10	Immunoglobulin superfamily member 10	949	LLLESVNTTNSHQTSVR	9;10	8	9	10	8	8	1	2	TRUE	GO:0005576	extracellular region
LAMA5	Laminin subunit alpha-5	3257	LLLGGLPESGTIYNFSGCISNVFVQR	4	3	4	4	3	3	1	1	FALSE	GO:0005576;GO:0005604;GO:0005610;GO:0005615;GO:0005634;GO:0031594;GO:0043083;GO:0043259;GO:0043260;GO:0062023;GO:0070062	extracellular region;basement membrane;laminin-5 complex;extracellular space;nucleus;neuromuscular junction;synaptic cleft;laminin-10 complex;laminin-11 complex;collagen-containing extracellular matrix;extracellular exosome
ITGA3	Integrin alpha-3;Integrin alpha-3 heavy chain;Integrin alpha-3 light chain	656	LLLSINVTNTR	6;7;9;10	5;6;7;8;9;10	6	10	5	10	1	0	FALSE	GO:0005886;GO:0005925;GO:0008305;GO:0009897;GO:0009986;GO:0016323;GO:0031527;GO:0034667;GO:0043235;GO:0048471;GO:0060076;GO:0070062;GO:0071438;GO:0071944;GO:0097060;GO:1990812	plasma membrane;focal adhesion;integrin complex;external side of plasma membrane;cell surface;basolateral plasma membrane;filopodium membrane;integrin alpha3-beta1 complex;receptor complex;perinuclear region of cytoplasm;excitatory synapse;extracellular exosome;invadopodium membrane;cell periphery;synaptic membrane;growth cone filopodium
CEACAM7	Carcinoembryonic antigen-related cell adhesion molecule 7	198	LLLSTDNR	9;10;11	9;12;13	9	11	9	13	0	-2	TRUE	GO:0005576;GO:0005886;GO:0016324;GO:0031225	extracellular region;plasma membrane;apical plasma membrane;anchored component of membrane
GPR56	G-protein coupled receptor 56;GPR56 N-terminal fragment;GPR56 C-terminal fragment	303	LLLVDFSSQALFQDKNSSQVLGEK	4;5	4;5	4	5	4	5	0	0	FALSE	NA	NA
NCSTN	Nicastrin	55	LLNATHQIGCQSSISGDTGVIHVVEK	6	NA	6	6	NA	NA	NA	NA	NA	GO:0005739;GO:0005765;GO:0005769;GO:0005783;GO:0005794;GO:0005886;GO:0005887;GO:0005925;GO:0008021;GO:0010008;GO:0016020;GO:0016021;GO:0035577;GO:0042383;GO:0042470;GO:0070062;GO:0070765;GO:0099056	mitochondrion;lysosomal membrane;early endosome;endoplasmic reticulum;Golgi apparatus;plasma membrane;integral component of plasma membrane;focal adhesion;synaptic vesicle;endosome membrane;membrane;integral component of membrane;azurophil granule membrane;sarcolemma;melanosome;extracellular exosome;gamma-secretase complex;integral component of presynaptic membrane
SLC15A4	Solute carrier family 15 member 4	140	LLNCTAPGPDAAAR	11	NA	11	11	NA	NA	NA	NA	NA	GO:0005765;GO:0005886;GO:0016021;GO:0035579	lysosomal membrane;plasma membrane;integral component of membrane;specific granule membrane
TFRC	Transferrin receptor protein 1;Transferrin receptor protein 1, serum form	148	LLNENSYVPR	NA	9;10	NA	NA	9	10	NA	NA	NA	GO:0005576;GO:0005615;GO:0005768;GO:0005769;GO:0005886;GO:0005887;GO:0005905;GO:0009897;GO:0009986;GO:0010008;GO:0016020;GO:0016323;GO:0030665;GO:0031410;GO:0042470;GO:0048471;GO:0055037;GO:0070062;GO:0072562;GO:1903561;GO:1990712	extracellular region;extracellular space;endosome;early endosome;plasma membrane;integral component of plasma membrane;clathrin-coated pit;external side of plasma membrane;cell surface;endosome membrane;membrane;basolateral plasma membrane;clathrin-coated vesicle membrane;cytoplasmic vesicle;melanosome;perinuclear region of cytoplasm;recycling endosome;extracellular exosome;blood microparticle;ex…
LAMP1	Lysosome-associated membrane glycoprotein 1	261	LLNINPNK	6;9;10;11;12;13;14;15;17;18;19;20	7;8;9;10;12;13;15	6	20	7	15	-1	5	TRUE	GO:0005737;GO:0005764;GO:0005765;GO:0005770;GO:0005771;GO:0005829;GO:0005886;GO:0005887;GO:0009897;GO:0010008;GO:0016020;GO:0030285;GO:0030425;GO:0031902;GO:0035577;GO:0042383;GO:0042470;GO:0043025;GO:0044194;GO:0044754;GO:0048471;GO:0061474;GO:0070062;GO:0097208;GO:0101003	cytoplasm;lysosome;lysosomal membrane;late endosome;multivesicular body;cytosol;plasma membrane;integral component of plasma membrane;external side of plasma membrane;endosome membrane;membrane;integral component of synaptic vesicle membrane;dendrite;late endosome membrane;azurophil granule membrane;sarcolemma;melanosome;neuronal cell body;cytolytic granule;autolysosome;perinuclear region of cyto…
B3GALNT2	UDP-GalNAc:beta-1,3-N-acetylgalactosaminyltransferase 2	116	LLNITNPVLNQEIEAFSLSEDTSSGLPEDR	NA	5;6	NA	NA	5	6	NA	NA	NA	GO:0000139;GO:0005783;GO:0005789;GO:0005794;GO:0016021	Golgi membrane;endoplasmic reticulum;endoplasmic reticulum membrane;Golgi apparatus;integral component of membrane
LAMC1	Laminin subunit gamma-1	650	LLNNLTSIK	9;10;11;15	8;9;10	9	15	8	10	1	5	TRUE	GO:0005576;GO:0005604;GO:0005606;GO:0005615;GO:0005788;GO:0043259;GO:0043260;GO:0062023;GO:0070062	extracellular region;basement membrane;laminin-1 complex;extracellular space;endoplasmic reticulum lumen;laminin-10 complex;laminin-11 complex;collagen-containing extracellular matrix;extracellular exosome
PTK2	Focal adhesion kinase 1	999	LLNSDLGELINKMK	5	NA	5	5	NA	NA	NA	NA	NA	GO:0001725;GO:0005634;GO:0005737;GO:0005815;GO:0005829;GO:0005856;GO:0005886;GO:0005912;GO:0005925;GO:0005938;GO:0016324;GO:0030027;GO:0043197	stress fiber;nucleus;cytoplasm;microtubule organizing center;cytosol;cytoskeleton;plasma membrane;adherens junction;focal adhesion;cell cortex;apical plasma membrane;lamellipodium;dendritic spine
CPD	Carboxypeptidase D	172	LLNTTDVYLLPSLNPDGFER	5;6;7	4;5;6;7	5	7	4	7	1	0	FALSE	GO:0005615;GO:0005886;GO:0016020;GO:0016021;GO:0070062	extracellular space;plasma membrane;membrane;integral component of membrane;extracellular exosome
EDEM3	ER degradation-enhancing alpha-mannosidase-like protein 3	195	LLPAFNTTSGLPYPR	4;5;6;7	5;6;7;8	4	7	5	8	-1	-1	FALSE	GO:0005788;GO:0016020;GO:0044322	endoplasmic reticulum lumen;membrane;endoplasmic reticulum quality control compartment
HSPA8	Heat shock cognate 71 kDa protein;Heat shock-related 70 kDa protein 2;Heat shock 70 kDa protein 6	355	LLQDFFNGK	10	NA	10	10	NA	NA	NA	NA	NA	GO:0000974;GO:0005576;GO:0005615;GO:0005634;GO:0005654;GO:0005681;GO:0005730;GO:0005737;GO:0005764;GO:0005765;GO:0005776;GO:0005829;GO:0005886;GO:0005925;GO:0016020;GO:0030424;GO:0030425;GO:0034774;GO:0042470;GO:0043195;GO:0043202;GO:0061202;GO:0070062;GO:0072562;GO:0098575;GO:0099523;GO:0099524;GO:0101031;GO:1904813;GO:1990904	Prp19 complex;extracellular region;extracellular space;nucleus;nucleoplasm;spliceosomal complex;nucleolus;cytoplasm;lysosome;lysosomal membrane;autophagosome;cytosol;plasma membrane;focal adhesion;membrane;axon;dendrite;secretory granule lumen;melanosome;terminal bouton;lysosomal lumen;clathrin-sculpted gamma-aminobutyric acid transport vesicle membrane;extracellular exosome;blood microparticle;l…
HSPA1L	Heat shock 70 kDa protein 1-like	357	LLQDYFNGRDLNK	11	NA	11	11	NA	NA	NA	NA	NA	GO:0002199;GO:0005654;GO:0005737;GO:0005759;GO:0005829;GO:0008180;GO:0044297;GO:0072562	zona pellucida receptor complex;nucleoplasm;cytoplasm;mitochondrial matrix;cytosol;COP9 signalosome;cell body;blood microparticle
BGN	Biglycan	311	LLQVVYLHSNNITK	6	NA	6	6	NA	NA	NA	NA	NA	GO:0005576;GO:0005796;GO:0009986;GO:0030133;GO:0031012;GO:0042383;GO:0043202;GO:0062023;GO:0070062	extracellular region;Golgi lumen;cell surface;transport vesicle;extracellular matrix;sarcolemma;lysosomal lumen;collagen-containing extracellular matrix;extracellular exosome
CHPF	Chondroitin sulfate synthase 2	138	LLVAVLTSQTTLPTLGVAVNR	4	3;4	4	4	3	4	1	0	FALSE	GO:0000139;GO:0005759;GO:0005829;GO:0016021;GO:0032580	Golgi membrane;mitochondrial matrix;cytosol;integral component of membrane;Golgi cisterna membrane
HYAL2	Hyaluronidase-2	357	LLVPYVVNVSWATQYCSR	4	4	4	4	4	4	0	0	FALSE	GO:0000139;GO:0005737;GO:0005764;GO:0005783;GO:0005829;GO:0005886;GO:0005902;GO:0009986;GO:0016324;GO:0030139;GO:0031362;GO:0031410;GO:0045121;GO:0046658;GO:0048471;GO:0090575	Golgi membrane;cytoplasm;lysosome;endoplasmic reticulum;cytosol;plasma membrane;microvillus;cell surface;apical plasma membrane;endocytic vesicle;anchored component of external side of plasma membrane;cytoplasmic vesicle;membrane raft;anchored component of plasma membrane;perinuclear region of cytoplasm;RNA polymerase II transcription regulator complex
IL1RL2	Interleukin-1 receptor-like 2	184	LLVSNVSAEDR	13;14;15	13	13	15	13	13	0	2	TRUE	GO:0005886;GO:0005887	plasma membrane;integral component of plasma membrane
TENM3	Teneurin-3	1820	LMAVNVTYSSTGQIASIQR	5;6	5	5	6	5	5	0	1	FALSE	GO:0005887;GO:0016020;GO:0030424;GO:0043005	integral component of plasma membrane;membrane;axon;neuron projection
SCAP	Sterol regulatory element-binding protein cleavage-activating protein	263	LMLLHPSPNCSLR	6	NA	6	6	NA	NA	NA	NA	NA	GO:0000139;GO:0005783;GO:0005789;GO:0005794;GO:0012507;GO:0016021;GO:0032991	Golgi membrane;endoplasmic reticulum;endoplasmic reticulum membrane;Golgi apparatus;ER to Golgi transport vesicle membrane;integral component of membrane;protein-containing complex
LY75	Lymphocyte antigen 75	1593	LMRENNNITMR	NA	13	NA	NA	13	13	NA	NA	NA	GO:0005887;GO:0070062	integral component of plasma membrane;extracellular exosome
TNFSF15	Tumor necrosis factor ligand superfamily member 15;Tumor necrosis factor ligand superfamily member 15, membrane form;Tumor necrosis factor ligand superfamily member 15, secreted form	229	LMVNVSDISLVDYTK	NA	7	NA	NA	7	7	NA	NA	NA	GO:0005615;GO:0005886;GO:0005887;GO:0016021	extracellular space;plasma membrane;integral component of plasma membrane;integral component of membrane
SGCE	Epsilon-sarcoglycan	200	LNAINITSALDR	10	NA	10	10	NA	NA	NA	NA	NA	GO:0005794;GO:0005856;GO:0005886;GO:0005887;GO:0016010;GO:0016012;GO:0032590;GO:0042383	Golgi apparatus;cytoskeleton;plasma membrane;integral component of plasma membrane;dystrophin-associated glycoprotein complex;sarcoglycan complex;dendrite membrane;sarcolemma
LAMA5	Laminin subunit alpha-5	2209	LNASIADLQSQLR	6;7;9;10;11;13;15	8;9;10	6	15	8	10	-2	5	TRUE	GO:0005576;GO:0005604;GO:0005610;GO:0005615;GO:0005634;GO:0031594;GO:0043083;GO:0043259;GO:0043260;GO:0062023;GO:0070062	extracellular region;basement membrane;laminin-5 complex;extracellular space;nucleus;neuromuscular junction;synaptic cleft;laminin-10 complex;laminin-11 complex;collagen-containing extracellular matrix;extracellular exosome
ATP6AP1	V-type proton ATPase subunit S1	170	LNASLPALLLIR	4;5;7	4;5;7;8	4	7	4	8	0	-1	FALSE	GO:0005789;GO:0010008;GO:0016021;GO:0016469;GO:0033116;GO:0033180;GO:0033181;GO:0070062	endoplasmic reticulum membrane;endosome membrane;integral component of membrane;proton-transporting two-sector ATPase complex;endoplasmic reticulum-Golgi intermediate compartment membrane;proton-transporting V-type ATPase, V1 domain;plasma membrane proton-transporting V-type ATPase complex;extracellular exosome
WFS1	Wolframin	28	LNATASLEQER	15	NA	15	15	NA	NA	NA	NA	NA	GO:0005783;GO:0005788;GO:0005789;GO:0030176;GO:0030285;GO:0030425	endoplasmic reticulum;endoplasmic reticulum lumen;endoplasmic reticulum membrane;integral component of endoplasmic reticulum membrane;integral component of synaptic vesicle membrane;dendrite
TMEM194A	Transmembrane protein 194A	125	LNDTYVNVGLYSTK	6;7;8;9;10	7;8;9;10	6	10	7	10	-1	0	FALSE	NA	NA
M6PR	Cation-dependent mannose-6-phosphate receptor	107	LNETHIFNGSNWIMLIYK	4;5	3;4;5	4	5	3	5	1	0	FALSE	GO:0005765;GO:0005768;GO:0005770;GO:0005802;GO:0005886;GO:0005887;GO:0016020;GO:0030133;GO:0030665;GO:0032588;GO:0048471	lysosomal membrane;endosome;late endosome;trans-Golgi network;plasma membrane;integral component of plasma membrane;membrane;transport vesicle;clathrin-coated vesicle membrane;trans-Golgi network membrane;perinuclear region of cytoplasm
PDIA3	Protein disulfide-isomerase A3	298	LNFAVASR	10;11	9;10	10	11	9	10	1	1	FALSE	GO:0005615;GO:0005634;GO:0005783;GO:0005788;GO:0005925;GO:0009986;GO:0042470;GO:0042824;GO:0045335;GO:0055038;GO:0070062	extracellular space;nucleus;endoplasmic reticulum;endoplasmic reticulum lumen;focal adhesion;cell surface;melanosome;MHC class I peptide loading complex;phagocytic vesicle;recycling endosome membrane;extracellular exosome
SORL1	Sortilin-related receptor	158	LNFGLGNR	9;10;11	8;9;10	9	11	8	10	1	1	FALSE	GO:0000139;GO:0005615;GO:0005641;GO:0005768;GO:0005769;GO:0005771;GO:0005783;GO:0005794;GO:0005802;GO:0005886;GO:0005887;GO:0010008;GO:0016020;GO:0016021;GO:0031985;GO:0034362;GO:0055037;GO:0070062	Golgi membrane;extracellular space;nuclear envelope lumen;endosome;early endosome;multivesicular body;endoplasmic reticulum;Golgi apparatus;trans-Golgi network;plasma membrane;integral component of plasma membrane;endosome membrane;membrane;integral component of membrane;Golgi cisterna;low-density lipoprotein particle;recycling endosome;extracellular exosome
FRMD6	FERM domain-containing protein 6	5	LNFHNNRVMQDRR	12	NA	12	12	NA	NA	NA	NA	NA	GO:0005737;GO:0005856;GO:0005886;GO:0043296	cytoplasm;cytoskeleton;plasma membrane;apical junction complex
DGCR2	Integral membrane protein DGCR2/IDD	149	LNGSLATFSTDQELR	9;10;11;13	7;8;9;10;12	9	13	7	12	2	1	TRUE	GO:0016021	integral component of membrane
LRP1	Prolow-density lipoprotein receptor-related protein 1;Low-density lipoprotein receptor-related protein 1 85 kDa subunit;Low-density lipoprotein receptor-related protein 1 515 kDa subunit;Low-density lipoprotein receptor-related protein 1 intracellular domain	4075	LNGTDPIVAADSK	11;12;13;14;15;17	9;10;12;13;14;15;16	11	17	9	16	2	1	TRUE	GO:0005634;GO:0005765;GO:0005769;GO:0005886;GO:0005887;GO:0005905;GO:0005925;GO:0016020;GO:0016323;GO:0030136;GO:0030425;GO:0030666;GO:0032593;GO:0043025;GO:0043235;GO:0044295;GO:0045177;GO:0098797	nucleus;lysosomal membrane;early endosome;plasma membrane;integral component of plasma membrane;clathrin-coated pit;focal adhesion;membrane;basolateral plasma membrane;clathrin-coated vesicle;dendrite;endocytic vesicle membrane;insulin-responsive compartment;neuronal cell body;receptor complex;axonal growth cone;apical part of cell;plasma membrane protein complex
LRP1	Prolow-density lipoprotein receptor-related protein 1;Low-density lipoprotein receptor-related protein 1 85 kDa subunit;Low-density lipoprotein receptor-related protein 1 515 kDa subunit;Low-density lipoprotein receptor-related protein 1 intracellular domain	4075	LNGTDPIVAADSKR	12;13;14	10;12;13	12	14	10	13	2	1	TRUE	GO:0005634;GO:0005765;GO:0005769;GO:0005886;GO:0005887;GO:0005905;GO:0005925;GO:0016020;GO:0016323;GO:0030136;GO:0030425;GO:0030666;GO:0032593;GO:0043025;GO:0043235;GO:0044295;GO:0045177;GO:0098797	nucleus;lysosomal membrane;early endosome;plasma membrane;integral component of plasma membrane;clathrin-coated pit;focal adhesion;membrane;basolateral plasma membrane;clathrin-coated vesicle;dendrite;endocytic vesicle membrane;insulin-responsive compartment;neuronal cell body;receptor complex;axonal growth cone;apical part of cell;plasma membrane protein complex
ITGA6	Integrin alpha-6;Integrin alpha-6 heavy chain;Integrin alpha-6 light chain;Processed integrin alpha-6	409	LNGTKDSMFGIAVK	7;9;10	8;9;10	7	10	8	10	-1	0	FALSE	GO:0005604;GO:0005886;GO:0005925;GO:0009897;GO:0009925;GO:0009986;GO:0030056;GO:0030175;GO:0034676	basement membrane;plasma membrane;focal adhesion;external side of plasma membrane;basal plasma membrane;cell surface;hemidesmosome;filopodium;integrin alpha6-beta4 complex
NECAP2	Adaptin ear-binding coat-associated protein 2	164	LNIANMKKK	NA	8	NA	NA	8	8	NA	NA	NA	GO:0005622;GO:0005886;GO:0005905;GO:0030125	intracellular;plasma membrane;clathrin-coated pit;clathrin vesicle coat
CREG1	Protein CREG1	193	LNITNIWVLDYFGGPK	4	4;5	4	4	4	5	0	-1	FALSE	GO:0005576;GO:0005615;GO:0005667;GO:0035578;GO:0070062	extracellular region;extracellular space;transcription regulator complex;azurophil granule lumen;extracellular exosome
EOGT	EGF domain-specific O-linked N-acetylglucosamine transferase	354	LNITQEGPK	13	12;13;14	13	13	12	14	1	-1	FALSE	GO:0005788	endoplasmic reticulum lumen
EOGT	EGF domain-specific O-linked N-acetylglucosamine transferase	354	LNITQEGPKDGK	14	14	14	14	14	14	0	0	FALSE	GO:0005788	endoplasmic reticulum lumen
ZFC3H1	Zinc finger C3H1 domain-containing protein	1073	LNKNTVEK	NA	13	NA	NA	13	13	NA	NA	NA	GO:0000178;GO:0005615;GO:0005634	exosome (RNase complex);extracellular space;nucleus
NCAPG	Condensin complex subunit 3	1011	LNLAQFLNEDLS	NA	7	NA	NA	7	7	NA	NA	NA	GO:0000779;GO:0000793;GO:0000796;GO:0005634;GO:0005737;GO:0005829;GO:0016020	condensed chromosome, centromeric region;condensed chromosome;condensin complex;nucleus;cytoplasm;cytosol;membrane
LRP1	Prolow-density lipoprotein receptor-related protein 1;Low-density lipoprotein receptor-related protein 1 85 kDa subunit;Low-density lipoprotein receptor-related protein 1 515 kDa subunit;Low-density lipoprotein receptor-related protein 1 intracellular domain	3048	LNLDGSNYTLLK	7;9	8;9;10	7	9	8	10	-1	-1	FALSE	GO:0005634;GO:0005765;GO:0005769;GO:0005886;GO:0005887;GO:0005905;GO:0005925;GO:0016020;GO:0016323;GO:0030136;GO:0030425;GO:0030666;GO:0032593;GO:0043025;GO:0043235;GO:0044295;GO:0045177;GO:0098797	nucleus;lysosomal membrane;early endosome;plasma membrane;integral component of plasma membrane;clathrin-coated pit;focal adhesion;membrane;basolateral plasma membrane;clathrin-coated vesicle;dendrite;endocytic vesicle membrane;insulin-responsive compartment;neuronal cell body;receptor complex;axonal growth cone;apical part of cell;plasma membrane protein complex
ITGA2	Integrin alpha-2	105	LNLQTSTSIPNVTEMK	6;7;8;9;10	6;7;8;9;10	6	10	6	10	0	0	FALSE	GO:0005634;GO:0005886;GO:0005925;GO:0008305;GO:0009897;GO:0009986;GO:0034666;GO:0043679;GO:0045178;GO:0048471	nucleus;plasma membrane;focal adhesion;integrin complex;external side of plasma membrane;cell surface;integrin alpha2-beta1 complex;axon terminus;basal part of cell;perinuclear region of cytoplasm
ALCAM	CD166 antigen	95	LNLSENYTLSISNAR	6;7	NA	6	7	NA	NA	NA	NA	NA	GO:0001772;GO:0005887;GO:0005925;GO:0009897;GO:0030424;GO:0030425;GO:0031226;GO:0042101;GO:0043025;GO:0070062	immunological synapse;integral component of plasma membrane;focal adhesion;external side of plasma membrane;axon;dendrite;intrinsic component of plasma membrane;T cell receptor complex;neuronal cell body;extracellular exosome
GLG1	Golgi apparatus protein 1	165	LNLTTDPK	11;12;13;14	10;12;13;14;15;16;19;20	11	14	10	20	1	-6	TRUE	GO:0000139;GO:0005794;GO:0005886;GO:0016020;GO:0016021;GO:0031012;GO:0070062	Golgi membrane;Golgi apparatus;plasma membrane;membrane;integral component of membrane;extracellular matrix;extracellular exosome
APP	Amyloid beta A4 protein;N-APP;Soluble APP-alpha;Soluble APP-beta;C99;Beta-amyloid protein 42;Beta-amyloid protein 40;C83;P3(42);P3(40);C80;Gamma-secretase C-terminal fragment 59;Gamma-secretase C-terminal fragment 57;Gamma-secretase C-terminal fragment 50;C31	49	LNMHMNVQNGK	19	NA	19	19	NA	NA	NA	NA	NA	GO:0005576;GO:0005615;GO:0005641;GO:0005737;GO:0005768;GO:0005769;GO:0005788;GO:0005790;GO:0005791;GO:0005794;GO:0005796;GO:0005798;GO:0005829;GO:0005886;GO:0005887;GO:0005905;GO:0005911;GO:0008021;GO:0009986;GO:0016021;GO:0030134;GO:0030424;GO:0031093;GO:0031594;GO:0031904;GO:0032588;GO:0035253;GO:0043197;GO:0043198;GO:0043204;GO:0043235;GO:0044304;GO:0045121;GO:0045177;GO:0045202;GO:0048471;GO:…	extracellular region;extracellular space;nuclear envelope lumen;cytoplasm;endosome;early endosome;endoplasmic reticulum lumen;smooth endoplasmic reticulum;rough endoplasmic reticulum;Golgi apparatus;Golgi lumen;Golgi-associated vesicle;cytosol;plasma membrane;integral component of plasma membrane;clathrin-coated pit;cell-cell junction;synaptic vesicle;cell surface;integral component of membrane;C…
TMEM106B	Transmembrane protein 106B	183	LNNITIIGPLDMK	6;7;8;9;10;11	5;6;7;8;9;10	6	11	5	10	1	1	FALSE	GO:0005764;GO:0005765;GO:0005768;GO:0016021;GO:0031902	lysosome;lysosomal membrane;endosome;integral component of membrane;late endosome membrane
ENPP4	Bis(5'-adenosyl)-triphosphatase ENPP4	166	LNNITMWLNNSNPPVTFATLYWEEPDASGHK	NA	4	NA	NA	4	4	NA	NA	NA	GO:0005886;GO:0016020;GO:0016021;GO:0070062;GO:0101003	plasma membrane;membrane;integral component of membrane;extracellular exosome;ficolin-1-rich granule membrane
PCM1	Pericentriolar material 1 protein	30	LNNMDWGAQQKKANR	18	NA	18	18	NA	NA	NA	NA	NA	GO:0000242;GO:0005737;GO:0005813;GO:0005814;GO:0005829;GO:0016020;GO:0031965;GO:0032991;GO:0034451;GO:0035869;GO:0036064;GO:0045177	pericentriolar material;cytoplasm;centrosome;centriole;cytosol;membrane;nuclear membrane;protein-containing complex;centriolar satellite;ciliary transition zone;ciliary basal body;apical part of cell
CLPB	Caseinolytic peptidase B protein homolog	259	LNNRASFK	13;14	12	13	14	12	12	1	2	TRUE	GO:0005575;GO:0005739	cellular_component;mitochondrion
IGF1R	Insulin-like growth factor 1 receptor;Insulin-like growth factor 1 receptor alpha chain;Insulin-like growth factor 1 receptor beta chain	900	LNPGNYTAR	11;12;13	10;12;13	11	13	10	13	1	0	FALSE	GO:0005886;GO:0005887;GO:0005899;GO:0016020;GO:0030424;GO:0035867;GO:0043231;GO:0043235	plasma membrane;integral component of plasma membrane;insulin receptor complex;membrane;axon;alphav-beta3 integrin-IGF-1-IGF1R complex;intracellular membrane-bounded organelle;receptor complex
TRPC3	Short transient receptor potential channel 3	829	LNPSMLR	NA	9	NA	NA	9	9	NA	NA	NA	GO:0005886;GO:0005887;GO:0034703	plasma membrane;integral component of plasma membrane;cation channel complex
ICAM1	Intercellular adhesion molecule 1	267	LNPTVTYGNDSFSAK	6;7;9;10;14;15	8;9;10;13;15	6	15	8	15	-2	0	TRUE	GO:0001772;GO:0005615;GO:0005886;GO:0005887;GO:0005925;GO:0009897;GO:0009986;GO:0016020;GO:0045121;GO:0062023;GO:0070062	immunological synapse;extracellular space;plasma membrane;integral component of plasma membrane;focal adhesion;external side of plasma membrane;cell surface;membrane;membrane raft;collagen-containing extracellular matrix;extracellular exosome
MAN2B1	Lysosomal alpha-mannosidase;Lysosomal alpha-mannosidase A peptide;Lysosomal alpha-mannosidase B peptide;Lysosomal alpha-mannosidase C peptide;Lysosomal alpha-mannosidase D peptide;Lysosomal alpha-mannosidase E peptide	766	LNQTEPVAGNYYPVNTR	6;7;9	7;8;9	6	9	7	9	-1	0	FALSE	GO:0005576;GO:0005615;GO:0005774;GO:0035578;GO:0043202;GO:0070062	extracellular region;extracellular space;vacuolar membrane;azurophil granule lumen;lysosomal lumen;extracellular exosome
NTSR1	Neurotensin receptor type 1	4	LNSSAPGTPGTPAADPFQR	NA	8;9	NA	NA	8	9	NA	NA	NA	GO:0005739;GO:0005783;GO:0005794;GO:0005886;GO:0005887;GO:0009898;GO:0009986;GO:0032280;GO:0043195;GO:0043197;GO:0043198;GO:0043204;GO:0045121	mitochondrion;endoplasmic reticulum;Golgi apparatus;plasma membrane;integral component of plasma membrane;cytoplasmic side of plasma membrane;cell surface;symmetric synapse;terminal bouton;dendritic spine;dendritic shaft;perikaryon;membrane raft
TMPRSS2	Transmembrane protease serine 2;Transmembrane protease serine 2 non-catalytic chain;Transmembrane protease serine 2 catalytic chain	213	LNTSAGNVDIYK	9;10	NA	9	10	NA	NA	NA	NA	NA	GO:0005886;GO:0005887;GO:0070062	plasma membrane;integral component of plasma membrane;extracellular exosome
TMPRSS2	Transmembrane protease serine 2;Transmembrane protease serine 2 non-catalytic chain;Transmembrane protease serine 2 catalytic chain	213	LNTSAGNVDIYKK	9;10	NA	9	10	NA	NA	NA	NA	NA	GO:0005886;GO:0005887;GO:0070062	plasma membrane;integral component of plasma membrane;extracellular exosome
LAMA5	Laminin subunit alpha-5	3107	LNTTGVSAGCTADLLVGR	6	NA	6	6	NA	NA	NA	NA	NA	GO:0005576;GO:0005604;GO:0005610;GO:0005615;GO:0005634;GO:0031594;GO:0043083;GO:0043259;GO:0043260;GO:0062023;GO:0070062	extracellular region;basement membrane;laminin-5 complex;extracellular space;nucleus;neuromuscular junction;synaptic cleft;laminin-10 complex;laminin-11 complex;collagen-containing extracellular matrix;extracellular exosome
ACTL10	Actin-like protein 10	46	LNVAGSTLSR	NA	8	NA	NA	8	8	NA	NA	NA	NA	NA
MFSD6	Major facilitator superfamily domain-containing protein 6	207	LNVSDTVTLPTAPNMNSEPTLQPQTGEITNR	5;6	5	5	6	5	5	0	1	FALSE	GO:0016020;GO:0016021	membrane;integral component of membrane
POMGNT2	Protein O-linked-mannose beta-1,4-N-acetylglucosaminyltransferase 2	276	LNVSHTGVPLGEEYILVFSR	5;6	4;5	5	6	4	5	1	1	FALSE	GO:0005783;GO:0005789;GO:0016021	endoplasmic reticulum;endoplasmic reticulum membrane;integral component of membrane
ETNK1	Ethanolamine kinase 1	107	LNVTVQDQEEHR	NA	17	NA	NA	17	17	NA	NA	NA	GO:0005654;GO:0005829;GO:0005886;GO:0016020	nucleoplasm;cytosol;plasma membrane;membrane
NCEH1	Neutral cholesterol ester hydrolase 1	287	LNWTSLLPASFTK	4;5;7	5;6;7	4	7	5	7	-1	0	FALSE	GO:0005789;GO:0016020;GO:0016021	endoplasmic reticulum membrane;membrane;integral component of membrane
PLXNA2	Plexin-A2	1180	LNYTVLIGETPCAVTVSETQLLCEPPNLTGQHK	4	3;4	4	4	3	4	1	0	FALSE	GO:0002116;GO:0005886;GO:0005887	semaphorin receptor complex;plasma membrane;integral component of plasma membrane
PLXNA3	Plexin-A3	1162	LNYTVLIGGQPCSLTVSDTQLLCDSPSQTGR	4	4	4	4	4	4	0	0	FALSE	GO:0002116;GO:0005634;GO:0005886;GO:0005887;GO:0016020;GO:0030054;GO:0043231	semaphorin receptor complex;nucleus;plasma membrane;integral component of plasma membrane;membrane;cell junction;intracellular membrane-bounded organelle
PLXNA1	Plexin-A1	1187	LNYTVLIGSTPCTLTVSETQLLCEAPNLTGQHK	4	3;4	4	4	3	4	1	0	FALSE	GO:0002116;GO:0005886;GO:0005887;GO:0070062	semaphorin receptor complex;plasma membrane;integral component of plasma membrane;extracellular exosome
TM2D3	TM2 domain-containing protein 3	87	LPADCIDCTTNFSCTYGKPVTFDCAVKPSVTCVDQDFK	4	4	4	4	4	4	0	0	FALSE	GO:0016021	integral component of membrane
SCAP	Sterol regulatory element-binding protein cleavage-activating protein	590	LPENQTSPGESPER	14;16	13;14;16;17	14	16	13	17	1	-1	FALSE	GO:0000139;GO:0005783;GO:0005789;GO:0005794;GO:0012507;GO:0016021;GO:0032991	Golgi membrane;endoplasmic reticulum;endoplasmic reticulum membrane;Golgi apparatus;ER to Golgi transport vesicle membrane;integral component of membrane;protein-containing complex
NUP210	Nuclear pore membrane glycoprotein 210	337	LPNSTIYVVEPGYLGFTVHPGDR	4;5;6;7	3;4;5;6;7;8	4	7	3	8	1	-1	FALSE	GO:0005635;GO:0005643;GO:0005789;GO:0016020;GO:0016021;GO:0031965;GO:0043657	nuclear envelope;nuclear pore;endoplasmic reticulum membrane;membrane;integral component of membrane;nuclear membrane;host cell
NUP210	Nuclear pore membrane glycoprotein 210	337	LPNSTIYVVEPGYLGFTVHPGDRWVLETGR	NA	4	NA	NA	4	4	NA	NA	NA	GO:0005635;GO:0005643;GO:0005789;GO:0016020;GO:0016021;GO:0031965;GO:0043657	nuclear envelope;nuclear pore;endoplasmic reticulum membrane;membrane;integral component of membrane;nuclear membrane;host cell
NEO1	Neogenin	210	LPSGMLVISNATEGDGGLYR	6	NA	6	6	NA	NA	NA	NA	NA	GO:0005654;GO:0005794;GO:0005886;GO:0005887;GO:0098797	nucleoplasm;Golgi apparatus;plasma membrane;integral component of plasma membrane;plasma membrane protein complex
GIGYF2	PERQ amino acid-rich with GYF domain-containing protein 2	934	LPSSSTWGQQSNTTACQSQATLSLAEIQK	NA	4	NA	NA	4	4	NA	NA	NA	GO:0005768;GO:0005783;GO:0005794;GO:0005829;GO:0010494;GO:0016020;GO:0016021;GO:0032991;GO:0043204;GO:1990635	endosome;endoplasmic reticulum;Golgi apparatus;cytosol;cytoplasmic stress granule;membrane;integral component of membrane;protein-containing complex;perikaryon;proximal dendrite
YIPF3	Protein YIPF3;Protein YIPF3, 36 kDa form III	337	LPTTVLNATAK	9;10	9	9	10	9	9	0	1	FALSE	GO:0005794;GO:0005886;GO:0016021;GO:0030133;GO:0043231	Golgi apparatus;plasma membrane;integral component of membrane;transport vesicle;intracellular membrane-bounded organelle
MPZL2	Myelin protein zero-like protein 2	118	LQFDDNGTYTCQVK	11;12	NA	11	12	NA	NA	NA	NA	NA	GO:0005856;GO:0016021	cytoskeleton;integral component of membrane
CDCP1	CUB domain-containing protein 1	339	LQFQVLVQHPQNESNK	6;7	NA	6	7	NA	NA	NA	NA	NA	GO:0005576;GO:0005886;GO:0016021	extracellular region;plasma membrane;integral component of membrane
PBXIP1	Pre-B-cell leukemia transcription factor-interacting protein 1	455	LQGLENWGQDPGVSANASK	9;10;11	NA	9	11	NA	NA	NA	NA	NA	GO:0005634;GO:0005829;GO:0005874	nucleus;cytosol;microtubule
ESAM	Endothelial cell-selective adhesion molecule	169	LQGVPHVGANVTLSCQSPR	4;6	4;6	4	6	4	6	0	0	FALSE	GO:0005886;GO:0005912;GO:0005923;GO:0016021;GO:0032991	plasma membrane;adherens junction;bicellular tight junction;integral component of membrane;protein-containing complex
PTPRK	Receptor-type tyrosine-protein phosphatase kappa	101	LQLPTMKENDTHCIDFSYLLYSQK	NA	4	NA	NA	4	4	NA	NA	NA	GO:0001750;GO:0005886;GO:0005887;GO:0005911;GO:0005912;GO:0009986;GO:0016021;GO:0030054;GO:0030424;GO:0030425;GO:0031256;GO:0043025;GO:0043231	photoreceptor outer segment;plasma membrane;integral component of plasma membrane;cell-cell junction;adherens junction;cell surface;integral component of membrane;cell junction;axon;dendrite;leading edge membrane;neuronal cell body;intracellular membrane-bounded organelle
CEACAM6	Carcinoembryonic antigen-related cell adhesion molecule 6	195	LQLSNGNMTLTLLSVK	4;5;6	5;6	4	6	5	6	-1	0	FALSE	GO:0005615;GO:0005886;GO:0009986;GO:0016324;GO:0031225;GO:0035577	extracellular space;plasma membrane;cell surface;apical plasma membrane;anchored component of membrane;azurophil granule membrane
CEACAM1	Carcinoembryonic antigen-related cell adhesion molecule 1;Carcinoembryonic antigen-related cell adhesion molecule 8;Carcinoembryonic antigen-related cell adhesion molecule 5	197	LQLSNGNR	11;13;14	NA	11	14	NA	NA	NA	NA	NA	GO:0005886;GO:0005887;GO:0005911;GO:0005912;GO:0009925;GO:0009986;GO:0016020;GO:0016021;GO:0016324;GO:0016328;GO:0030054;GO:0030658;GO:0031528;GO:0035579;GO:0042101;GO:0070062;GO:0070821	plasma membrane;integral component of plasma membrane;cell-cell junction;adherens junction;basal plasma membrane;cell surface;membrane;integral component of membrane;apical plasma membrane;lateral plasma membrane;cell junction;transport vesicle membrane;microvillus membrane;specific granule membrane;T cell receptor complex;extracellular exosome;tertiary granule membrane
PDZD8	PDZ domain-containing protein 8	1054	LQNEIDQELEHNNSLVR	15	NA	15	15	NA	NA	NA	NA	NA	GO:0005739;GO:0005789;GO:0016020;GO:0016021;GO:0044233	mitochondrion;endoplasmic reticulum membrane;membrane;integral component of membrane;mitochondria-associated endoplasmic reticulum membrane
CASC4	Protein CASC4	115	LQNNISYQMADIHHLK	7;10	8	7	10	8	8	-1	2	TRUE	GO:0005794;GO:0016021	Golgi apparatus;integral component of membrane
IQCJ	IQ domain-containing protein J	11	LQNPLEQVNDGK	9;10;11	NA	9	11	NA	NA	NA	NA	NA	NA	NA
ABO	Histo-blood group ABO system transferase;Fucosylglycoprotein alpha-N-acetylgalactosaminyltransferase soluble form	113	LQNTTIGLTVFAIK	5;6	NA	5	6	NA	NA	NA	NA	NA	GO:0005576;GO:0005794;GO:0016021;GO:0031982;GO:0032580	extracellular region;Golgi apparatus;integral component of membrane;vesicle;Golgi cisterna membrane
GOLM1	Golgi membrane protein 1	144	LQQDVLQFQKNQTNLER	NA	8;9	NA	NA	8	9	NA	NA	NA	GO:0005615;GO:0005788;GO:0005794;GO:0005887	extracellular space;endoplasmic reticulum lumen;Golgi apparatus;integral component of plasma membrane
RRBP1	Ribosome-binding protein 1;Ninein	802	LQQENSILR	9	NA	9	9	NA	NA	NA	NA	NA	GO:0005783;GO:0005840;GO:0016020;GO:0030176	endoplasmic reticulum;ribosome;membrane;integral component of endoplasmic reticulum membrane
ST3GAL4	CMP-N-acetylneuraminate-beta-galactosamide-alpha-2,3-sialyltransferase 4	131	LRNSSLGDAINK	10	NA	10	10	NA	NA	NA	NA	NA	GO:0000139;GO:0005576;GO:0016020;GO:0016021;GO:0032580	Golgi membrane;extracellular region;membrane;integral component of membrane;Golgi cisterna membrane
ITGA3	Integrin alpha-3;Integrin alpha-3 heavy chain;Integrin alpha-3 light chain	573	LRPIIISMNYSLPLR	4;5;6	4;5	4	6	4	5	0	1	FALSE	GO:0005886;GO:0005925;GO:0008305;GO:0009897;GO:0009986;GO:0016323;GO:0031527;GO:0034667;GO:0043235;GO:0048471;GO:0060076;GO:0070062;GO:0071438;GO:0071944;GO:0097060;GO:1990812	plasma membrane;focal adhesion;integrin complex;external side of plasma membrane;cell surface;basolateral plasma membrane;filopodium membrane;integrin alpha3-beta1 complex;receptor complex;perinuclear region of cytoplasm;excitatory synapse;extracellular exosome;invadopodium membrane;cell periphery;synaptic membrane;growth cone filopodium
HYOU1	Hypoxia up-regulated protein 1	830	LSALDNLLNHSSMFLK	4;5;6;7	4;5;6;7;8	4	7	4	8	0	-1	FALSE	GO:0005576;GO:0005783;GO:0005788;GO:0005790;GO:0005925;GO:0016020;GO:0034663;GO:0070062;GO:0071682	extracellular region;endoplasmic reticulum;endoplasmic reticulum lumen;smooth endoplasmic reticulum;focal adhesion;membrane;endoplasmic reticulum chaperone complex;extracellular exosome;endocytic vesicle lumen
CD97	CD97 antigen;CD97 antigen subunit alpha;CD97 antigen subunit beta	446	LSAVNSIFLSHNNTK	6;7;9	5;8	6	9	5	8	1	1	FALSE	NA	NA
ST3GAL1	CMP-N-acetylneuraminate-beta-galactosamide-alpha-2,3-sialyltransferase 1	79	LSAWFDERFNQTMQPLLTAQNALLEDDTYR	NA	4	NA	NA	4	4	NA	NA	NA	GO:0000139;GO:0016020;GO:0016021;GO:0032580;GO:0070062	Golgi membrane;membrane;integral component of membrane;Golgi cisterna membrane;extracellular exosome
UGT8	2-hydroxyacylsphingosine 1-beta-galactosyltransferase	442	LSEIHKDQPGHPVNR	15	13	15	15	13	13	2	2	TRUE	GO:0005886;GO:0016021;GO:0043231	plasma membrane;integral component of membrane;intracellular membrane-bounded organelle
SPATA4	Spermatogenesis-associated protein 4	206	LSELLSNPNMLTNELK	6	5	6	6	5	5	1	1	FALSE	GO:0005575;GO:0005634;GO:0005930	cellular_component;nucleus;axoneme
ERGIC1	Endoplasmic reticulum-Golgi intermediate compartment protein 1	169	LSFGDTLQVQNIHGAFNALGGADR	NA	5	NA	NA	5	5	NA	NA	NA	GO:0000139;GO:0005654;GO:0005789;GO:0005793;GO:0016020;GO:0016021;GO:0033116;GO:0043231	Golgi membrane;nucleoplasm;endoplasmic reticulum membrane;endoplasmic reticulum-Golgi intermediate compartment;membrane;integral component of membrane;endoplasmic reticulum-Golgi intermediate compartment membrane;intracellular membrane-bounded organelle
GLB1L	Beta-galactosidase-1-like protein	486	LSFGSNSSDFK	NA	12	NA	NA	12	12	NA	NA	NA	GO:0005576;GO:0005773	extracellular region;vacuole
PLXNA1	Plexin-A1	77	LSGNLTLLR	9;10	9	9	10	9	9	0	1	FALSE	GO:0002116;GO:0005886;GO:0005887;GO:0070062	semaphorin receptor complex;plasma membrane;integral component of plasma membrane;extracellular exosome
POMT2	Protein O-mannosyl-transferase 2	330	LSGNNLHNASIPEHLAYGSVITVK	6	5	6	6	5	5	1	1	FALSE	GO:0005789;GO:0016021	endoplasmic reticulum membrane;integral component of membrane
PLXNB2	Plexin-B2	733	LSHDANETLPLHLYVK	6;7	NA	6	7	NA	NA	NA	NA	NA	GO:0002116;GO:0005887;GO:0009986;GO:0070062	semaphorin receptor complex;integral component of plasma membrane;cell surface;extracellular exosome
ITGA1	Integrin alpha-1	1008	LSISFPNMTSNGYPVLYPTGLSSSENANCR	NA	4	NA	NA	4	4	NA	NA	NA	GO:0001669;GO:0005886;GO:0005925;GO:0008305;GO:0009897;GO:0009986;GO:0016020;GO:0034665;GO:0043005;GO:0043204;GO:0045121;GO:0045178;GO:0070062	acrosomal vesicle;plasma membrane;focal adhesion;integrin complex;external side of plasma membrane;cell surface;membrane;integrin alpha1-beta1 complex;neuron projection;perikaryon;membrane raft;basal part of cell;extracellular exosome
TM2D1	TM2 domain-containing protein 1	197	LSITNETFR	10;11;12;13;15	12;13	10	15	12	13	-2	2	TRUE	GO:0005654;GO:0005887	nucleoplasm;integral component of plasma membrane
TM2D1	TM2 domain-containing protein 1	197	LSITNETFRK	10;13;14	12;13	10	14	12	13	-2	1	TRUE	GO:0005654;GO:0005887	nucleoplasm;integral component of plasma membrane
PDZK1	Na(+)/H(+) exchange regulatory cofactor NHE-RF3	19	LSKQEGQNYGFFLR	6	5	6	6	5	5	1	1	FALSE	GO:0005886;GO:0016324;GO:0031526;GO:0031528;GO:0045121;GO:0070062	plasma membrane;apical plasma membrane;brush border membrane;microvillus membrane;membrane raft;extracellular exosome
B4GALNT3	Beta-1,4-N-acetylgalactosaminyltransferase 3	102	LSLEDHDIDQGVSSNSSYLK	10;13	10;17	10	13	10	17	0	-4	TRUE	GO:0016021;GO:0032580	integral component of membrane;Golgi cisterna membrane
GABRP	Gamma-aminobutyric acid receptor subunit pi	43	LSLPGFENLTAGYNK	7	6;7	7	7	6	7	1	0	FALSE	GO:0005887;GO:0030054;GO:0034707;GO:0043005;GO:0045202;GO:0045211;GO:1902711	integral component of plasma membrane;cell junction;chloride channel complex;neuron projection;synapse;postsynaptic membrane;GABA-A receptor complex
ABCA7	ATP-binding cassette sub-family A member 7	98	LSNFNDSLVSR	10	10;12;13	10	10	10	13	0	-3	TRUE	GO:0000139;GO:0001891;GO:0005783;GO:0005794;GO:0005886;GO:0009986;GO:0016021;GO:0030054;GO:0031901;GO:0032587;GO:0043231;GO:0097386	Golgi membrane;phagocytic cup;endoplasmic reticulum;Golgi apparatus;plasma membrane;cell surface;integral component of membrane;cell junction;early endosome membrane;ruffle membrane;intracellular membrane-bounded organelle;glial cell projection
EMD	Emerin	65	LSPPSSSAASSYSFSDLNSTR	7	NA	7	7	NA	NA	NA	NA	NA	GO:0005635;GO:0005637;GO:0005640;GO:0005654;GO:0005737;GO:0005783;GO:0005819;GO:0005874;GO:0016020;GO:0016021;GO:0031616;GO:0031965;GO:0032541	nuclear envelope;nuclear inner membrane;nuclear outer membrane;nucleoplasm;cytoplasm;endoplasmic reticulum;spindle;microtubule;membrane;integral component of membrane;spindle pole centrosome;nuclear membrane;cortical endoplasmic reticulum
EMD	Emerin	65	LSPPSSSAASSYSFSDLNSTRGDADMYDLPK	6	5	6	6	5	5	1	1	FALSE	GO:0005635;GO:0005637;GO:0005640;GO:0005654;GO:0005737;GO:0005783;GO:0005819;GO:0005874;GO:0016020;GO:0016021;GO:0031616;GO:0031965;GO:0032541	nuclear envelope;nuclear inner membrane;nuclear outer membrane;nucleoplasm;cytoplasm;endoplasmic reticulum;spindle;microtubule;membrane;integral component of membrane;spindle pole centrosome;nuclear membrane;cortical endoplasmic reticulum
CARKD	ATP-dependent (S)-NAD(P)H-hydrate dehydratase	240	LSQALGNVTVVQK	NA	8;9	NA	NA	8	9	NA	NA	NA	NA	NA
IGSF3	Immunoglobulin superfamily member 3	825	LSQAQGNLSVLETR	9;10	8;9;10	9	10	8	10	1	0	FALSE	GO:0009986;GO:0016021	cell surface;integral component of membrane
NHLRC3	NHL repeat-containing protein 3	206	LSQDFMILWLHGENGTGPAK	NA	5	NA	NA	5	5	NA	NA	NA	GO:0005576;GO:0035578	extracellular region;azurophil granule lumen
CEACAM1	Carcinoembryonic antigen-related cell adhesion molecule 1	378	LSQGNTTLSINPVK	6;7;8;9;10;11;13;15;18	5;7;8;9;10	6	18	5	10	1	8	TRUE	GO:0005886;GO:0005887;GO:0005911;GO:0005912;GO:0009925;GO:0009986;GO:0016020;GO:0016021;GO:0016324;GO:0016328;GO:0030054;GO:0030658;GO:0031528;GO:0035579;GO:0042101;GO:0070062;GO:0070821	plasma membrane;integral component of plasma membrane;cell-cell junction;adherens junction;basal plasma membrane;cell surface;membrane;integral component of membrane;apical plasma membrane;lateral plasma membrane;cell junction;transport vesicle membrane;microvillus membrane;specific granule membrane;T cell receptor complex;extracellular exosome;tertiary granule membrane
CEACAM1	Carcinoembryonic antigen-related cell adhesion molecule 1	378	LSQGNTTLSINPVKR	6;8;9;10;13	7;8;9;10	6	13	7	10	-1	3	TRUE	GO:0005886;GO:0005887;GO:0005911;GO:0005912;GO:0009925;GO:0009986;GO:0016020;GO:0016021;GO:0016324;GO:0016328;GO:0030054;GO:0030658;GO:0031528;GO:0035579;GO:0042101;GO:0070062;GO:0070821	plasma membrane;integral component of plasma membrane;cell-cell junction;adherens junction;basal plasma membrane;cell surface;membrane;integral component of membrane;apical plasma membrane;lateral plasma membrane;cell junction;transport vesicle membrane;microvillus membrane;specific granule membrane;T cell receptor complex;extracellular exosome;tertiary granule membrane
FGFR3	Fibroblast growth factor receptor 3	453	LSSGEGPTLANVSELELPADPK	10	NA	10	10	NA	NA	NA	NA	NA	GO:0005576;GO:0005634;GO:0005783;GO:0005794;GO:0005886;GO:0005887;GO:0005925;GO:0009986;GO:0030133;GO:0043235	extracellular region;nucleus;endoplasmic reticulum;Golgi apparatus;plasma membrane;integral component of plasma membrane;focal adhesion;cell surface;transport vesicle;receptor complex
CDK16	Cyclin-dependent kinase 16	189	LTDNLVALK	9	NA	9	9	NA	NA	NA	NA	NA	GO:0005634;GO:0005737;GO:0005829;GO:0005886;GO:0008021;GO:0015630;GO:0030054;GO:0031234;GO:0043005	nucleus;cytoplasm;cytosol;plasma membrane;synaptic vesicle;microtubule cytoskeleton;cell junction;extrinsic component of cytoplasmic side of plasma membrane;neuron projection
MDN1	Midasin	1684	LTEYQKNELK	4	NA	4	4	NA	NA	NA	NA	NA	GO:0005634;GO:0005654;GO:0005730;GO:0005829;GO:0016020;GO:0045111	nucleus;nucleoplasm;nucleolus;cytosol;membrane;intermediate filament cytoskeleton
PLXNA2	Plexin-A2	76	LTGNLTIQVAHK	6;7;9	8;9	6	9	8	9	-2	0	TRUE	GO:0002116;GO:0005886;GO:0005887	semaphorin receptor complex;plasma membrane;integral component of plasma membrane
SORL1	Sortilin-related receptor	871	LTIVNSSVLDRPR	7;9;10	7;8;9	7	10	7	9	0	1	FALSE	GO:0000139;GO:0005615;GO:0005641;GO:0005768;GO:0005769;GO:0005771;GO:0005783;GO:0005794;GO:0005802;GO:0005886;GO:0005887;GO:0010008;GO:0016020;GO:0016021;GO:0031985;GO:0034362;GO:0055037;GO:0070062	Golgi membrane;extracellular space;nuclear envelope lumen;endosome;early endosome;multivesicular body;endoplasmic reticulum;Golgi apparatus;trans-Golgi network;plasma membrane;integral component of plasma membrane;endosome membrane;membrane;integral component of membrane;Golgi cisterna;low-density lipoprotein particle;recycling endosome;extracellular exosome
SEMA3D	Semaphorin-3D	682	LTLNVIENEQMENTQR	NA	8;9	NA	NA	8	9	NA	NA	NA	GO:0005615;GO:0005887	extracellular space;integral component of plasma membrane
CNN3	Calponin-3	240	LTLQPVDNSTISLQMGTNK	6;7	6;7;8	6	7	6	8	0	-1	FALSE	GO:0005829;GO:0005925;GO:0014069;GO:0015629;GO:0043025;GO:0043197	cytosol;focal adhesion;postsynaptic density;actin cytoskeleton;neuronal cell body;dendritic spine
TLR6	Toll-like receptor 6	791	LTLVTENNDVK	9	NA	9	9	NA	NA	NA	NA	NA	GO:0005623;GO:0005794;GO:0005886;GO:0005887;GO:0030670;GO:0035355;GO:0043235;GO:0045121	cell;Golgi apparatus;plasma membrane;integral component of plasma membrane;phagocytic vesicle membrane;Toll-like receptor 2-Toll-like receptor 6 protein complex;receptor complex;membrane raft
TENM3	Teneurin-3	1640	LTNVTFPTGVVTNLHGDMDK	7	7;8	7	7	7	8	0	-1	FALSE	GO:0005887;GO:0016020;GO:0030424;GO:0043005	integral component of plasma membrane;membrane;axon;neuron projection
NFRKB	Nuclear factor related to kappa-B-binding protein	1000	LTQDLFGTGGNTTGK	9	9	9	9	9	9	0	0	FALSE	GO:0005634;GO:0005654;GO:0031011	nucleus;nucleoplasm;Ino80 complex
TLR3	Toll-like receptor 3	52	LTQVPDDLPTNITVLNLTHNQLR	5;6	5	5	6	5	5	0	1	FALSE	GO:0000139;GO:0005615;GO:0005737;GO:0005765;GO:0005769;GO:0005789;GO:0005887;GO:0010008;GO:0016020;GO:0031012;GO:0036020	Golgi membrane;extracellular space;cytoplasm;lysosomal membrane;early endosome;endoplasmic reticulum membrane;integral component of plasma membrane;endosome membrane;membrane;extracellular matrix;endolysosome membrane
LRP1	Prolow-density lipoprotein receptor-related protein 1;Low-density lipoprotein receptor-related protein 1 85 kDa subunit;Low-density lipoprotein receptor-related protein 1 515 kDa subunit;Low-density lipoprotein receptor-related protein 1 intracellular domain	3788	LTSCATNASICGDEAR	12	NA	12	12	NA	NA	NA	NA	NA	GO:0005634;GO:0005765;GO:0005769;GO:0005886;GO:0005887;GO:0005905;GO:0005925;GO:0016020;GO:0016323;GO:0030136;GO:0030425;GO:0030666;GO:0032593;GO:0043025;GO:0043235;GO:0044295;GO:0045177;GO:0098797	nucleus;lysosomal membrane;early endosome;plasma membrane;integral component of plasma membrane;clathrin-coated pit;focal adhesion;membrane;basolateral plasma membrane;clathrin-coated vesicle;dendrite;endocytic vesicle membrane;insulin-responsive compartment;neuronal cell body;receptor complex;axonal growth cone;apical part of cell;plasma membrane protein complex
TGFB2	Transforming growth factor beta-2;Latency-associated peptide	72	LTSPPEDYPEPEEVPPEVISIYNSTR	10;11	10	10	11	10	10	0	1	FALSE	GO:0005576;GO:0005615;GO:0030424;GO:0031093;GO:0043025;GO:0062023	extracellular region;extracellular space;axon;platelet alpha granule lumen;neuronal cell body;collagen-containing extracellular matrix
IL6ST	Interleukin-6 receptor subunit beta	390	LTVNLTNDR	11;15	12;13;15;19	11	15	12	19	-1	-4	TRUE	GO:0005576;GO:0005886;GO:0005896;GO:0005900;GO:0009897;GO:0016020;GO:0030425;GO:0043025;GO:0043235;GO:0070062;GO:0070110	extracellular region;plasma membrane;interleukin-6 receptor complex;oncostatin-M receptor complex;external side of plasma membrane;membrane;dendrite;neuronal cell body;receptor complex;extracellular exosome;ciliary neurotrophic factor receptor complex
TMX3	Protein disulfide-isomerase TMX3	258	LVALAVIDEKNTSVEHTR	7;9;10	8;9	7	10	8	9	-1	1	FALSE	GO:0005789;GO:0005886;GO:0009986;GO:0016021;GO:0031092	endoplasmic reticulum membrane;plasma membrane;cell surface;integral component of membrane;platelet alpha granule membrane
P4HTM	Transmembrane prolyl 4-hydroxylase	348	LVANESVPFETSCR	11;12	NA	11	12	NA	NA	NA	NA	NA	GO:0005783;GO:0005789;GO:0016021	endoplasmic reticulum;endoplasmic reticulum membrane;integral component of membrane
SEL1L	Protein sel-1 homolog 1	323	LVANHVASDISLTGGSVVQR	6;7	5;6;7	6	7	5	7	1	0	FALSE	GO:0000836;GO:0000839;GO:0005783;GO:0005789;GO:0016021;GO:0036513;GO:0044322	Hrd1p ubiquitin ligase complex;Hrd1p ubiquitin ligase ERAD-L complex;endoplasmic reticulum;endoplasmic reticulum membrane;integral component of membrane;Derlin-1 retrotranslocation complex;endoplasmic reticulum quality control compartment
LAMA5	Laminin subunit alpha-5	95	LVGGPVAGGDPNQTIR	6;7;8;9;10	7;8;9;10	6	10	7	10	-1	0	FALSE	GO:0005576;GO:0005604;GO:0005610;GO:0005615;GO:0005634;GO:0031594;GO:0043083;GO:0043259;GO:0043260;GO:0062023;GO:0070062	extracellular region;basement membrane;laminin-5 complex;extracellular space;nucleus;neuromuscular junction;synaptic cleft;laminin-10 complex;laminin-11 complex;collagen-containing extracellular matrix;extracellular exosome
CD44	CD44 antigen	688	LVINSGNGAVEDR	15	NA	15	15	NA	NA	NA	NA	NA	GO:0005794;GO:0005829;GO:0005886;GO:0005887;GO:0005902;GO:0005925;GO:0009986;GO:0016323;GO:0016324;GO:0030667;GO:0031258;GO:0035692;GO:0042995;GO:0070062	Golgi apparatus;cytosol;plasma membrane;integral component of plasma membrane;microvillus;focal adhesion;cell surface;basolateral plasma membrane;apical plasma membrane;secretory granule membrane;lamellipodium membrane;macrophage migration inhibitory factor receptor complex;cell projection;extracellular exosome
CTBS	Di-N-acetylchitobiase	262	LVMGVPWYGYDYTCLNLSEDHVCTIAK	NA	4	NA	NA	4	4	NA	NA	NA	GO:0005615;GO:0005764	extracellular space;lysosome
KIAA0319L	Dyslexia-associated protein KIAA0319-like protein	472	LVPGNYTFSLTVVDSDGATNSTTANLTVNK	3;4;5	3;4;5	3	5	3	5	0	0	FALSE	GO:0000139;GO:0005886;GO:0016021;GO:0031410	Golgi membrane;plasma membrane;integral component of membrane;cytoplasmic vesicle
ASPH	Aspartyl/asparaginyl beta-hydroxylase	452	LVQLFPNDTSLK	4;5;6;7;8;9;12;14;15;17;18;19;20	4;5;6;7;8;9;10;11;13;14;15;16;17;18;19;20	4	20	4	20	0	0	FALSE	GO:0005783;GO:0005789;GO:0005886;GO:0016021;GO:0032541;GO:0033017	endoplasmic reticulum;endoplasmic reticulum membrane;plasma membrane;integral component of membrane;cortical endoplasmic reticulum;sarcoplasmic reticulum membrane
ASPH	Aspartyl/asparaginyl beta-hydroxylase	452	LVQLFPNDTSLKNDLGVGYLLIGDNDNAK	4;5;6	3;4;5;6	4	6	3	6	1	0	FALSE	GO:0005783;GO:0005789;GO:0005886;GO:0016021;GO:0032541;GO:0033017	endoplasmic reticulum;endoplasmic reticulum membrane;plasma membrane;integral component of membrane;cortical endoplasmic reticulum;sarcoplasmic reticulum membrane
ASPH	Aspartyl/asparaginyl beta-hydroxylase	452	LVQLFPNDTSLKNDLGVGYLLIGDNDNAKK	NA	4;5	NA	NA	4	5	NA	NA	NA	GO:0005783;GO:0005789;GO:0005886;GO:0016021;GO:0032541;GO:0033017	endoplasmic reticulum;endoplasmic reticulum membrane;plasma membrane;integral component of membrane;cortical endoplasmic reticulum;sarcoplasmic reticulum membrane
PICALM	Phosphatidylinositol-binding clathrin assembly protein	555	LVSDDLDSSLANLVGNLGIGNGTTK	NA	5;6	NA	NA	5	6	NA	NA	NA	GO:0005634;GO:0005769;GO:0005794;GO:0005829;GO:0005886;GO:0005905;GO:0008021;GO:0009986;GO:0016020;GO:0030122;GO:0030132;GO:0030136;GO:0031224;GO:0031982;GO:0042734;GO:0043025;GO:0043231;GO:0045211;GO:0045334;GO:0048471;GO:0070381;GO:0097418;GO:0098894	nucleus;early endosome;Golgi apparatus;cytosol;plasma membrane;clathrin-coated pit;synaptic vesicle;cell surface;membrane;AP-2 adaptor complex;clathrin coat of coated pit;clathrin-coated vesicle;intrinsic component of membrane;vesicle;presynaptic membrane;neuronal cell body;intracellular membrane-bounded organelle;postsynaptic membrane;clathrin-coated endocytic vesicle;perinuclear region of cytop…
PTPN14	Tyrosine-protein phosphatase non-receptor type 14	518	LVSPSDQRNPK	1	NA	1	1	NA	NA	NA	NA	NA	GO:0005634;GO:0005654;GO:0005737;GO:0005856	nucleus;nucleoplasm;cytoplasm;cytoskeleton
ITGA6	Integrin alpha-6;Integrin alpha-6 heavy chain;Integrin alpha-6 light chain;Processed integrin alpha-6	997	LWNSTFLEEYSK	10;11;12;13;14	10;12	10	14	10	12	0	2	TRUE	GO:0005604;GO:0005886;GO:0005925;GO:0009897;GO:0009925;GO:0009986;GO:0030056;GO:0030175;GO:0034676	basement membrane;plasma membrane;focal adhesion;external side of plasma membrane;basal plasma membrane;cell surface;hemidesmosome;filopodium;integrin alpha6-beta4 complex
CHST12	Carbohydrate sulfotransferase 12	280	LYANHTSLPASAR	7;9;10	8;9;10	7	10	8	10	-1	0	FALSE	GO:0000139;GO:0016020;GO:0030173	Golgi membrane;membrane;integral component of Golgi membrane
CNNM4	Metal transporter CNNM4	85	LYGYSLGNISSNLISFTEVDDAETLHK	4	4;5	4	4	4	5	0	-1	FALSE	GO:0005886;GO:0016021;GO:0016323;GO:0030425;GO:0032991;GO:0043025	plasma membrane;integral component of membrane;basolateral plasma membrane;dendrite;protein-containing complex;neuronal cell body
TMEM17	Transmembrane protein 17	102	LYLGYVGNLQEK	7;9	8;9	7	9	8	9	-1	0	FALSE	GO:0016021;GO:0035869;GO:0036038;GO:0060170	integral component of membrane;ciliary transition zone;MKS complex;ciliary membrane
NAGA	Alpha-N-acetylgalactosaminidase	177	MAAALNATGR	9;10;11	9;10;12	9	11	9	12	0	-1	FALSE	GO:0005737;GO:0005764;GO:0070062	cytoplasm;lysosome;extracellular exosome
NAGA	Alpha-N-acetylgalactosaminidase	177	MAAALNATGRPIAFSCSWPAYEGGLPPR	NA	4	NA	NA	4	4	NA	NA	NA	GO:0005737;GO:0005764;GO:0070062	cytoplasm;lysosome;extracellular exosome
CD74	HLA class II histocompatibility antigen gamma chain	130	MATPLLMQALPMGALPQGPMQNATK	3;4;5	2	3	5	2	2	1	3	TRUE	GO:0000139;GO:0005634;GO:0005737;GO:0005765;GO:0005771;GO:0005773;GO:0005886;GO:0009897;GO:0009986;GO:0012507;GO:0016020;GO:0016021;GO:0030658;GO:0030666;GO:0030669;GO:0032588;GO:0032991;GO:0035692;GO:0035693;GO:0042613;GO:0043202;GO:0070062;GO:0071556	Golgi membrane;nucleus;cytoplasm;lysosomal membrane;multivesicular body;vacuole;plasma membrane;external side of plasma membrane;cell surface;ER to Golgi transport vesicle membrane;membrane;integral component of membrane;transport vesicle membrane;endocytic vesicle membrane;clathrin-coated endocytic vesicle membrane;trans-Golgi network membrane;protein-containing complex;macrophage migration inhi…
TUBB	Tubulin beta chain	370	MAVTFIGNSTAIQELFK	NA	5	NA	NA	5	5	NA	NA	NA	GO:0005576;GO:0005634;GO:0005641;GO:0005737;GO:0005856;GO:0005874;GO:0035578;GO:0036464;GO:0044297;GO:0045121;GO:0070062	extracellular region;nucleus;nuclear envelope lumen;cytoplasm;cytoskeleton;microtubule;azurophil granule lumen;cytoplasmic ribonucleoprotein granule;cell body;membrane raft;extracellular exosome
GPR110	Probable G-protein coupled receptor 110	455	MCPQNTSIPIR	11	NA	11	11	NA	NA	NA	NA	NA	NA	NA
IGF2R	Cation-independent mannose-6-phosphate receptor	1816	MDGCTLTDEQLLYSFNLSSLSTSTFK	4	4;6	4	4	4	6	0	-2	TRUE	GO:0005641;GO:0005765;GO:0005768;GO:0005769;GO:0005770;GO:0005794;GO:0005802;GO:0005886;GO:0005887;GO:0005925;GO:0009986;GO:0016020;GO:0030118;GO:0030133;GO:0030139;GO:0030140;GO:0030665;GO:0030667;GO:0032588;GO:0048471;GO:0070062	nuclear envelope lumen;lysosomal membrane;endosome;early endosome;late endosome;Golgi apparatus;trans-Golgi network;plasma membrane;integral component of plasma membrane;focal adhesion;cell surface;membrane;clathrin coat;transport vesicle;endocytic vesicle;trans-Golgi network transport vesicle;clathrin-coated vesicle membrane;secretory granule membrane;trans-Golgi network membrane;perinuclear reg…
CTSA	Lysosomal protective protein;Lysosomal protective protein 32 kDa chain;Lysosomal protective protein 20 kDa chain	333	MDPPCTNTTAASTYLNNPYVR	4;5;6;11	4;6	4	11	4	6	0	5	TRUE	GO:0005576;GO:0005654;GO:0005764;GO:0005783;GO:0016020;GO:0035578;GO:0043202;GO:0043231;GO:0070062;GO:0098575	extracellular region;nucleoplasm;lysosome;endoplasmic reticulum;membrane;azurophil granule lumen;lysosomal lumen;intracellular membrane-bounded organelle;extracellular exosome;lumenal side of lysosomal membrane
P4HB	Protein disulfide-isomerase	430	MDSTANEVEAVK	NA	16;17	NA	NA	16	17	NA	NA	NA	GO:0005576;GO:0005783;GO:0005788;GO:0005793;GO:0005925;GO:0009897;GO:0016222;GO:0034663;GO:0042470;GO:0070062	extracellular region;endoplasmic reticulum;endoplasmic reticulum lumen;endoplasmic reticulum-Golgi intermediate compartment;focal adhesion;external side of plasma membrane;procollagen-proline 4-dioxygenase complex;endoplasmic reticulum chaperone complex;melanosome;extracellular exosome
GBA	Glucosylceramidase	98	MELSMGPIQANHTGTGLLLTLQPEQK	4;5;6	4;5	4	6	4	5	0	1	FALSE	GO:0005764;GO:0005765;GO:0005783;GO:0005794;GO:0005802;GO:0019898;GO:0043202;GO:0070062	lysosome;lysosomal membrane;endoplasmic reticulum;Golgi apparatus;trans-Golgi network;extrinsic component of membrane;lysosomal lumen;extracellular exosome
LAMB1	Laminin subunit beta-1	1542	MEMPSTPQQLQNLTEDIR	9;10;11;12	9;10	9	12	9	10	0	2	TRUE	GO:0005576;GO:0005604;GO:0005606;GO:0005607;GO:0005615;GO:0005788;GO:0043256;GO:0043257;GO:0043259;GO:0048471;GO:0062023;GO:0070062	extracellular region;basement membrane;laminin-1 complex;laminin-2 complex;extracellular space;endoplasmic reticulum lumen;laminin complex;laminin-8 complex;laminin-10 complex;perinuclear region of cytoplasm;collagen-containing extracellular matrix;extracellular exosome
NPY6R	Putative neuropeptide Y receptor type 6	11	MEVSLNHPASNTTSTK	NA	8;9	NA	NA	8	9	NA	NA	NA	GO:0016021	integral component of membrane
SORL1	Sortilin-related receptor	2092	MGHNYTFTVQAR	9;10	7;8;9;10	9	10	7	10	2	0	TRUE	GO:0000139;GO:0005615;GO:0005641;GO:0005768;GO:0005769;GO:0005771;GO:0005783;GO:0005794;GO:0005802;GO:0005886;GO:0005887;GO:0010008;GO:0016020;GO:0016021;GO:0031985;GO:0034362;GO:0055037;GO:0070062	Golgi membrane;extracellular space;nuclear envelope lumen;endosome;early endosome;multivesicular body;endoplasmic reticulum;Golgi apparatus;trans-Golgi network;plasma membrane;integral component of plasma membrane;endosome membrane;membrane;integral component of membrane;Golgi cisterna;low-density lipoprotein particle;recycling endosome;extracellular exosome
POMT2	Protein O-mannosyl-transferase 2	98	MGSYYINR	10	12	10	10	12	12	-2	-2	TRUE	GO:0005789;GO:0016021	endoplasmic reticulum membrane;integral component of membrane
LRP1	Prolow-density lipoprotein receptor-related protein 1;Low-density lipoprotein receptor-related protein 1 85 kDa subunit;Low-density lipoprotein receptor-related protein 1 515 kDa subunit;Low-density lipoprotein receptor-related protein 1 intracellular domain	3089	MHLNGSNVQVLHR	10	8	10	10	8	8	2	2	TRUE	GO:0005634;GO:0005765;GO:0005769;GO:0005886;GO:0005887;GO:0005905;GO:0005925;GO:0016020;GO:0016323;GO:0030136;GO:0030425;GO:0030666;GO:0032593;GO:0043025;GO:0043235;GO:0044295;GO:0045177;GO:0098797	nucleus;lysosomal membrane;early endosome;plasma membrane;integral component of plasma membrane;clathrin-coated pit;focal adhesion;membrane;basolateral plasma membrane;clathrin-coated vesicle;dendrite;endocytic vesicle membrane;insulin-responsive compartment;neuronal cell body;receptor complex;axonal growth cone;apical part of cell;plasma membrane protein complex
BGN	Biglycan	270	MIENGSLSFLPTLR	6;7	5;6;7	6	7	5	7	1	0	FALSE	GO:0005576;GO:0005796;GO:0009986;GO:0030133;GO:0031012;GO:0042383;GO:0043202;GO:0062023;GO:0070062	extracellular region;Golgi lumen;cell surface;transport vesicle;extracellular matrix;sarcolemma;lysosomal lumen;collagen-containing extracellular matrix;extracellular exosome
DUS2	tRNA-dihydrouridine(20) synthase [NAD(P)+]-like	12	MILNSLSLCYHNK	NA	5	NA	NA	5	5	NA	NA	NA	GO:0005783;GO:0005829	endoplasmic reticulum;cytosol
PHF14	PHD finger protein 14	636	MIQIQENMAEQK	4	NA	4	4	NA	NA	NA	NA	NA	GO:0005634	nucleus
CEACAM1	Carcinoembryonic antigen-related cell adhesion molecule 1	378	MKLSQGNTTLSINPVK	NA	7;8	NA	NA	7	8	NA	NA	NA	GO:0005886;GO:0005887;GO:0005911;GO:0005912;GO:0009925;GO:0009986;GO:0016020;GO:0016021;GO:0016324;GO:0016328;GO:0030054;GO:0030658;GO:0031528;GO:0035579;GO:0042101;GO:0070062;GO:0070821	plasma membrane;integral component of plasma membrane;cell-cell junction;adherens junction;basal plasma membrane;cell surface;membrane;integral component of membrane;apical plasma membrane;lateral plasma membrane;cell junction;transport vesicle membrane;microvillus membrane;specific granule membrane;T cell receptor complex;extracellular exosome;tertiary granule membrane
CEACAM1	Carcinoembryonic antigen-related cell adhesion molecule 1	378	MKLSQGNTTLSINPVKR	NA	8	NA	NA	8	8	NA	NA	NA	GO:0005886;GO:0005887;GO:0005911;GO:0005912;GO:0009925;GO:0009986;GO:0016020;GO:0016021;GO:0016324;GO:0016328;GO:0030054;GO:0030658;GO:0031528;GO:0035579;GO:0042101;GO:0070062;GO:0070821	plasma membrane;integral component of plasma membrane;cell-cell junction;adherens junction;basal plasma membrane;cell surface;membrane;integral component of membrane;apical plasma membrane;lateral plasma membrane;cell junction;transport vesicle membrane;microvillus membrane;specific granule membrane;T cell receptor complex;extracellular exosome;tertiary granule membrane
LIPG	Endothelial lipase	491	MKNETSPTVELP	13	12;13;14	13	13	12	14	1	-1	FALSE	GO:0005576;GO:0005615;GO:0005769;GO:0005794;GO:0009986	extracellular region;extracellular space;early endosome;Golgi apparatus;cell surface
ABCA11P	Putative ATP-binding cassette sub-family A member 11	5	MKYGNEIMNK	10	NA	10	10	NA	NA	NA	NA	NA	GO:0016021;GO:0043231	integral component of membrane;intracellular membrane-bounded organelle
ST3GAL4	CMP-N-acetylneuraminate-beta-galactosamide-alpha-2,3-sialyltransferase 4	329	MLEMGAIKNLTSF	6;7	6;7;8	6	7	6	8	0	-1	FALSE	GO:0000139;GO:0005576;GO:0016020;GO:0016021;GO:0032580	Golgi membrane;extracellular region;membrane;integral component of membrane;Golgi cisterna membrane
LGALS3	Galectin-3	141	MLITILGTVKPNANR	1;3;4;5;6;7	5	1	7	5	5	-4	2	TRUE	GO:0001772;GO:0005576;GO:0005615;GO:0005634;GO:0005681;GO:0005737;GO:0005743;GO:0005886;GO:0009986;GO:0016020;GO:0030667;GO:0062023;GO:0070062;GO:0101003	immunological synapse;extracellular region;extracellular space;nucleus;spliceosomal complex;cytoplasm;mitochondrial inner membrane;plasma membrane;cell surface;membrane;secretory granule membrane;collagen-containing extracellular matrix;extracellular exosome;ficolin-1-rich granule membrane
KIAA1467	Uncharacterized protein KIAA1467	237	MLSAFNATSGK	NA	8;9	NA	NA	8	9	NA	NA	NA	NA	NA
GNS	N-acetylglucosamine-6-sulfatase	387	MLVANIDLGPTILDIAGYDLNK	4	3;4;5	4	4	3	5	1	-1	FALSE	GO:0005576;GO:0035578;GO:0043202;GO:0070062;GO:1904813	extracellular region;azurophil granule lumen;lysosomal lumen;extracellular exosome;ficolin-1-rich granule lumen
MFSD6	Major facilitator superfamily domain-containing protein 6	243	MMDLTLNSSTATPVSPGSVTK	5;6	5;6	5	6	5	6	0	0	FALSE	GO:0016020;GO:0016021	membrane;integral component of membrane
IFNGR1	Interferon gamma receptor 1	179	MNGSEIQYK	13;14	13	13	14	13	13	0	1	FALSE	GO:0005886;GO:0005887	plasma membrane;integral component of plasma membrane
CASD1	CAS1 domain-containing protein 1	187	MNITSIAPLLEK	7;9	7;8;9	7	9	7	9	0	0	FALSE	GO:0005794;GO:0030173	Golgi apparatus;integral component of Golgi membrane
ELOVL6	Elongation of very long chain fatty acids protein 6	2	MNMSVLTLQEYEFEK	7;8;9;10;11	7;8;9;10	7	11	7	10	0	1	FALSE	GO:0005783;GO:0005789;GO:0030176	endoplasmic reticulum;endoplasmic reticulum membrane;integral component of endoplasmic reticulum membrane
SGSH	N-sulphoglucosamine sulphohydrolase	413	MPFPIDQDFYVSPTFQDLLNR	NA	4;5	NA	NA	4	5	NA	NA	NA	GO:0005764;GO:0043202;GO:0070062	lysosome;lysosomal lumen;extracellular exosome
ATRN	Attractin	1043	MPSQAPTGNFYPQPLLNSSMCLEDSR	4;6	4;6	4	6	4	6	0	0	FALSE	GO:0005615;GO:0005737;GO:0005886;GO:0005887;GO:0070062	extracellular space;cytoplasm;plasma membrane;integral component of plasma membrane;extracellular exosome
TOR1AIP1	Torsin-1A-interacting protein 1	303	MQNDSILK	15	14	15	15	14	14	1	1	FALSE	GO:0005634;GO:0005637;GO:0016021;GO:0031965	nucleus;nuclear inner membrane;integral component of membrane;nuclear membrane
TUBB2B	Tubulin beta-2B chain;Tubulin beta-2A chain;Tubulin beta-4B chain	370	MSATFIGNSTAIQELFK	NA	6	NA	NA	6	6	NA	NA	NA	GO:0005634;GO:0005737;GO:0005874;GO:0015630;GO:0098685	nucleus;cytoplasm;microtubule;microtubule cytoskeleton;Schaffer collateral - CA1 synapse
GAR1	H/ACA ribonucleoprotein complex subunit 1	12	MSFRGGGRGGFNRGGGGGGFNR	3	NA	3	3	NA	NA	NA	NA	NA	GO:0000784;GO:0001650;GO:0005634;GO:0005654;GO:0005697;GO:0031429;GO:0072589;GO:0090661	nuclear chromosome, telomeric region;fibrillar center;nucleus;nucleoplasm;telomerase holoenzyme complex;box H/ACA snoRNP complex;box H/ACA scaRNP complex;box H/ACA telomerase RNP complex
ATF6B	Cyclic AMP-dependent transcription factor ATF-6 beta;Processed cyclic AMP-dependent transcription factor ATF-6 beta	627	MSLVMPAMAPNETLSGR	5;6;7	5;6;7;8	5	7	5	8	0	-1	FALSE	GO:0005634;GO:0005730;GO:0005789;GO:0005794;GO:0030176;GO:0032993;GO:0090575	nucleus;nucleolus;endoplasmic reticulum membrane;Golgi apparatus;integral component of endoplasmic reticulum membrane;protein-DNA complex;RNA polymerase II transcription regulator complex
IGF2R	Cation-independent mannose-6-phosphate receptor	435	MSVINFECNK	11;12	NA	11	12	NA	NA	NA	NA	NA	GO:0005641;GO:0005765;GO:0005768;GO:0005769;GO:0005770;GO:0005794;GO:0005802;GO:0005886;GO:0005887;GO:0005925;GO:0009986;GO:0016020;GO:0030118;GO:0030133;GO:0030139;GO:0030140;GO:0030665;GO:0030667;GO:0032588;GO:0048471;GO:0070062	nuclear envelope lumen;lysosomal membrane;endosome;early endosome;late endosome;Golgi apparatus;trans-Golgi network;plasma membrane;integral component of plasma membrane;focal adhesion;cell surface;membrane;clathrin coat;transport vesicle;endocytic vesicle;trans-Golgi network transport vesicle;clathrin-coated vesicle membrane;secretory granule membrane;trans-Golgi network membrane;perinuclear reg…
VNN1	Pantetheinase	283	MTGSGIYAPNSSR	10	10	10	10	10	10	0	0	FALSE	GO:0005576;GO:0005886;GO:0016021;GO:0031225;GO:0035577	extracellular region;plasma membrane;integral component of membrane;anchored component of membrane;azurophil granule membrane
HEXB	Beta-hexosaminidase subunit beta;Beta-hexosaminidase subunit beta chain B;Beta-hexosaminidase subunit beta chain A	84	MTPNLLHLAPENFYISHSPNSTAGPSCTLLEEAFR	NA	4	NA	NA	4	4	NA	NA	NA	GO:0001669;GO:0005576;GO:0016020;GO:0035578;GO:0042582;GO:0043202;GO:0070062	acrosomal vesicle;extracellular region;membrane;azurophil granule lumen;azurophil granule;lysosomal lumen;extracellular exosome
ATP6V0A2	V-type proton ATPase 116 kDa subunit a isoform 2	505	MVLWNDSVVR	9;10;11	10	9	11	10	10	-1	1	FALSE	GO:0000220;GO:0001669;GO:0005765;GO:0005886;GO:0010008;GO:0016021;GO:0016471;GO:0030670;GO:0048471	vacuolar proton-transporting V-type ATPase, V0 domain;acrosomal vesicle;lysosomal membrane;plasma membrane;endosome membrane;integral component of membrane;vacuolar proton-transporting V-type ATPase complex;phagocytic vesicle membrane;perinuclear region of cytoplasm
GDE1	Glycerophosphodiester phosphodiesterase 1	198	MYMEFPQLYNNSVVCSFLPEVIYK	4	4	4	4	4	4	0	0	FALSE	GO:0005886;GO:0016021;GO:0030659	plasma membrane;integral component of membrane;cytoplasmic vesicle membrane
ENPP1	Ectonucleotide pyrophosphatase/phosphodiesterase family member 1;Alkaline phosphodiesterase I;Nucleotide pyrophosphatase	341	MYNGSVPFEER	13	NA	13	13	NA	NA	NA	NA	NA	GO:0005615;GO:0005765;GO:0005886;GO:0005887;GO:0009986;GO:0016021;GO:0016323	extracellular space;lysosomal membrane;plasma membrane;integral component of plasma membrane;cell surface;integral component of membrane;basolateral plasma membrane
VOPP1	Vesicular, overexpressed in cancer, prosurvival protein 1	97	MYPPPLIEEPAFNVSYTR	6	NA	6	6	NA	NA	NA	NA	NA	GO:0005768;GO:0030659;GO:0031301	endosome;cytoplasmic vesicle membrane;integral component of organelle membrane
SEL1L	Protein sel-1 homolog 1	431	MYSEGSDIVPQSNETALHYFK	6;7;9;10	7;8;9;10	6	10	7	10	-1	0	FALSE	GO:0000836;GO:0000839;GO:0005783;GO:0005789;GO:0016021;GO:0036513;GO:0044322	Hrd1p ubiquitin ligase complex;Hrd1p ubiquitin ligase ERAD-L complex;endoplasmic reticulum;endoplasmic reticulum membrane;integral component of membrane;Derlin-1 retrotranslocation complex;endoplasmic reticulum quality control compartment
SEL1L	Protein sel-1 homolog 1	431	MYSEGSDIVPQSNETALHYFKK	NA	8	NA	NA	8	8	NA	NA	NA	GO:0000836;GO:0000839;GO:0005783;GO:0005789;GO:0016021;GO:0036513;GO:0044322	Hrd1p ubiquitin ligase complex;Hrd1p ubiquitin ligase ERAD-L complex;endoplasmic reticulum;endoplasmic reticulum membrane;integral component of membrane;Derlin-1 retrotranslocation complex;endoplasmic reticulum quality control compartment
SPINT2	Kunitz-type protease inhibitor 2	104	NAADSSVPSAPR	11;13;14	12;13	11	14	12	13	-1	1	FALSE	GO:0005576;GO:0005737;GO:0005886;GO:0016021	extracellular region;cytoplasm;plasma membrane;integral component of membrane
HSPD1	60 kDa heat shock protein, mitochondrial	482	NAGVEGSLIVEK	NA	13	NA	NA	13	13	NA	NA	NA	GO:0005615;GO:0005737;GO:0005739;GO:0005743;GO:0005759;GO:0005769;GO:0005829;GO:0005886;GO:0005905;GO:0009986;GO:0016020;GO:0030135;GO:0030141;GO:0032991;GO:0046696;GO:0070062	extracellular space;cytoplasm;mitochondrion;mitochondrial inner membrane;mitochondrial matrix;early endosome;cytosol;plasma membrane;clathrin-coated pit;cell surface;membrane;coated vesicle;secretory granule;protein-containing complex;lipopolysaccharide receptor complex;extracellular exosome
ALCAM	CD166 antigen	265	NAIKEGDNITLK	10;11;13;14;15	13	10	15	13	13	-3	2	TRUE	GO:0001772;GO:0005887;GO:0005925;GO:0009897;GO:0030424;GO:0030425;GO:0031226;GO:0042101;GO:0043025;GO:0070062	immunological synapse;integral component of plasma membrane;focal adhesion;external side of plasma membrane;axon;dendrite;intrinsic component of plasma membrane;T cell receptor complex;neuronal cell body;extracellular exosome
SGSH	N-sulphoglucosamine sulphohydrolase	41	NALLLLADDGGFESGAYNNSAIATPHLDALAR	NA	5	NA	NA	5	5	NA	NA	NA	GO:0005764;GO:0043202;GO:0070062	lysosome;lysosomal lumen;extracellular exosome
CLEC4F	C-type lectin domain family 4 member F	413	NASALTSQTQMLDSNLQK	9	NA	9	9	NA	NA	NA	NA	NA	GO:0016021	integral component of membrane
RNF149	E3 ubiquitin-protein ligase RNF149	131	NASAVVLYNEER	11;13;14;15	12;13;14;15	11	15	12	15	-1	0	FALSE	GO:0016020;GO:0016021	membrane;integral component of membrane
SERPINE2	Glia-derived nexin	118	NASEIEVPFVTR	9;10;11	10	9	11	10	10	-1	1	FALSE	GO:0005576;GO:0005615;GO:0005829;GO:0031091;GO:0031232;GO:0031594;GO:0062023;GO:1903561	extracellular region;extracellular space;cytosol;platelet alpha granule;extrinsic component of external side of plasma membrane;neuromuscular junction;collagen-containing extracellular matrix;extracellular vesicle
CXADR	Coxsackievirus and adenovirus receptor	201	NASSEYSGTYSCTVR	11	NA	11	11	NA	NA	NA	NA	NA	GO:0001669;GO:0005576;GO:0005654;GO:0005737;GO:0005886;GO:0005887;GO:0005911;GO:0005912;GO:0005923;GO:0016323;GO:0016327;GO:0030054;GO:0030175;GO:0030426;GO:0032991;GO:0043005;GO:0044297;GO:0045121	acrosomal vesicle;extracellular region;nucleoplasm;cytoplasm;plasma membrane;integral component of plasma membrane;cell-cell junction;adherens junction;bicellular tight junction;basolateral plasma membrane;apicolateral plasma membrane;cell junction;filopodium;growth cone;protein-containing complex;neuron projection;cell body;membrane raft
VWA2	von Willebrand factor A domain-containing protein 2	147	NASVPQILIIVTDGK	6;7	6;7	6	7	6	7	0	0	FALSE	GO:0005604;GO:0005615;GO:0031012;GO:0062023;GO:0070062	basement membrane;extracellular space;extracellular matrix;collagen-containing extracellular matrix;extracellular exosome
MINPP1	Multiple inositol polyphosphate phosphatase 1	242	NATALYHVEAFK	7;9;10	8	7	10	8	8	-1	2	TRUE	GO:0005783;GO:0005788;GO:0070062	endoplasmic reticulum;endoplasmic reticulum lumen;extracellular exosome
LAMB3	Laminin subunit beta-3	604	NATASLWSGPGLEDR	10;11	10	10	11	10	10	0	1	FALSE	GO:0005576;GO:0005610;GO:0043256;GO:0062023	extracellular region;laminin-5 complex;laminin complex;collagen-containing extracellular matrix
HYOU1	Hypoxia up-regulated protein 1	869	NATLAEQAK	13;14	NA	13	14	NA	NA	NA	NA	NA	GO:0005576;GO:0005783;GO:0005788;GO:0005790;GO:0005925;GO:0016020;GO:0034663;GO:0070062;GO:0071682	extracellular region;endoplasmic reticulum;endoplasmic reticulum lumen;smooth endoplasmic reticulum;focal adhesion;membrane;endoplasmic reticulum chaperone complex;extracellular exosome;endocytic vesicle lumen
CELSR2	Cadherin EGF LAG seven-pass G-type receptor 2	2061	NATQHTAGYFGSDVK	9	9	9	9	9	9	0	0	FALSE	GO:0005737;GO:0005886;GO:0016021	cytoplasm;plasma membrane;integral component of membrane
TRIM4	E3 ubiquitin-protein ligase TRIM4	184	NATQWKDK	9	NA	9	9	NA	NA	NA	NA	NA	GO:0005737;GO:0005829;GO:0005886	cytoplasm;cytosol;plasma membrane
PTPRH	Receptor-type tyrosine-protein phosphatase H	381	NATTAPNPVR	10;11;13	12;13	10	13	12	13	-2	0	TRUE	GO:0005737;GO:0005887;GO:0016324;GO:0031528	cytoplasm;integral component of plasma membrane;apical plasma membrane;microvillus membrane
ALCAM	CD166 antigen	361	NATVVWMK	9;10;11	NA	9	11	NA	NA	NA	NA	NA	GO:0001772;GO:0005887;GO:0005925;GO:0009897;GO:0030424;GO:0030425;GO:0031226;GO:0042101;GO:0043025;GO:0070062	immunological synapse;integral component of plasma membrane;focal adhesion;external side of plasma membrane;axon;dendrite;intrinsic component of plasma membrane;T cell receptor complex;neuronal cell body;extracellular exosome
CALU	Calumenin	131	NATYGYVLDDPDPDDGFNYK	9;10;11;12;13;14	9;10;12;13;17	9	14	9	17	0	-3	TRUE	GO:0005576;GO:0005783;GO:0005788;GO:0005789;GO:0005794;GO:0016020;GO:0033018;GO:0042470	extracellular region;endoplasmic reticulum;endoplasmic reticulum lumen;endoplasmic reticulum membrane;Golgi apparatus;membrane;sarcoplasmic reticulum lumen;melanosome
IPO8	Importin-8	497	NAVELAKK	9;10	5;6	9	10	5	6	4	4	TRUE	GO:0005635;GO:0005654;GO:0005829	nuclear envelope;nucleoplasm;cytosol
COPB1	Coatomer subunit beta	154	NAVLAIYTIYR	NA	6	NA	NA	6	6	NA	NA	NA	GO:0000139;GO:0005789;GO:0005793;GO:0005794;GO:0005798;GO:0005829;GO:0005886;GO:0016020;GO:0030126;GO:0030133;GO:0030667;GO:0043231;GO:0070821;GO:0101003	Golgi membrane;endoplasmic reticulum membrane;endoplasmic reticulum-Golgi intermediate compartment;Golgi apparatus;Golgi-associated vesicle;cytosol;plasma membrane;membrane;COPI vesicle coat;transport vesicle;secretory granule membrane;intracellular membrane-bounded organelle;tertiary granule membrane;ficolin-1-rich granule membrane
CRTAP	Cartilage-associated protein	87	NCSAAPQPEPAAGLASYPELR	NA	6	NA	NA	6	6	NA	NA	NA	GO:0005615;GO:0005783;GO:0005788;GO:0032991	extracellular space;endoplasmic reticulum;endoplasmic reticulum lumen;protein-containing complex
PLXNB2	Plexin-B2	844	NCSFQPER	18	NA	18	18	NA	NA	NA	NA	NA	GO:0002116;GO:0005887;GO:0009986;GO:0070062	semaphorin receptor complex;integral component of plasma membrane;cell surface;extracellular exosome
DAG1	Dystroglycan;Alpha-dystroglycan;Beta-dystroglycan	641	NCSTITLQNITR	4	4	4	4	4	4	0	0	FALSE	GO:0005576;GO:0005604;GO:0005615;GO:0005654;GO:0005737;GO:0005788;GO:0005796;GO:0005829;GO:0005856;GO:0005886;GO:0005925;GO:0009897;GO:0016010;GO:0016011;GO:0016021;GO:0016323;GO:0030027;GO:0030175;GO:0033268;GO:0034399;GO:0042383;GO:0043034;GO:0044853;GO:0045211;GO:0062023;GO:0070062;GO:0070938;GO:0098978;GO:0098982;GO:0099524	extracellular region;basement membrane;extracellular space;nucleoplasm;cytoplasm;endoplasmic reticulum lumen;Golgi lumen;cytosol;cytoskeleton;plasma membrane;focal adhesion;external side of plasma membrane;dystrophin-associated glycoprotein complex;dystroglycan complex;integral component of membrane;basolateral plasma membrane;lamellipodium;filopodium;node of Ranvier;nuclear periphery;sarcolemma;…
NOTCH1	Neurogenic locus notch homolog protein 1;Notch 1 extracellular truncation;Notch 1 intracellular domain	1489	NCTQSLQCWK	11	NA	11	11	NA	NA	NA	NA	NA	GO:0000139;GO:0001669;GO:0002193;GO:0005576;GO:0005634;GO:0005654;GO:0005789;GO:0005829;GO:0005886;GO:0005912;GO:0009986;GO:0016021;GO:0016324;GO:0043235	Golgi membrane;acrosomal vesicle;MAML1-RBP-Jkappa- ICN1 complex;extracellular region;nucleus;nucleoplasm;endoplasmic reticulum membrane;cytosol;plasma membrane;adherens junction;cell surface;integral component of membrane;apical plasma membrane;receptor complex
EGFR	Epidermal growth factor receptor	361	NCTSISGDLHILPVAFR	4;6	6	4	6	6	6	-2	0	TRUE	GO:0000139;GO:0005615;GO:0005634;GO:0005737;GO:0005768;GO:0005789;GO:0005886;GO:0005887;GO:0005925;GO:0009925;GO:0009986;GO:0010008;GO:0016020;GO:0016323;GO:0016324;GO:0030139;GO:0030665;GO:0031901;GO:0031965;GO:0032991;GO:0043235;GO:0045121;GO:0045202;GO:0048471;GO:0070435;GO:0097489	Golgi membrane;extracellular space;nucleus;cytoplasm;endosome;endoplasmic reticulum membrane;plasma membrane;integral component of plasma membrane;focal adhesion;basal plasma membrane;cell surface;endosome membrane;membrane;basolateral plasma membrane;apical plasma membrane;endocytic vesicle;clathrin-coated vesicle membrane;early endosome membrane;nuclear membrane;protein-containing complex;recep…
VWA1	von Willebrand factor A domain-containing protein 1	386	NCTTLQGLAPGTAYLVTVTAAFR	NA	3	NA	NA	3	3	NA	NA	NA	GO:0005604;GO:0005614;GO:0005615;GO:0005788;GO:0031012;GO:0062023;GO:0070062	basement membrane;interstitial matrix;extracellular space;endoplasmic reticulum lumen;extracellular matrix;collagen-containing extracellular matrix;extracellular exosome
FRAS1	Extracellular matrix protein FRAS1	2985	NCTVYIHDDSMFEPEEQFR	11	NA	11	11	NA	NA	NA	NA	NA	GO:0005604;GO:0005886;GO:0016021;GO:0062023	basement membrane;plasma membrane;integral component of membrane;collagen-containing extracellular matrix
HIST1H2AJ	Histone H2A type 1-J;Histone H2A type 1-H;Histone H2A.J;Histone H2A type 2-C;Histone H2A type 2-A;Histone H2A type 1-D;Histone H2A type 1	90	NDEELNKLLGK	NA	17	NA	NA	17	17	NA	NA	NA	NA	NA
NCL	Nucleolin	334	NDLAVVDVR	NA	15	NA	NA	15	15	NA	NA	NA	GO:0005634;GO:0005654;GO:0005730;GO:0005938;GO:0016020;GO:0036464;GO:0070062;GO:1990904	nucleus;nucleoplasm;nucleolus;cell cortex;membrane;cytoplasmic ribonucleoprotein granule;extracellular exosome;ribonucleoprotein complex
SLC3A1	Neutral and basic amino acid transport protein rBAT	575	NDSHYVVYTR	13	12;13	13	13	12	13	1	0	FALSE	GO:0005774;GO:0005886;GO:0005887;GO:0016020;GO:0031526;GO:0070062	vacuolar membrane;plasma membrane;integral component of plasma membrane;membrane;brush border membrane;extracellular exosome
ITGB6	Integrin beta-6	260	NDSLHLLVFVSDADSHFGMDSK	6	5	6	6	5	5	1	1	FALSE	GO:0005654;GO:0005813;GO:0005886;GO:0005925;GO:0008305;GO:0009897;GO:0009986;GO:0030054;GO:0034685;GO:0043235	nucleoplasm;centrosome;plasma membrane;focal adhesion;integrin complex;external side of plasma membrane;cell surface;cell junction;integrin alphav-beta6 complex;receptor complex
CEACAM1	Carcinoembryonic antigen-related cell adhesion molecule 1	208	NDTGPYECEIQNPVSANR	11;12	NA	11	12	NA	NA	NA	NA	NA	GO:0005886;GO:0005887;GO:0005911;GO:0005912;GO:0009925;GO:0009986;GO:0016020;GO:0016021;GO:0016324;GO:0016328;GO:0030054;GO:0030658;GO:0031528;GO:0035579;GO:0042101;GO:0070062;GO:0070821	plasma membrane;integral component of plasma membrane;cell-cell junction;adherens junction;basal plasma membrane;cell surface;membrane;integral component of membrane;apical plasma membrane;lateral plasma membrane;cell junction;transport vesicle membrane;microvillus membrane;specific granule membrane;T cell receptor complex;extracellular exosome;tertiary granule membrane
IL17RB	Interleukin-17 receptor B	197	NEETVEVNFTTTPLGNR	13;14	13	13	14	13	13	0	1	FALSE	GO:0005576;GO:0005737;GO:0005886;GO:0005887;GO:0009986;GO:0016020	extracellular region;cytoplasm;plasma membrane;integral component of plasma membrane;cell surface;membrane
CTNNB1	Catenin beta-1	648	NEGVATYAAAVLFR	NA	9	NA	NA	9	9	NA	NA	NA	GO:0000922;GO:0005634;GO:0005654;GO:0005667;GO:0005719;GO:0005737;GO:0005813;GO:0005829;GO:0005886;GO:0005911;GO:0005912;GO:0005916;GO:0005923;GO:0005925;GO:0005938;GO:0016020;GO:0016323;GO:0016328;GO:0016342;GO:0016600;GO:0030018;GO:0030027;GO:0030054;GO:0030877;GO:0031528;GO:0032991;GO:0032993;GO:0034750;GO:0042734;GO:0045177;GO:0045202;GO:0045211;GO:0048471;GO:0070062;GO:0070369;GO:0071944;GO:…	spindle pole;nucleus;nucleoplasm;transcription regulator complex;nuclear euchromatin;cytoplasm;centrosome;cytosol;plasma membrane;cell-cell junction;adherens junction;fascia adherens;bicellular tight junction;focal adhesion;cell cortex;membrane;basolateral plasma membrane;lateral plasma membrane;catenin complex;flotillin complex;Z disc;lamellipodium;cell junction;beta-catenin destruction complex;…
ENAM	Enamelin	430	NEKIQNPKEK	7;9	NA	7	9	NA	NA	NA	NA	NA	GO:0005788;GO:0031012	endoplasmic reticulum lumen;extracellular matrix
AGRN	Agrin;Agrin N-terminal 110 kDa subunit;Agrin C-terminal 110 kDa subunit;Agrin C-terminal 90 kDa fragment;Agrin C-terminal 22 kDa fragment	135	NELMLNSSLMR	7;9;10;11;12;13;14;15;16;17	2;7;9;10;12;13;17	7	17	2	17	5	0	TRUE	GO:0005576;GO:0005604;GO:0005796;GO:0005829;GO:0005886;GO:0016021;GO:0030054;GO:0043202;GO:0045202;GO:0062023;GO:0070062	extracellular region;basement membrane;Golgi lumen;cytosol;plasma membrane;integral component of membrane;cell junction;lysosomal lumen;synapse;collagen-containing extracellular matrix;extracellular exosome
CRIM1	Cysteine-rich motor neuron 1 protein;Processed cysteine-rich motor neuron 1 protein	71	NESCGGTFGIYGTCDR	11	NA	11	11	NA	NA	NA	NA	NA	GO:0005576;GO:0005886;GO:0016021	extracellular region;plasma membrane;integral component of membrane
GGT7	Gamma-glutamyltransferase 7;Gamma-glutamyltransferase 7 heavy chain;Gamma-glutamyltransferase 7 light chain	198	NESHLIDFR	14;15	NA	14	15	NA	NA	NA	NA	NA	GO:0005886;GO:0016021	plasma membrane;integral component of membrane
ATP1B1	Sodium/potassium-transporting ATPase subunit beta-1	193	NESLETYPVMK	10;11;13;14	12;13	10	14	12	13	-2	1	TRUE	GO:0005886;GO:0005890;GO:0005901;GO:0014704;GO:0016020;GO:0016323;GO:0016324;GO:0042383;GO:0070062;GO:1903561	plasma membrane;sodium:potassium-exchanging ATPase complex;caveola;intercalated disc;membrane;basolateral plasma membrane;apical plasma membrane;sarcolemma;extracellular exosome;extracellular vesicle
ATP6V0E1	V-type proton ATPase subunit e 1	70	NETIWYLK	10;11;12	NA	10	12	NA	NA	NA	NA	NA	GO:0010008;GO:0016021;GO:0030670;GO:0033179	endosome membrane;integral component of membrane;phagocytic vesicle membrane;proton-transporting V-type ATPase, V0 domain
ATP6V0E2	V-type proton ATPase subunit e 2	70	NETIWYVR	11	12	11	11	12	12	-1	-1	FALSE	GO:0010008;GO:0016021;GO:0030670;GO:0033179	endosome membrane;integral component of membrane;phagocytic vesicle membrane;proton-transporting V-type ATPase, V0 domain
NLRP8	NACHT, LRR and PYD domains-containing protein 8	529	NFHVLSHVNIQR	NA	1	NA	NA	1	1	NA	NA	NA	GO:0005575;GO:0005737	cellular_component;cytoplasm
TM2D3	TM2 domain-containing protein 3	122	NFIINMTCR	11	NA	11	11	NA	NA	NA	NA	NA	GO:0016021	integral component of membrane
HSD17B2	Estradiol 17-beta-dehydrogenase 2	311	NFLLLINSLASK	5	5	5	5	5	5	0	0	FALSE	GO:0005789;GO:0016021	endoplasmic reticulum membrane;integral component of membrane
NUB1	NEDD8 ultimate buster 1	168	NFQLEEEEQNEAK	NA	3;4	NA	NA	3	4	NA	NA	NA	GO:0005634;GO:0005829	nucleus;cytosol
FOXRED2	FAD-dependent oxidoreductase domain-containing protein 2	502	NFSGPDKDVFFDDR	15	NA	15	15	NA	NA	NA	NA	NA	GO:0005788	endoplasmic reticulum lumen
ADAM9	Disintegrin and metalloproteinase domain-containing protein 9	381	NFSSCSAEDFEK	18	NA	18	18	NA	NA	NA	NA	NA	GO:0005615;GO:0005925;GO:0009986;GO:0016021;GO:0016323;GO:0031233;GO:0070062	extracellular space;focal adhesion;cell surface;integral component of membrane;basolateral plasma membrane;intrinsic component of external side of plasma membrane;extracellular exosome
PDGFC	Platelet-derived growth factor C;Platelet-derived growth factor C, latent form;Platelet-derived growth factor C, receptor-binding form	254	NFSVSIR	NA	10	NA	NA	10	10	NA	NA	NA	GO:0000139;GO:0005576;GO:0005615;GO:0005634;GO:0005788;GO:0005829;GO:0005886;GO:0009986;GO:0070062	Golgi membrane;extracellular region;extracellular space;nucleus;endoplasmic reticulum lumen;cytosol;plasma membrane;cell surface;extracellular exosome
ITGB5	Integrin beta-5	347	NFTALIPGTTVEILDGDSK	6;7;8;9;10;11	6;7;8;9;10	6	11	6	10	0	1	FALSE	GO:0005886;GO:0005925;GO:0008305;GO:0009986;GO:0034684;GO:0043235;GO:0045335;GO:0070062	plasma membrane;focal adhesion;integrin complex;cell surface;integrin alphav-beta5 complex;receptor complex;phagocytic vesicle;extracellular exosome
EXTL3	Exostosin-like 3	592	NFTLTVTDFYR	6;7	6;7	6	7	6	7	0	0	FALSE	GO:0005783;GO:0005789;GO:0005794;GO:0016021	endoplasmic reticulum;endoplasmic reticulum membrane;Golgi apparatus;integral component of membrane
DPY19L4	Probable C-mannosyltransferase DPY19L4	393	NFTMNWLLCQESLQAPSQDFFLR	4	4	4	4	4	4	0	0	FALSE	GO:0005637;GO:0016021	nuclear inner membrane;integral component of membrane
TMEM2	Transmembrane protein 2	525	NFTSVHLSYVELK	6;7	6;7;8	6	7	6	8	0	-1	FALSE	NA	NA
MET	Hepatocyte growth factor receptor	785	NFTVACQHR	11	NA	11	11	NA	NA	NA	NA	NA	GO:0005576;GO:0005886;GO:0005887;GO:0009925;GO:0009986;GO:0016021;GO:0043235	extracellular region;plasma membrane;integral component of plasma membrane;basal plasma membrane;cell surface;integral component of membrane;receptor complex
PLBD1	Phospholipase B-like 1;Phospholipase B-like 1 chain A;Phospholipase B-like 1 chain B;Phospholipase B-like 1 chain C	63	NGDAYGFYNNSVK	11;15	10;12;13;14;15	11	15	10	15	1	0	FALSE	GO:0005615;GO:0005764;GO:0005829	extracellular space;lysosome;cytosol
FBL	rRNA 2'-O-methyltransferase fibrillarin	256	NGGHFVISIK	NA	10	NA	NA	10	10	NA	NA	NA	GO:0001650;GO:0001651;GO:0001652;GO:0005634;GO:0005654;GO:0005694;GO:0005730;GO:0015030;GO:0016020;GO:0031428;GO:0032040;GO:0070062	fibrillar center;dense fibrillar component;granular component;nucleus;nucleoplasm;chromosome;nucleolus;Cajal body;membrane;box C/D snoRNP complex;small-subunit processome;extracellular exosome
DSC2	Desmocollin-2	546	NGIYNITVLASDQGGR	6;7;8;9;10;11;12;13;14	6;7;8;9;10;12;13;16	6	14	6	16	0	-2	TRUE	GO:0001533;GO:0005886;GO:0005911;GO:0014704;GO:0016021;GO:0030057;GO:0031410;GO:0070062	cornified envelope;plasma membrane;cell-cell junction;intercalated disc;integral component of membrane;desmosome;cytoplasmic vesicle;extracellular exosome
TMEM160	Transmembrane protein 160	77	NGLLASGIGVISFMQSDMGR	NA	5	NA	NA	5	5	NA	NA	NA	GO:0016021	integral component of membrane
HIST1H1B	Histone H1.5	58	NGLSLAALK	10	NA	10	10	NA	NA	NA	NA	NA	NA	NA
HIST1H1B	Histone H1.5	58	NGLSLAALKK	NA	9	NA	NA	9	9	NA	NA	NA	NA	NA
ITFG1	T-cell immunomodulatory protein	482	NGSAGQLSQSAHLALQLPYNVLGLGR	NA	3;4;5	NA	NA	3	5	NA	NA	NA	GO:0016021;GO:0070062	integral component of membrane;extracellular exosome
SCNN1A	Amiloride-sensitive sodium channel subunit alpha	397	NGSDVPVENLYPSK	11;12;13;14	12;13	11	14	12	13	-1	1	FALSE	GO:0001669;GO:0005737;GO:0005886;GO:0005887;GO:0016324;GO:0031514;GO:0034706;GO:0060170;GO:0070062;GO:0097228	acrosomal vesicle;cytoplasm;plasma membrane;integral component of plasma membrane;apical plasma membrane;motile cilium;sodium channel complex;ciliary membrane;extracellular exosome;sperm principal piece
GPR125	Probable G-protein coupled receptor 125	98	NGSFSGLSLLER	9	NA	9	9	NA	NA	NA	NA	NA	NA	NA
QSOX1	Sulfhydryl oxidase 1	130	NGSGAVFPVAGADVQTLR	6;7	5;6;7;8	6	7	5	8	1	-1	FALSE	GO:0000139;GO:0005576;GO:0005615;GO:0005788;GO:0005794;GO:0030173;GO:0031093;GO:0035580;GO:0043231;GO:0045171;GO:0070062;GO:1904724	Golgi membrane;extracellular region;extracellular space;endoplasmic reticulum lumen;Golgi apparatus;integral component of Golgi membrane;platelet alpha granule lumen;specific granule lumen;intracellular membrane-bounded organelle;intercellular bridge;extracellular exosome;tertiary granule lumen
ERVMER34-1	Endogenous retrovirus group MER34 member 1 Env polyprotein	131	NGSGPFLGNIPK	9;10	9;10	9	10	9	10	0	0	FALSE	GO:0005576;GO:0005886;GO:0016021	extracellular region;plasma membrane;integral component of membrane
IGF2R	Cation-independent mannose-6-phosphate receptor	1656	NGSSIVDLSPLIHR	7;9;10	7;8	7	10	7	8	0	2	TRUE	GO:0005641;GO:0005765;GO:0005768;GO:0005769;GO:0005770;GO:0005794;GO:0005802;GO:0005886;GO:0005887;GO:0005925;GO:0009986;GO:0016020;GO:0030118;GO:0030133;GO:0030139;GO:0030140;GO:0030665;GO:0030667;GO:0032588;GO:0048471;GO:0070062	nuclear envelope lumen;lysosomal membrane;endosome;early endosome;late endosome;Golgi apparatus;trans-Golgi network;plasma membrane;integral component of plasma membrane;focal adhesion;cell surface;membrane;clathrin coat;transport vesicle;endocytic vesicle;trans-Golgi network transport vesicle;clathrin-coated vesicle membrane;secretory granule membrane;trans-Golgi network membrane;perinuclear reg…
SCEL	Sciellin	562	NGSSNTGAKQAGPQDTVVYTR	NA	6	NA	NA	6	6	NA	NA	NA	GO:0001533;GO:0005737;GO:0048471;GO:0070062	cornified envelope;cytoplasm;perinuclear region of cytoplasm;extracellular exosome
PKD2	Polycystin-2	362	NGTAWIYTSEK	11	NA	11	11	NA	NA	NA	NA	NA	GO:0002133;GO:0005737;GO:0005783;GO:0005789;GO:0005794;GO:0005886;GO:0005887;GO:0005911;GO:0005929;GO:0009925;GO:0016020;GO:0030027;GO:0030659;GO:0031514;GO:0031941;GO:0034703;GO:0036064;GO:0045180;GO:0060170;GO:0070062;GO:0071458;GO:0071556;GO:0072686;GO:0097730	polycystin complex;cytoplasm;endoplasmic reticulum;endoplasmic reticulum membrane;Golgi apparatus;plasma membrane;integral component of plasma membrane;cell-cell junction;cilium;basal plasma membrane;membrane;lamellipodium;cytoplasmic vesicle membrane;motile cilium;filamentous actin;cation channel complex;ciliary basal body;basal cortex;ciliary membrane;extracellular exosome;integral component of…
NOL10	Nucleolar protein 10	628	NGTLSVSDTTVGSK	NA	10	NA	NA	10	10	NA	NA	NA	GO:0005730;GO:0032040	nucleolus;small-subunit processome
SCARB2	Lysosome membrane protein 2	206	NGTNDGDYVFLTGEDSYLNFTK	6;7;8;9;10;11;12	5;6;7;8;9;10;12;13	6	12	5	13	1	-1	FALSE	GO:0000139;GO:0005765;GO:0005789;GO:0005886;GO:0005925;GO:0010008;GO:0016020;GO:0016021;GO:0030665;GO:0030666;GO:0031902;GO:0043202;GO:0070062	Golgi membrane;lysosomal membrane;endoplasmic reticulum membrane;plasma membrane;focal adhesion;endosome membrane;membrane;integral component of membrane;clathrin-coated vesicle membrane;endocytic vesicle membrane;late endosome membrane;lysosomal lumen;extracellular exosome
HYOU1	Hypoxia up-regulated protein 1	922	NGTRAEPPLNASASDQGEK	13;14;18	13;14;17	13	18	13	17	0	1	FALSE	GO:0005576;GO:0005783;GO:0005788;GO:0005790;GO:0005925;GO:0016020;GO:0034663;GO:0070062;GO:0071682	extracellular region;endoplasmic reticulum;endoplasmic reticulum lumen;smooth endoplasmic reticulum;focal adhesion;membrane;endoplasmic reticulum chaperone complex;extracellular exosome;endocytic vesicle lumen
CTSD	Cathepsin D;Cathepsin D light chain;Cathepsin D heavy chain	134	NGTSFDIHYGSGSLSGYLSQDTVSVPCQSASSASALGGVK	3;4	3;4	3	4	3	4	0	0	FALSE	GO:0005576;GO:0005615;GO:0005764;GO:0005765;GO:0010008;GO:0035580;GO:0042470;GO:0043202;GO:0045121;GO:0062023;GO:0070062;GO:1904724;GO:1904813	extracellular region;extracellular space;lysosome;lysosomal membrane;endosome membrane;specific granule lumen;melanosome;lysosomal lumen;membrane raft;collagen-containing extracellular matrix;extracellular exosome;tertiary granule lumen;ficolin-1-rich granule lumen
SRSF6	Serine/arginine-rich splicing factor 6	35	NGYGFVEFEDSR	NA	16	NA	NA	16	16	NA	NA	NA	GO:0005634;GO:0005654;GO:0016607	nucleus;nucleoplasm;nuclear speck
ITFG1	T-cell immunomodulatory protein	95	NHSALITSVVPGDYDGDSQMDVLLTYLPK	4;5	4;5;6	4	5	4	6	0	-1	FALSE	GO:0016021;GO:0070062	integral component of membrane;extracellular exosome
PPT1	Palmitoyl-protein thioesterase 1	197	NHSIFLADINQER	7;9;10;11;13;14;15;16;17;18;19;20	1;8;9;10;12;13;15;16;17;18;19;20	7	20	1	20	6	0	TRUE	GO:0005576;GO:0005634;GO:0005764;GO:0005794;GO:0005829;GO:0008021;GO:0016020;GO:0030424;GO:0030425;GO:0043025;GO:0043202;GO:0045121;GO:0070062	extracellular region;nucleus;lysosome;Golgi apparatus;cytosol;synaptic vesicle;membrane;axon;dendrite;neuronal cell body;lysosomal lumen;membrane raft;extracellular exosome
ITGA2	Integrin alpha-2	432	NHSSYLGYSVAAISTGESTHFVAGAPR	4;5;6	4;5	4	6	4	5	0	1	FALSE	GO:0005634;GO:0005886;GO:0005925;GO:0008305;GO:0009897;GO:0009986;GO:0034666;GO:0043679;GO:0045178;GO:0048471	nucleus;plasma membrane;focal adhesion;integrin complex;external side of plasma membrane;cell surface;integrin alpha2-beta1 complex;axon terminus;basal part of cell;perinuclear region of cytoplasm
ARSE	Arylsulfatase E	258	NHTITEQPMCFQR	11;12	NA	11	12	NA	NA	NA	NA	NA	NA	NA
FKBP10	Peptidyl-prolyl cis-trans isomerase FKBP10	310	NHTYNTYIGQGYIIPGMDQGLQGACMGER	4;6	4;6	4	6	4	6	0	0	FALSE	GO:0005788	endoplasmic reticulum lumen
CDCP1	CUB domain-containing protein 1	122	NIDCMSGPCPFGEVQLQPSTSLLPTLNR	3;4;5	3;4	3	5	3	4	0	1	FALSE	GO:0005576;GO:0005886;GO:0016021	extracellular region;plasma membrane;integral component of membrane
ERLEC1	Endoplasmic reticulum lectin 1	195	NIEGQMTPYYPVGMGNGTPCSLK	4;6	4;6	4	6	4	6	0	0	FALSE	GO:0005788;GO:0044322	endoplasmic reticulum lumen;endoplasmic reticulum quality control compartment
RPN1	Dolichyl-diphosphooligosaccharide--protein glycosyltransferase subunit 1	380	NIEIDSPYEISR	14	13	14	14	13	13	1	1	FALSE	GO:0005783;GO:0005789;GO:0005791;GO:0005829;GO:0008250;GO:0016020;GO:0016021;GO:0042470	endoplasmic reticulum;endoplasmic reticulum membrane;rough endoplasmic reticulum;cytosol;oligosaccharyltransferase complex;membrane;integral component of membrane;melanosome
CLN5	Ceroid-lipofuscinosis neuronal protein 5	255	NIETNYTR	13;14	14	13	14	14	14	-1	0	FALSE	GO:0005764;GO:0005765;GO:0005783;GO:0005794;GO:0005829;GO:0016021;GO:0048471;GO:0070062	lysosome;lysosomal membrane;endoplasmic reticulum;Golgi apparatus;cytosol;integral component of membrane;perinuclear region of cytoplasm;extracellular exosome
HELQ	Helicase POLQ-like	625	NIGNGNLCPVLK	9	NA	9	9	NA	NA	NA	NA	NA	NA	NA
P2RX4	P2X purinoceptor 4	208	NILPNITTTYLK	7;9	6;8	7	9	6	8	1	1	FALSE	GO:0005639;GO:0005765;GO:0005886;GO:0005887;GO:0014069;GO:0016020;GO:0016021;GO:0030054;GO:0043025;GO:0043195;GO:0043197;GO:0044297;GO:0048471;GO:0070062	integral component of nuclear inner membrane;lysosomal membrane;plasma membrane;integral component of plasma membrane;postsynaptic density;membrane;integral component of membrane;cell junction;neuronal cell body;terminal bouton;dendritic spine;cell body;perinuclear region of cytoplasm;extracellular exosome
ANO6	Anoctamin-6	493	NINGTDPIQK	9;10;11;13;14;15	13;14;15	9	15	13	15	-4	0	TRUE	GO:0005829;GO:0005886;GO:0009986;GO:0016020;GO:0034707;GO:0035579;GO:0070062;GO:0070821	cytosol;plasma membrane;cell surface;membrane;chloride channel complex;specific granule membrane;extracellular exosome;tertiary granule membrane
ERAP2	Endoplasmic reticulum aminopeptidase 2	714	NISDISENLK	13;14;15	13;14;15	13	15	13	15	0	0	FALSE	GO:0005737;GO:0005788;GO:0005789;GO:0016021	cytoplasm;endoplasmic reticulum lumen;endoplasmic reticulum membrane;integral component of membrane
ERAP2	Endoplasmic reticulum aminopeptidase 2	714	NISDISENLKR	13;14;15	13;14;15	13	15	13	15	0	0	FALSE	GO:0005737;GO:0005788;GO:0005789;GO:0016021	cytoplasm;endoplasmic reticulum lumen;endoplasmic reticulum membrane;integral component of membrane
ADAM10	Disintegrin and metalloproteinase domain-containing protein 10	267	NISFMVK	9;10;11	8;12;13	9	11	8	13	1	-2	TRUE	GO:0000139;GO:0005634;GO:0005737;GO:0005788;GO:0005794;GO:0005798;GO:0005802;GO:0005886;GO:0005925;GO:0008021;GO:0009986;GO:0014069;GO:0016020;GO:0016021;GO:0035579;GO:0043025;GO:0043197;GO:0045211;GO:0046930;GO:0070062;GO:0070821;GO:0097038;GO:0097060;GO:0097197;GO:0098978	Golgi membrane;nucleus;cytoplasm;endoplasmic reticulum lumen;Golgi apparatus;Golgi-associated vesicle;trans-Golgi network;plasma membrane;focal adhesion;synaptic vesicle;cell surface;postsynaptic density;membrane;integral component of membrane;specific granule membrane;neuronal cell body;dendritic spine;postsynaptic membrane;pore complex;extracellular exosome;tertiary granule membrane;perinuclear…
TTC17	Tetratricopeptide repeat protein 17	704	NISGALEAFR	10;11	NA	10	11	NA	NA	NA	NA	NA	GO:0005737;GO:0005829;GO:0005886;GO:0015629	cytoplasm;cytosol;plasma membrane;actin cytoskeleton
TMEM9	Transmembrane protein 9	38	NISGHIYNQNVSQK	6;9;10;11	5;8;9;10	6	11	5	10	1	1	FALSE	GO:0005764;GO:0005765;GO:0005770;GO:0016021;GO:0031902	lysosome;lysosomal membrane;late endosome;integral component of membrane;late endosome membrane
NCSTN	Nicastrin	435	NISGVVLADHSGAFHNK	6;7;8;9;10	7;8;9	6	10	7	9	-1	1	FALSE	GO:0005739;GO:0005765;GO:0005769;GO:0005783;GO:0005794;GO:0005886;GO:0005887;GO:0005925;GO:0008021;GO:0010008;GO:0016020;GO:0016021;GO:0035577;GO:0042383;GO:0042470;GO:0070062;GO:0070765;GO:0099056	mitochondrion;lysosomal membrane;early endosome;endoplasmic reticulum;Golgi apparatus;plasma membrane;integral component of plasma membrane;focal adhesion;synaptic vesicle;endosome membrane;membrane;integral component of membrane;azurophil granule membrane;sarcolemma;melanosome;extracellular exosome;gamma-secretase complex;integral component of presynaptic membrane
LAMC1	Laminin subunit gamma-1	1241	NISQDLEK	17;18	16;17;18	17	18	16	18	1	0	FALSE	GO:0005576;GO:0005604;GO:0005606;GO:0005615;GO:0005788;GO:0043259;GO:0043260;GO:0062023;GO:0070062	extracellular region;basement membrane;laminin-1 complex;extracellular space;endoplasmic reticulum lumen;laminin-10 complex;laminin-11 complex;collagen-containing extracellular matrix;extracellular exosome
CEACAM7	Carcinoembryonic antigen-related cell adhesion molecule 7	85	NISQENAPGPAHNGR	13;14	NA	13	14	NA	NA	NA	NA	NA	GO:0005576;GO:0005886;GO:0016324;GO:0031225	extracellular region;plasma membrane;apical plasma membrane;anchored component of membrane
ADAM10	Disintegrin and metalloproteinase domain-containing protein 10	439	NISQVLEK	9;10;11;12;13;14;15;17;18;19	8;9;12;13;14;15;16;17;18;19;20	9	19	8	20	1	-1	FALSE	GO:0000139;GO:0005634;GO:0005737;GO:0005788;GO:0005794;GO:0005798;GO:0005802;GO:0005886;GO:0005925;GO:0008021;GO:0009986;GO:0014069;GO:0016020;GO:0016021;GO:0035579;GO:0043025;GO:0043197;GO:0045211;GO:0046930;GO:0070062;GO:0070821;GO:0097038;GO:0097060;GO:0097197;GO:0098978	Golgi membrane;nucleus;cytoplasm;endoplasmic reticulum lumen;Golgi apparatus;Golgi-associated vesicle;trans-Golgi network;plasma membrane;focal adhesion;synaptic vesicle;cell surface;postsynaptic density;membrane;integral component of membrane;specific granule membrane;neuronal cell body;dendritic spine;postsynaptic membrane;pore complex;extracellular exosome;tertiary granule membrane;perinuclear…
ADAM10	Disintegrin and metalloproteinase domain-containing protein 10	439	NISQVLEKK	13	12;13	13	13	12	13	1	0	FALSE	GO:0000139;GO:0005634;GO:0005737;GO:0005788;GO:0005794;GO:0005798;GO:0005802;GO:0005886;GO:0005925;GO:0008021;GO:0009986;GO:0014069;GO:0016020;GO:0016021;GO:0035579;GO:0043025;GO:0043197;GO:0045211;GO:0046930;GO:0070062;GO:0070821;GO:0097038;GO:0097060;GO:0097197;GO:0098978	Golgi membrane;nucleus;cytoplasm;endoplasmic reticulum lumen;Golgi apparatus;Golgi-associated vesicle;trans-Golgi network;plasma membrane;focal adhesion;synaptic vesicle;cell surface;postsynaptic density;membrane;integral component of membrane;specific granule membrane;neuronal cell body;dendritic spine;postsynaptic membrane;pore complex;extracellular exosome;tertiary granule membrane;perinuclear…
UST	Uronyl 2-sulfotransferase	155	NISTAEQPYLFTR	7;9	7;8	7	9	7	8	0	1	FALSE	GO:0000139;GO:0016021	Golgi membrane;integral component of membrane
GPR115	Probable G-protein coupled receptor 115	169	NISTDLSDNVTR	13;14	12;13	13	14	12	13	1	1	FALSE	NA	NA
ACVR1	Activin receptor type-1	102	NITAQLPTK	9;10	10	9	10	10	10	-1	0	FALSE	GO:0005887;GO:0043235;GO:0045177;GO:0048179	integral component of plasma membrane;receptor complex;apical part of cell;activin receptor complex
SLC44A2	Choline transporter-like protein 2	200	NITDLVEGAK	10;11;12;13;14;15	12;13;14	10	15	12	14	-2	1	TRUE	GO:0005765;GO:0005886;GO:0016021;GO:0035579;GO:0070062	lysosomal membrane;plasma membrane;integral component of membrane;specific granule membrane;extracellular exosome
TXNDC15	Thioredoxin domain-containing protein 15	181	NITGLENFTLK	6;7;8;9;10;11	7;8;9;10	6	11	7	10	-1	1	FALSE	GO:0005623;GO:0016021	cell;integral component of membrane
ITGA3	Integrin alpha-3;Integrin alpha-3 heavy chain;Integrin alpha-3 light chain	265	NITIVTGAPR	8;9;10;11;13;14;15;17	7;8;9;10;12;13	8	17	7	13	1	4	TRUE	GO:0005886;GO:0005925;GO:0008305;GO:0009897;GO:0009986;GO:0016323;GO:0031527;GO:0034667;GO:0043235;GO:0048471;GO:0060076;GO:0070062;GO:0071438;GO:0071944;GO:0097060;GO:1990812	plasma membrane;focal adhesion;integrin complex;external side of plasma membrane;cell surface;basolateral plasma membrane;filopodium membrane;integrin alpha3-beta1 complex;receptor complex;perinuclear region of cytoplasm;excitatory synapse;extracellular exosome;invadopodium membrane;cell periphery;synaptic membrane;growth cone filopodium
ITGA3	Integrin alpha-3;Integrin alpha-3 heavy chain;Integrin alpha-3 light chain	511	NITLAYTLEADR	9;10;11	9;10	9	11	9	10	0	1	FALSE	GO:0005886;GO:0005925;GO:0008305;GO:0009897;GO:0009986;GO:0016323;GO:0031527;GO:0034667;GO:0043235;GO:0048471;GO:0060076;GO:0070062;GO:0071438;GO:0071944;GO:0097060;GO:1990812	plasma membrane;focal adhesion;integrin complex;external side of plasma membrane;cell surface;basolateral plasma membrane;filopodium membrane;integrin alpha3-beta1 complex;receptor complex;perinuclear region of cytoplasm;excitatory synapse;extracellular exosome;invadopodium membrane;cell periphery;synaptic membrane;growth cone filopodium
ITGA3	Integrin alpha-3;Integrin alpha-3 heavy chain;Integrin alpha-3 light chain	511	NITLAYTLEADRDR	9;10;11;13	10;12;13	9	13	10	13	-1	0	FALSE	GO:0005886;GO:0005925;GO:0008305;GO:0009897;GO:0009986;GO:0016323;GO:0031527;GO:0034667;GO:0043235;GO:0048471;GO:0060076;GO:0070062;GO:0071438;GO:0071944;GO:0097060;GO:1990812	plasma membrane;focal adhesion;integrin complex;external side of plasma membrane;cell surface;basolateral plasma membrane;filopodium membrane;integrin alpha3-beta1 complex;receptor complex;perinuclear region of cytoplasm;excitatory synapse;extracellular exosome;invadopodium membrane;cell periphery;synaptic membrane;growth cone filopodium
B4GALT5	Beta-1,4-galactosyltransferase 5	373	NITVNLTPELAQVNEY	9	7;8	9	9	7	8	2	1	TRUE	GO:0000139;GO:0016021;GO:0032580	Golgi membrane;integral component of membrane;Golgi cisterna membrane
SEMA4C	Semaphorin-4C	564	NITVVAGTDLVLPCHLSSNLAHAR	4	4	4	4	4	4	0	0	FALSE	GO:0005615;GO:0005887;GO:0014069;GO:0030054;GO:0030672;GO:0045211	extracellular space;integral component of plasma membrane;postsynaptic density;cell junction;synaptic vesicle membrane;postsynaptic membrane
SCARB2	Lysosome membrane protein 2	105	NKANIQFGDNGTTISAVSNK	7;9;10	NA	7	10	NA	NA	NA	NA	NA	GO:0000139;GO:0005765;GO:0005789;GO:0005886;GO:0005925;GO:0010008;GO:0016020;GO:0016021;GO:0030665;GO:0030666;GO:0031902;GO:0043202;GO:0070062	Golgi membrane;lysosomal membrane;endoplasmic reticulum membrane;plasma membrane;focal adhesion;endosome membrane;membrane;integral component of membrane;clathrin-coated vesicle membrane;endocytic vesicle membrane;late endosome membrane;lysosomal lumen;extracellular exosome
ALG11	GDP-Man:Man(3)GlcNAc(2)-PP-Dol alpha-1,2-mannosyltransferase	355	NKDDELRVNQLR	NA	13	NA	NA	13	13	NA	NA	NA	GO:0005789;GO:0016020;GO:0016021	endoplasmic reticulum membrane;membrane;integral component of membrane
VAMP8	Vesicle-associated membrane protein 8	46	NKTEDLEATSEHFK	20	17;19	20	20	17	19	3	1	TRUE	GO:0005737;GO:0005765;GO:0005769;GO:0005829;GO:0005886;GO:0016020;GO:0016021;GO:0030665;GO:0030667;GO:0030670;GO:0031201;GO:0031901;GO:0031902;GO:0031982;GO:0035577;GO:0035579;GO:0048471;GO:0055037;GO:0055038;GO:0070062;GO:0070821;GO:0098594	cytoplasm;lysosomal membrane;early endosome;cytosol;plasma membrane;membrane;integral component of membrane;clathrin-coated vesicle membrane;secretory granule membrane;phagocytic vesicle membrane;SNARE complex;early endosome membrane;late endosome membrane;vesicle;azurophil granule membrane;specific granule membrane;perinuclear region of cytoplasm;recycling endosome;recycling endosome membrane;ex…
TMTC4	Transmembrane and TPR repeat-containing protein 4	497	NLADKGNQTAAIR	10;11;13	12;13	10	13	12	13	-2	0	TRUE	GO:0005783;GO:0016021	endoplasmic reticulum;integral component of membrane
TCTN3	Tectonic-3	279	NLASSCTLDSALNAASYYNFTVLK	4	4	4	4	4	4	0	0	FALSE	GO:0005634;GO:0016021;GO:0060170	nucleus;integral component of membrane;ciliary membrane
SH3PXD2A	SH3 and PX domain-containing protein 2A	299	NLEGWWYIR	NA	13	NA	NA	13	13	NA	NA	NA	GO:0002102;GO:0005829;GO:0030054;GO:0042995	podosome;cytosol;cell junction;cell projection
ACSL3	Long-chain-fatty-acid--CoA ligase 3	407	NLFILAYNYK	NA	6	NA	NA	6	6	NA	NA	NA	GO:0005741;GO:0005778;GO:0005783;GO:0005789;GO:0005794;GO:0005811;GO:0016020;GO:0016021;GO:0048471	mitochondrial outer membrane;peroxisomal membrane;endoplasmic reticulum;endoplasmic reticulum membrane;Golgi apparatus;lipid droplet;membrane;integral component of membrane;perinuclear region of cytoplasm
MAN2A2	Alpha-mannosidase 2x	1093	NLGFNCTTSQGK	11	NA	11	11	NA	NA	NA	NA	NA	GO:0000139;GO:0016021	Golgi membrane;integral component of membrane
ADAM28	Disintegrin and metalloproteinase domain-containing protein 28	89	NLLAPGYTETYYNSTGK	7	NA	7	7	NA	NA	NA	NA	NA	GO:0005576;GO:0005739;GO:0005886;GO:0016021	extracellular region;mitochondrion;plasma membrane;integral component of membrane
INTS6	Integrator complex subunit 6	551	NLLDHLTR	NA	15	NA	NA	15	15	NA	NA	NA	GO:0005634;GO:0005654;GO:0015629;GO:0032039	nucleus;nucleoplasm;actin cytoskeleton;integrator complex
SNX13	Sorting nexin-13	602	NLNSEEMWK	13	12;13	13	13	12	13	1	0	FALSE	GO:0005769;GO:0031901	early endosome;early endosome membrane
ERBB3	Receptor tyrosine-protein kinase erbB-3	437	NLNVTSLGFR	7;9	8;9	7	9	8	9	-1	0	FALSE	GO:0005615;GO:0005886;GO:0005887;GO:0009925;GO:0016323;GO:0016324;GO:0016328;GO:0043235	extracellular space;plasma membrane;integral component of plasma membrane;basal plasma membrane;basolateral plasma membrane;apical plasma membrane;lateral plasma membrane;receptor complex
ST3GAL2	CMP-N-acetylneuraminate-beta-galactosamide-alpha-2,3-sialyltransferase 2	211	NLPANVSFVLVPFK	5;6;7	5;6	5	7	5	6	0	1	FALSE	GO:0000139;GO:0005576;GO:0016021;GO:0032580	Golgi membrane;extracellular region;integral component of membrane;Golgi cisterna membrane
CHIC2	Cysteine-rich hydrophobic domain-containing protein 2	82	NLPVNVR	NA	12	NA	NA	12	12	NA	NA	NA	GO:0005794;GO:0005798;GO:0005886;GO:0043231	Golgi apparatus;Golgi-associated vesicle;plasma membrane;intracellular membrane-bounded organelle
SORL1	Sortilin-related receptor	1656	NLQLSLPR	10	NA	10	10	NA	NA	NA	NA	NA	GO:0000139;GO:0005615;GO:0005641;GO:0005768;GO:0005769;GO:0005771;GO:0005783;GO:0005794;GO:0005802;GO:0005886;GO:0005887;GO:0010008;GO:0016020;GO:0016021;GO:0031985;GO:0034362;GO:0055037;GO:0070062	Golgi membrane;extracellular space;nuclear envelope lumen;endosome;early endosome;multivesicular body;endoplasmic reticulum;Golgi apparatus;trans-Golgi network;plasma membrane;integral component of plasma membrane;endosome membrane;membrane;integral component of membrane;Golgi cisterna;low-density lipoprotein particle;recycling endosome;extracellular exosome
MAN2B1	Lysosomal alpha-mannosidase;Lysosomal alpha-mannosidase A peptide;Lysosomal alpha-mannosidase B peptide;Lysosomal alpha-mannosidase C peptide;Lysosomal alpha-mannosidase D peptide;Lysosomal alpha-mannosidase E peptide	930	NLSAPVTLNLR	7;9;10;13;14;15	7;8;9;10;12;13;14	7	15	7	14	0	1	FALSE	GO:0005576;GO:0005615;GO:0005774;GO:0035578;GO:0043202;GO:0070062	extracellular region;extracellular space;vacuolar membrane;azurophil granule lumen;lysosomal lumen;extracellular exosome
DPP7	Dipeptidyl peptidase 2	428	NLSASVIAVTIQGGAHHLDLR	NA	4;5	NA	NA	4	5	NA	NA	NA	GO:0005576;GO:0005794;GO:0005829;GO:0031982;GO:0035578;GO:0043231;GO:0070062	extracellular region;Golgi apparatus;cytosol;vesicle;azurophil granule lumen;intracellular membrane-bounded organelle;extracellular exosome
IL6ST	Interleukin-6 receptor subunit beta	131	NLSCIVNEGK	11	NA	11	11	NA	NA	NA	NA	NA	GO:0005576;GO:0005886;GO:0005896;GO:0005900;GO:0009897;GO:0016020;GO:0030425;GO:0043025;GO:0043235;GO:0070062;GO:0070110	extracellular region;plasma membrane;interleukin-6 receptor complex;oncostatin-M receptor complex;external side of plasma membrane;membrane;dendrite;neuronal cell body;receptor complex;extracellular exosome;ciliary neurotrophic factor receptor complex
KDELC2	KDEL motif-containing protein 2	419	NLSDLLEK	13;14;15	12;13;14;15;16	13	15	12	16	1	-1	FALSE	NA	NA
GGT7	Gamma-glutamyltransferase 7;Gamma-glutamyltransferase 7 heavy chain;Gamma-glutamyltransferase 7 light chain	586	NLSDSLAR	13;14	12;13;14	13	14	12	14	1	0	FALSE	GO:0005886;GO:0016021	plasma membrane;integral component of membrane
EPHA1	Ephrin type-A receptor 1	338	NLSFSASGTQLSLR	5;6;7;9	5;6;7;8	5	9	5	8	0	1	FALSE	GO:0005886;GO:0005887;GO:0043005;GO:0043235	plasma membrane;integral component of plasma membrane;neuron projection;receptor complex
THSD7B	Thrombospondin type-1 domain-containing protein 7B	1524	NLSGKNRPVNSK	NA	7	NA	NA	7	7	NA	NA	NA	GO:0005886;GO:0016021	plasma membrane;integral component of membrane
NEU1	Sialidase-1	186	NLSLDIGTEVFAPGPGSGIQK	5;6;7	5;6;7	5	7	5	7	0	0	FALSE	GO:0005576;GO:0005737;GO:0005764;GO:0005765;GO:0005886;GO:0016020;GO:0030054;GO:0035580;GO:0043202;GO:0043231;GO:0070062	extracellular region;cytoplasm;lysosome;lysosomal membrane;plasma membrane;membrane;cell junction;specific granule lumen;lysosomal lumen;intracellular membrane-bounded organelle;extracellular exosome
TLR3	Toll-like receptor 3	252	NLSLSNSQLSTTSNTTFLGLK	4;5	NA	4	5	NA	NA	NA	NA	NA	GO:0000139;GO:0005615;GO:0005737;GO:0005765;GO:0005769;GO:0005789;GO:0005887;GO:0010008;GO:0016020;GO:0031012;GO:0036020	Golgi membrane;extracellular space;cytoplasm;lysosomal membrane;early endosome;endoplasmic reticulum membrane;integral component of plasma membrane;endosome membrane;membrane;extracellular matrix;endolysosome membrane
LNPEP	Leucyl-cystinyl aminopeptidase;Leucyl-cystinyl aminopeptidase, pregnancy serum form	368	NLSQDVNGTLVSIYAVPEK	5;6;7	NA	5	7	NA	NA	NA	NA	NA	GO:0005576;GO:0005737;GO:0005765;GO:0005829;GO:0005887;GO:0016020;GO:0030659;GO:0031905;GO:0048471	extracellular region;cytoplasm;lysosomal membrane;cytosol;integral component of plasma membrane;membrane;cytoplasmic vesicle membrane;early endosome lumen;perinuclear region of cytoplasm
GLCE	D-glucuronyl C5-epimerase	225	NLTEKPPHIEVYETAEDRDK	15;16	NA	15	16	NA	NA	NA	NA	NA	GO:0000139;GO:0005794;GO:0016021	Golgi membrane;Golgi apparatus;integral component of membrane
TLR3	Toll-like receptor 3	636	NLTELDMR	13;14;15	14;15	13	15	14	15	-1	0	FALSE	GO:0000139;GO:0005615;GO:0005737;GO:0005765;GO:0005769;GO:0005789;GO:0005887;GO:0010008;GO:0016020;GO:0031012;GO:0036020	Golgi membrane;extracellular space;cytoplasm;lysosomal membrane;early endosome;endoplasmic reticulum membrane;integral component of plasma membrane;endosome membrane;membrane;extracellular matrix;endolysosome membrane
SIAE	Sialate O-acetylesterase	401	NLTFEGPLPEK	10;11;13;14;20	10;12;13	10	20	10	13	0	7	TRUE	GO:0005615;GO:0005764;GO:0070062	extracellular space;lysosome;extracellular exosome
RTN4R	Reticulon-4 receptor	82	NLTILWLHSNVLAR	NA	4	NA	NA	4	4	NA	NA	NA	GO:0005783;GO:0005886;GO:0005887;GO:0009986;GO:0031362;GO:0043005;GO:0043025;GO:0043198;GO:0043204;GO:0044295;GO:0045121;GO:0070062;GO:0098793;GO:0098978	endoplasmic reticulum;plasma membrane;integral component of plasma membrane;cell surface;anchored component of external side of plasma membrane;neuron projection;neuronal cell body;dendritic shaft;perikaryon;axonal growth cone;membrane raft;extracellular exosome;presynapse;glutamatergic synapse
ACP2	Lysosomal acid phosphatase	267	NLTLMATTSQLPK	6;7	6;7;8;9	6	7	6	9	0	-2	TRUE	GO:0005764;GO:0005765;GO:0016020;GO:0016021;GO:0043202;GO:0070062	lysosome;lysosomal membrane;membrane;integral component of membrane;lysosomal lumen;extracellular exosome
IGSF1	Immunoglobulin superfamily member 1	607	NLTLWCR	11	NA	11	11	NA	NA	NA	NA	NA	GO:0005576;GO:0016020;GO:0016021	extracellular region;membrane;integral component of membrane
VSIG10	V-set and immunoglobulin domain-containing protein 10	347	NLTQPEVIIQPSSR	7;8;9;10;11	7;8;9;10	7	11	7	10	0	1	FALSE	GO:0016021	integral component of membrane
ATP1B3	Sodium/potassium-transporting ATPase subunit beta-3	124	NLTVCPDGALFEQK	11	NA	11	11	NA	NA	NA	NA	NA	GO:0005886;GO:0005890;GO:0005901;GO:0042470;GO:0070062	plasma membrane;sodium:potassium-exchanging ATPase complex;caveola;melanosome;extracellular exosome
F5	Coagulation factor V;Coagulation factor V heavy chain;Coagulation factor V light chain	460	NMASRPYSIYPHGVTFSPYEDEVNSSFTSGR	NA	5	NA	NA	5	5	NA	NA	NA	GO:0000139;GO:0005576;GO:0005615;GO:0005788;GO:0005886;GO:0016020;GO:0030134;GO:0031093;GO:0033116;GO:1903561	Golgi membrane;extracellular region;extracellular space;endoplasmic reticulum lumen;plasma membrane;membrane;COPII-coated ER to Golgi transport vesicle;platelet alpha granule lumen;endoplasmic reticulum-Golgi intermediate compartment membrane;extracellular vesicle
NCR3LG1	Natural cytotoxicity triggering receptor 3 ligand 1	208	NMDGTFNVTSCLK	11	NA	11	11	NA	NA	NA	NA	NA	GO:0005886;GO:0016021	plasma membrane;integral component of membrane
BTN2A1	Butyrophilin subfamily 2 member A1	216	NMSCSINNTLLGQK	6	6	6	6	6	6	0	0	FALSE	GO:0005886;GO:0005887;GO:0009897	plasma membrane;integral component of plasma membrane;external side of plasma membrane
APMAP	Adipocyte plasma membrane-associated protein	196	NMSFVNDLTVTQDGR	5;6;7;8;9;10;11;12;13;14;15;16;17;18;19;20	5;7;8;9;10;11;12;13;14;15;16;17;18;19;20	5	20	5	20	0	0	FALSE	GO:0005783;GO:0009986;GO:0016020;GO:0016021	endoplasmic reticulum;cell surface;membrane;integral component of membrane
APMAP	Adipocyte plasma membrane-associated protein	196	NMSFVNDLTVTQDGRK	7;9;10;11;12;13;14;15;16	7;8;9;10;12;13;15;16;17;19	7	16	7	19	0	-3	TRUE	GO:0005783;GO:0009986;GO:0016020;GO:0016021	endoplasmic reticulum;cell surface;membrane;integral component of membrane
ELOVL6	Elongation of very long chain fatty acids protein 6	2	NMSVLTLQEYEFEK	11	NA	11	11	NA	NA	NA	NA	NA	GO:0005783;GO:0005789;GO:0030176	endoplasmic reticulum;endoplasmic reticulum membrane;integral component of endoplasmic reticulum membrane
MAN2B2	Epididymis-specific alpha-mannosidase	670	NMTAQNYTYAIR	6;7;9	5;6;7;8;9;10;13	6	9	5	13	1	-4	TRUE	GO:0005774;GO:0043202;GO:0070062	vacuolar membrane;lysosomal lumen;extracellular exosome
NCF2	Neutrophil cytosol factor 2	52	NMTEAEKAFTRSINR	5	NA	5	5	NA	NA	NA	NA	NA	GO:0001669;GO:0005730;GO:0005829;GO:0032010;GO:0043020	acrosomal vesicle;nucleolus;cytosol;phagolysosome;NADPH oxidase complex
LAMP1	Lysosome-associated membrane glycoprotein 1	62	NMTFDLPSDATVVLNR	4;5;6;7;8;9;10;11;12;13;14;15;16	4;5;6;7;8;9;10;13;17	4	16	4	17	0	-1	FALSE	GO:0005737;GO:0005764;GO:0005765;GO:0005770;GO:0005771;GO:0005829;GO:0005886;GO:0005887;GO:0009897;GO:0010008;GO:0016020;GO:0030285;GO:0030425;GO:0031902;GO:0035577;GO:0042383;GO:0042470;GO:0043025;GO:0044194;GO:0044754;GO:0048471;GO:0061474;GO:0070062;GO:0097208;GO:0101003	cytoplasm;lysosome;lysosomal membrane;late endosome;multivesicular body;cytosol;plasma membrane;integral component of plasma membrane;external side of plasma membrane;endosome membrane;membrane;integral component of synaptic vesicle membrane;dendrite;late endosome membrane;azurophil granule membrane;sarcolemma;melanosome;neuronal cell body;cytolytic granule;autolysosome;perinuclear region of cyto…
LRFN4	Leucine-rich repeat and fibronectin type-III domain-containing protein 4	70	NMTGLVDLTLSR	7;9	7;8;9	7	9	7	9	0	0	FALSE	GO:0005886;GO:0009986;GO:0098978;GO:0098982;GO:0099061	plasma membrane;cell surface;glutamatergic synapse;GABA-ergic synapse;integral component of postsynaptic density membrane
GGT1	Gamma-glutamyltranspeptidase 1;Gamma-glutamyltranspeptidase 1 heavy chain;Gamma-glutamyltranspeptidase 1 light chain;Putative gamma-glutamyltranspeptidase 3;Putative gamma-glutamyltranspeptidase 3 heavy chain;Putative gamma-glutamyltranspeptidase 3 light chain;Inactive gamma-glutamyltranspeptidase 2	344	NMTSEFFAAQLR	6;7;9;10	8;9;10	6	10	8	10	-2	0	TRUE	GO:0005615;GO:0005886;GO:0016021;GO:0070062	extracellular space;plasma membrane;integral component of membrane;extracellular exosome
GPR126	G-protein coupled receptor 126	505	NNESLDEGLR	19;20	1;19;20	19	20	1	20	18	0	TRUE	NA	NA
USP9X	Probable ubiquitin carboxyl-terminal hydrolase FAF-X	1150	NNFLPNADMETRRGAYLNALK	5	NA	5	5	NA	NA	NA	NA	NA	GO:0005737;GO:0005829;GO:0016020;GO:0030426	cytoplasm;cytosol;membrane;growth cone
CD63	CD63 antigen	129	NNHTASILDR	9;10;11;12;13;14;15;16;17	10;12;13;14;15;16	9	17	10	16	-1	1	FALSE	GO:0005615;GO:0005765;GO:0005886;GO:0005887;GO:0009986;GO:0010008;GO:0031088;GO:0031226;GO:0031902;GO:0031904;GO:0032585;GO:0035577;GO:0042470;GO:0070062;GO:0097487	extracellular space;lysosomal membrane;plasma membrane;integral component of plasma membrane;cell surface;endosome membrane;platelet dense granule membrane;intrinsic component of plasma membrane;late endosome membrane;endosome lumen;multivesicular body membrane;azurophil granule membrane;melanosome;extracellular exosome;multivesicular body, internal vesicle
TMEM2	Transmembrane protein 2	913	NNISLVK	12;13;14;15	12;13;14;15;16	12	15	12	16	0	-1	FALSE	NA	NA
ROCK1	Rho-associated protein kinase 1	674	NNLEIDLNYK	4	NA	4	4	NA	NA	NA	NA	NA	GO:0000139;GO:0001726;GO:0005576;GO:0005737;GO:0005814;GO:0005829;GO:0005856;GO:0005886;GO:0010494;GO:0030027;GO:0032059;GO:0034774;GO:0106003	Golgi membrane;ruffle;extracellular region;cytoplasm;centriole;cytosol;cytoskeleton;plasma membrane;cytoplasmic stress granule;lamellipodium;bleb;secretory granule lumen;amyloid-beta complex
TMEM131	Transmembrane protein 131	958	NNLTVMDAVMVQGQGTTENLR	7	7	7	7	7	7	0	0	FALSE	GO:0005575;GO:0016021	cellular_component;integral component of membrane
ERBB2	Receptor tyrosine-protein kinase erbB-2	187	NNQLALTLIDTNR	6;7;9;10;11	8;9;10	6	11	8	10	-2	1	TRUE	GO:0005634;GO:0005829;GO:0005886;GO:0005887;GO:0009925;GO:0010008;GO:0016021;GO:0016323;GO:0016324;GO:0043209;GO:0043235;GO:0048471	nucleus;cytosol;plasma membrane;integral component of plasma membrane;basal plasma membrane;endosome membrane;integral component of membrane;basolateral plasma membrane;apical plasma membrane;myelin sheath;receptor complex;perinuclear region of cytoplasm
PIGN	GPI ethanolamine phosphate transferase 1	192	NNQSLFSK	14	9;14;15	14	14	9	15	5	-1	TRUE	GO:0005789;GO:0005829;GO:0005886;GO:0016020;GO:0016021	endoplasmic reticulum membrane;cytosol;plasma membrane;membrane;integral component of membrane
VSIG10	V-set and immunoglobulin domain-containing protein 10	70	NNSEPVFLLSSNSSLRPAEPR	4;5;6;7	NA	4	7	NA	NA	NA	NA	NA	GO:0016021	integral component of membrane
CPD	Carboxypeptidase D	629	NNSNNFDLNR	13;14	13;14	13	14	13	14	0	0	FALSE	GO:0005615;GO:0005886;GO:0016020;GO:0016021;GO:0070062	extracellular space;plasma membrane;membrane;integral component of membrane;extracellular exosome
SEMA3C	Semaphorin-3C	586	NNTTFLECAPK	12	NA	12	12	NA	NA	NA	NA	NA	GO:0005615;GO:0005887;GO:0070062	extracellular space;integral component of plasma membrane;extracellular exosome
GLB1	Beta-galactosidase	464	NNVITLNITGK	6;7;9;10;11;13;14;15;16;17;18;19;20	1;6;7;8;9;10;12;13;14;15;16;17;18;19;20	6	20	1	20	5	0	TRUE	GO:0005576;GO:0005737;GO:0005773;GO:0005794;GO:0035578;GO:0043202;GO:0043231;GO:0048471;GO:0070062;GO:1904813	extracellular region;cytoplasm;vacuole;Golgi apparatus;azurophil granule lumen;lysosomal lumen;intracellular membrane-bounded organelle;perinuclear region of cytoplasm;extracellular exosome;ficolin-1-rich granule lumen
CDK9	Cyclin-dependent kinase 9	364	NPATTNQTEFER	NA	15	NA	NA	15	15	NA	NA	NA	GO:0000307;GO:0000790;GO:0005634;GO:0005654;GO:0005694;GO:0008023;GO:0008024;GO:0016020;GO:0016605;GO:0036464	cyclin-dependent protein kinase holoenzyme complex;nuclear chromatin;nucleus;nucleoplasm;chromosome;transcription elongation factor complex;cyclin/CDK positive transcription elongation factor complex;membrane;PML body;cytoplasmic ribonucleoprotein granule
ITGB1	Integrin beta-1	212	NPCTSEQNCTSPFSYK	11;12	NA	11	12	NA	NA	NA	NA	NA	GO:0001726;GO:0005737;GO:0005886;GO:0005925;GO:0008305;GO:0009897;GO:0009986;GO:0014704;GO:0016020;GO:0030027;GO:0030175;GO:0031594;GO:0032154;GO:0032587;GO:0032991;GO:0034665;GO:0034666;GO:0034667;GO:0034677;GO:0034678;GO:0034680;GO:0034681;GO:0035748;GO:0042383;GO:0042470;GO:0043197;GO:0043235;GO:0045121;GO:0048471;GO:0055037;GO:0070062;GO:0071438;GO:0097386;GO:0098685;GO:0098978;GO:0099699	ruffle;cytoplasm;plasma membrane;focal adhesion;integrin complex;external side of plasma membrane;cell surface;intercalated disc;membrane;lamellipodium;filopodium;neuromuscular junction;cleavage furrow;ruffle membrane;protein-containing complex;integrin alpha1-beta1 complex;integrin alpha2-beta1 complex;integrin alpha3-beta1 complex;integrin alpha7-beta1 complex;integrin alpha8-beta1 complex;inte…
GTF3C3	General transcription factor 3C polypeptide 3	739	NPENHALCVLNGHNAFVSGSFK	4	NA	4	4	NA	NA	NA	NA	NA	GO:0000127;GO:0005634;GO:0005654;GO:0005730;GO:0031965	transcription factor TFIIIC complex;nucleus;nucleoplasm;nucleolus;nuclear membrane
PGM2L1	Glucose 1,6-bisphosphate synthase	38	NPKTKEQIENLLRNGMNKELR	NA	6	NA	NA	6	6	NA	NA	NA	GO:0005829	cytosol
PVRL1	Nectin-1	202	NPNGTVTVISR	9;10	9	9	10	9	9	0	1	FALSE	NA	NA
NPC1	Niemann-Pick C1 protein	598	NPNLTISFTAER	9	10	9	9	10	10	-1	-1	FALSE	GO:0005576;GO:0005635;GO:0005764;GO:0005765;GO:0005783;GO:0005794;GO:0005887;GO:0016020;GO:0016021;GO:0031902;GO:0045121;GO:0048471;GO:0070062;GO:1905103	extracellular region;nuclear envelope;lysosome;lysosomal membrane;endoplasmic reticulum;Golgi apparatus;integral component of plasma membrane;membrane;integral component of membrane;late endosome membrane;membrane raft;perinuclear region of cytoplasm;extracellular exosome;integral component of lysosomal membrane
TMEM30B	Cell cycle control protein 50B	213	NPPLVNGSLALAFQGTAPPPNWR	4	4	4	4	4	4	0	0	FALSE	GO:0005783;GO:0005794;GO:0005886;GO:0016021	endoplasmic reticulum;Golgi apparatus;plasma membrane;integral component of membrane
GNPTAB	N-acetylglucosamine-1-phosphotransferase subunits alpha/beta;N-acetylglucosamine-1-phosphotransferase subunit alpha;N-acetylglucosamine-1-phosphotransferase subunit beta	179	NPSTNVSVVVFDSTK	9;10	8;9;10	9	10	8	10	1	0	FALSE	GO:0000139;GO:0005794;GO:0016021	Golgi membrane;Golgi apparatus;integral component of membrane
BTD	Biotinidase	349	NPVGLIGAENATGETDPSHSK	9;11	8;9;10;12	9	11	8	12	1	-1	FALSE	GO:0005576;GO:0005615;GO:0005759;GO:0070062	extracellular region;extracellular space;mitochondrial matrix;extracellular exosome
GNPTAB	N-acetylglucosamine-1-phosphotransferase subunits alpha/beta;N-acetylglucosamine-1-phosphotransferase subunit alpha;N-acetylglucosamine-1-phosphotransferase subunit beta	759	NQAIITDETNDSLVAPQEK	14	NA	14	14	NA	NA	NA	NA	NA	GO:0000139;GO:0005794;GO:0016021	Golgi membrane;Golgi apparatus;integral component of membrane
SEL1L3	Protein sel-1 homolog 3	527	NQNESVSEIGGK	15;16;17;18;19	16;17;18;19	15	19	16	19	-1	0	FALSE	GO:0005634;GO:0005654;GO:0016021	nucleus;nucleoplasm;integral component of membrane
LNPEP	Leucyl-cystinyl aminopeptidase;Leucyl-cystinyl aminopeptidase, pregnancy serum form	145	NQSIGLIQPFATNGK	6;7;8;9;10;11;13;14	6;7;8;9;10	6	14	6	10	0	4	TRUE	GO:0005576;GO:0005737;GO:0005765;GO:0005829;GO:0005887;GO:0016020;GO:0030659;GO:0031905;GO:0048471	extracellular region;cytoplasm;lysosomal membrane;cytosol;integral component of plasma membrane;membrane;cytoplasmic vesicle membrane;early endosome lumen;perinuclear region of cytoplasm
LNPEP	Leucyl-cystinyl aminopeptidase;Leucyl-cystinyl aminopeptidase, pregnancy serum form	145	NQSIGLIQPFATNGKLFPWAQIR	4	3;4	4	4	3	4	1	0	FALSE	GO:0005576;GO:0005737;GO:0005765;GO:0005829;GO:0005887;GO:0016020;GO:0030659;GO:0031905;GO:0048471	extracellular region;cytoplasm;lysosomal membrane;cytosol;integral component of plasma membrane;membrane;cytoplasmic vesicle membrane;early endosome lumen;perinuclear region of cytoplasm
CEACAM1	Carcinoembryonic antigen-related cell adhesion molecule 1	363	NQSLPSSER	13;14;15	NA	13	15	NA	NA	NA	NA	NA	GO:0005886;GO:0005887;GO:0005911;GO:0005912;GO:0009925;GO:0009986;GO:0016020;GO:0016021;GO:0016324;GO:0016328;GO:0030054;GO:0030658;GO:0031528;GO:0035579;GO:0042101;GO:0070062;GO:0070821	plasma membrane;integral component of plasma membrane;cell-cell junction;adherens junction;basal plasma membrane;cell surface;membrane;integral component of membrane;apical plasma membrane;lateral plasma membrane;cell junction;transport vesicle membrane;microvillus membrane;specific granule membrane;T cell receptor complex;extracellular exosome;tertiary granule membrane
APLP2	Amyloid-like protein 2	541	NQSLSLLYK	9;10	7;8;9;10	9	10	7	10	2	0	TRUE	GO:0005634;GO:0005788;GO:0005886;GO:0016020;GO:0016021;GO:0031092;GO:0070062	nucleus;endoplasmic reticulum lumen;plasma membrane;membrane;integral component of membrane;platelet alpha granule membrane;extracellular exosome
PLBD2	Putative phospholipase B-like 2;Putative phospholipase B-like 2 32 kDa form;Putative phospholipase B-like 2 45 kDa form	465	NQSLVQDMDSMVR	9;10;11;12;13;18;19;20	1;2;9;10;12;13;15;16;17;18;19;20	9	20	1	20	8	0	TRUE	GO:0043202;GO:0070062	lysosomal lumen;extracellular exosome
C1RL	Complement C1r subcomponent-like protein	296	NQSVNVFLGHTAIDEMLK	6;7	NA	6	7	NA	NA	NA	NA	NA	GO:0005615;GO:0070062	extracellular space;extracellular exosome
TSPAN3	Tetraspanin-3	167	NQSVPLSCCR	11;12	NA	11	12	NA	NA	NA	NA	NA	GO:0005887;GO:0070062	integral component of plasma membrane;extracellular exosome
ERAP2	Endoplasmic reticulum aminopeptidase 2	294	NQTHYALQASLK	9;10	8;9;10	9	10	8	10	1	0	FALSE	GO:0005737;GO:0005788;GO:0005789;GO:0016021	cytoplasm;endoplasmic reticulum lumen;endoplasmic reticulum membrane;integral component of membrane
TSPAN15	Tetraspanin-15	118	NQTIDFLNDNIR	13	12	13	13	12	12	1	1	FALSE	GO:0005788;GO:0005886;GO:0005887;GO:0009986;GO:0031902;GO:0097197	endoplasmic reticulum lumen;plasma membrane;integral component of plasma membrane;cell surface;late endosome membrane;tetraspanin-enriched microdomain
SEL1L3	Protein sel-1 homolog 3	818	NQTLAGEYFHK	9;10;11;12;13	10;12;13	9	13	10	13	-1	0	FALSE	GO:0005634;GO:0005654;GO:0016021	nucleus;nucleoplasm;integral component of membrane
ATF6	Cyclic AMP-dependent transcription factor ATF-6 alpha;Processed cyclic AMP-dependent transcription factor ATF-6 alpha	643	NQTNTFFGSPPAATEATHVVSTIPESLQ	5	4	5	5	4	4	1	1	FALSE	GO:0000139;GO:0005634;GO:0005635;GO:0005654;GO:0005783;GO:0005789;GO:0005794;GO:0005829;GO:0016020;GO:0030176	Golgi membrane;nucleus;nuclear envelope;nucleoplasm;endoplasmic reticulum;endoplasmic reticulum membrane;Golgi apparatus;cytosol;membrane;integral component of endoplasmic reticulum membrane
TMEM131	Transmembrane protein 131	905	NSAHPLQSSTGFMEGLSR	7;9	7;8;9	7	9	7	9	0	0	FALSE	GO:0005575;GO:0016021	cellular_component;integral component of membrane
SPINT2	Kunitz-type protease inhibitor 2	156	NSCNNFIYGGCR	11;12	NA	11	12	NA	NA	NA	NA	NA	GO:0005576;GO:0005737;GO:0005886;GO:0016021	extracellular region;cytoplasm;plasma membrane;integral component of membrane
CD164	Sialomucin core protein 24	65	NSCVSCFNVSVVNTTCFWIECK	4	NA	4	4	NA	NA	NA	NA	NA	GO:0005576;GO:0005764;GO:0005765;GO:0005768;GO:0005886;GO:0005887;GO:0010008;GO:0031410	extracellular region;lysosome;lysosomal membrane;endosome;plasma membrane;integral component of plasma membrane;endosome membrane;cytoplasmic vesicle
ZNF860	Zinc finger protein 860	122	NSHEATMTQIK	NA	9	NA	NA	9	9	NA	NA	NA	GO:0005634	nucleus
CCNB1	G2/mitotic-specific cyclin-B1	12	NSKINAENKAK	10	NA	10	10	NA	NA	NA	NA	NA	GO:0000307;GO:0000922;GO:0000942;GO:0005634;GO:0005654;GO:0005737;GO:0005759;GO:0005813;GO:0005829;GO:0016020;GO:0097125	cyclin-dependent protein kinase holoenzyme complex;spindle pole;condensed nuclear chromosome outer kinetochore;nucleus;nucleoplasm;cytoplasm;mitochondrial matrix;centrosome;cytosol;membrane;cyclin B1-CDK1 complex
ECE1	Endothelin-converting enzyme 1	249	NSNSNVIQVDQSGLGLPSR	6;7;9;10	7;8	6	10	7	8	-1	2	TRUE	GO:0005765;GO:0005768;GO:0005886;GO:0009897;GO:0016020;GO:0016021;GO:0031302;GO:0031982;GO:0033093;GO:0048471;GO:0070062	lysosomal membrane;endosome;plasma membrane;external side of plasma membrane;membrane;integral component of membrane;intrinsic component of endosome membrane;vesicle;Weibel-Palade body;perinuclear region of cytoplasm;extracellular exosome
NA	Probable maltase-glucoamylase-like protein LOC93432;Glucoamylase	421	NSNYEPYNNGSLK	13;15	13;15	13	15	13	15	0	0	FALSE	NA	NA
NA	Probable maltase-glucoamylase-like protein LOC93432;Glucoamylase	421	NSNYEPYNNGSLKR	13;15	13;15	13	15	13	15	0	0	FALSE	NA	NA
IL18RAP	Interleukin-18 receptor accessory protein	563	NSQGFTWNQLR	NA	9	NA	NA	9	9	NA	NA	NA	GO:0005886;GO:0045092	plasma membrane;interleukin-18 receptor complex
ITGB6	Integrin beta-6	97	NSSDIVQIAPQSLILK	5;6;7;9	5;6;7;8;9	5	9	5	9	0	0	FALSE	GO:0005654;GO:0005813;GO:0005886;GO:0005925;GO:0008305;GO:0009897;GO:0009986;GO:0030054;GO:0034685;GO:0043235	nucleoplasm;centrosome;plasma membrane;focal adhesion;integrin complex;external side of plasma membrane;cell surface;cell junction;integrin alphav-beta6 complex;receptor complex
NOTCH1	Neurogenic locus notch homolog protein 1;Notch 1 extracellular truncation;Notch 1 intracellular domain	1587	NSSFHFLR	10	10	10	10	10	10	0	0	FALSE	GO:0000139;GO:0001669;GO:0002193;GO:0005576;GO:0005634;GO:0005654;GO:0005789;GO:0005829;GO:0005886;GO:0005912;GO:0009986;GO:0016021;GO:0016324;GO:0043235	Golgi membrane;acrosomal vesicle;MAML1-RBP-Jkappa- ICN1 complex;extracellular region;nucleus;nucleoplasm;endoplasmic reticulum membrane;cytosol;plasma membrane;adherens junction;cell surface;integral component of membrane;apical plasma membrane;receptor complex
ST3GAL4	CMP-N-acetylneuraminate-beta-galactosamide-alpha-2,3-sialyltransferase 4	131	NSSLGDAINK	13;14;15	NA	13	15	NA	NA	NA	NA	NA	GO:0000139;GO:0005576;GO:0016020;GO:0016021;GO:0032580	Golgi membrane;extracellular region;membrane;integral component of membrane;Golgi cisterna membrane
GPR108	Protein GPR108	109	NSSSFLVLFLINTK	4	3	4	4	3	3	1	1	FALSE	GO:0016021	integral component of membrane
B3GALTL	Beta-1,3-glucosyltransferase	124	NSSWIFFCEEETR	11;12	NA	11	12	NA	NA	NA	NA	NA	NA	NA
HSPA13	Heat shock 70 kDa protein 13	184	NSTIEAANLAGLK	9;10;11;13;14;15;17;18	8;9;10;12;13;16;17	9	18	8	17	1	1	FALSE	GO:0005634;GO:0005737;GO:0005788;GO:0016020;GO:0034663;GO:0043231;GO:0070062	nucleus;cytoplasm;endoplasmic reticulum lumen;membrane;endoplasmic reticulum chaperone complex;intracellular membrane-bounded organelle;extracellular exosome
PSAP	Prosaposin;Saposin-A;Saposin-B-Val;Saposin-B;Saposin-C;Saposin-D	426	NSTKQEILAALEK	10;11;13;14;15;19;20	1;2;12;13;19;20	10	20	1	20	9	0	TRUE	GO:0005576;GO:0005615;GO:0005764;GO:0005765;GO:0005770;GO:0005886;GO:0035577;GO:0043202;GO:0043231;GO:0062023;GO:0070062	extracellular region;extracellular space;lysosome;lysosomal membrane;late endosome;plasma membrane;azurophil granule membrane;lysosomal lumen;intracellular membrane-bounded organelle;collagen-containing extracellular matrix;extracellular exosome
CD58	Lymphocyte function-associated antigen 3	169	NSTSIYFK	7;9;10;11;13	NA	7	13	NA	NA	NA	NA	NA	GO:0005886;GO:0005887;GO:0009986;GO:0016020;GO:0030667;GO:0070062;GO:0101003	plasma membrane;integral component of plasma membrane;cell surface;membrane;secretory granule membrane;extracellular exosome;ficolin-1-rich granule membrane
LRP1	Prolow-density lipoprotein receptor-related protein 1;Low-density lipoprotein receptor-related protein 1 85 kDa subunit;Low-density lipoprotein receptor-related protein 1 515 kDa subunit;Low-density lipoprotein receptor-related protein 1 intracellular domain	1825	NSTTLVMHMK	10	8;10	10	10	8	10	2	0	TRUE	GO:0005634;GO:0005765;GO:0005769;GO:0005886;GO:0005887;GO:0005905;GO:0005925;GO:0016020;GO:0016323;GO:0030136;GO:0030425;GO:0030666;GO:0032593;GO:0043025;GO:0043235;GO:0044295;GO:0045177;GO:0098797	nucleus;lysosomal membrane;early endosome;plasma membrane;integral component of plasma membrane;clathrin-coated pit;focal adhesion;membrane;basolateral plasma membrane;clathrin-coated vesicle;dendrite;endocytic vesicle membrane;insulin-responsive compartment;neuronal cell body;receptor complex;axonal growth cone;apical part of cell;plasma membrane protein complex
SORL1	Sortilin-related receptor	1986	NSTVEYTLNK	10;11;12;13;14;15	12;13;14	10	15	12	14	-2	1	TRUE	GO:0000139;GO:0005615;GO:0005641;GO:0005768;GO:0005769;GO:0005771;GO:0005783;GO:0005794;GO:0005802;GO:0005886;GO:0005887;GO:0010008;GO:0016020;GO:0016021;GO:0031985;GO:0034362;GO:0055037;GO:0070062	Golgi membrane;extracellular space;nuclear envelope lumen;endosome;early endosome;multivesicular body;endoplasmic reticulum;Golgi apparatus;trans-Golgi network;plasma membrane;integral component of plasma membrane;endosome membrane;membrane;integral component of membrane;Golgi cisterna;low-density lipoprotein particle;recycling endosome;extracellular exosome
SORL1	Sortilin-related receptor	1986	NSTVEYTLNKLEPGGK	10	10	10	10	10	10	0	0	FALSE	GO:0000139;GO:0005615;GO:0005641;GO:0005768;GO:0005769;GO:0005771;GO:0005783;GO:0005794;GO:0005802;GO:0005886;GO:0005887;GO:0010008;GO:0016020;GO:0016021;GO:0031985;GO:0034362;GO:0055037;GO:0070062	Golgi membrane;extracellular space;nuclear envelope lumen;endosome;early endosome;multivesicular body;endoplasmic reticulum;Golgi apparatus;trans-Golgi network;plasma membrane;integral component of plasma membrane;endosome membrane;membrane;integral component of membrane;Golgi cisterna;low-density lipoprotein particle;recycling endosome;extracellular exosome
IGSF10	Immunoglobulin superfamily member 10	999	NSTVNIPLFR	NA	8	NA	NA	8	8	NA	NA	NA	GO:0005576	extracellular region
TOM1L1	TOM1-like protein 1	192	NSTVTLVPEQIGK	NA	10	NA	NA	10	10	NA	NA	NA	GO:0005737;GO:0005764;GO:0005768;GO:0005795;GO:0005829;GO:0010008;GO:0070062	cytoplasm;lysosome;endosome;Golgi stack;cytosol;endosome membrane;extracellular exosome
F5	Coagulation factor V;Coagulation factor V heavy chain;Coagulation factor V light chain	821	NSVLNSSTAEHSSPYSEDPIEDPLQPDVTGIR	7;9	7;8	7	9	7	8	0	1	FALSE	GO:0000139;GO:0005576;GO:0005615;GO:0005788;GO:0005886;GO:0016020;GO:0030134;GO:0031093;GO:0033116;GO:1903561	Golgi membrane;extracellular region;extracellular space;endoplasmic reticulum lumen;plasma membrane;membrane;COPII-coated ER to Golgi transport vesicle;platelet alpha granule lumen;endoplasmic reticulum-Golgi intermediate compartment membrane;extracellular vesicle
PTPRJ	Receptor-type tyrosine-protein phosphatase eta	824	NTCTTGITDPPPPDGSPNITSVSHNSVK	6	NA	6	6	NA	NA	NA	NA	NA	GO:0001772;GO:0005886;GO:0005887;GO:0005911;GO:0009986;GO:0032587;GO:0035579;GO:0070062	immunological synapse;plasma membrane;integral component of plasma membrane;cell-cell junction;cell surface;ruffle membrane;specific granule membrane;extracellular exosome
ATP11B	Probable phospholipid-transporting ATPase IF	271	NTKEIFGVAVYTGMETKMALNYKSK	4	NA	4	4	NA	NA	NA	NA	NA	GO:0005637;GO:0005769;GO:0005783;GO:0005802;GO:0005886;GO:0016020;GO:0016021;GO:0035577;GO:0055037;GO:0055038	nuclear inner membrane;early endosome;endoplasmic reticulum;trans-Golgi network;plasma membrane;membrane;integral component of membrane;azurophil granule membrane;recycling endosome;recycling endosome membrane
PEAK1	Pseudopodium-enriched atypical kinase 1	1693	NTLLQNWLDIKR	9	8	9	9	8	8	1	1	FALSE	GO:0005737;GO:0005925;GO:0015629	cytoplasm;focal adhesion;actin cytoskeleton
SLC39A6	Zinc transporter ZIP6	266	NTNENPQECFNASK	18	NA	18	18	NA	NA	NA	NA	NA	GO:0005783;GO:0005886;GO:0005887;GO:0009986;GO:0031258	endoplasmic reticulum;plasma membrane;integral component of plasma membrane;cell surface;lamellipodium membrane
LAMB2	Laminin subunit beta-2	1249	NTSAASTAQLVEATEELRR	10;11;13	10	10	13	10	10	0	3	TRUE	GO:0005576;GO:0005604;GO:0005608;GO:0005788;GO:0031594;GO:0043083;GO:0043256;GO:0043260;GO:0062023;GO:0070062	extracellular region;basement membrane;laminin-3 complex;endoplasmic reticulum lumen;neuromuscular junction;synaptic cleft;laminin complex;laminin-11 complex;collagen-containing extracellular matrix;extracellular exosome
TREML2	Trem-like transcript 2 protein	108	NTSGILYPLMGFQLDVSPAPQTER	4	NA	4	4	NA	NA	NA	NA	NA	GO:0005886;GO:0009986;GO:0016021	plasma membrane;cell surface;integral component of membrane
ADAM17	Disintegrin and metalloproteinase domain-containing protein 17	264	NTSWDNAGFK	12;14	12;13	12	14	12	13	0	1	FALSE	GO:0005737;GO:0005829;GO:0005886;GO:0005887;GO:0005911;GO:0005925;GO:0009986;GO:0015629;GO:0016020;GO:0016324;GO:0032587;GO:0045121	cytoplasm;cytosol;plasma membrane;integral component of plasma membrane;cell-cell junction;focal adhesion;cell surface;actin cytoskeleton;membrane;apical plasma membrane;ruffle membrane;membrane raft
PTPRH	Receptor-type tyrosine-protein phosphatase H	78	NTTATNVTVDGLGPGSLYTCSVWVEK	4	NA	4	4	NA	NA	NA	NA	NA	GO:0005737;GO:0005887;GO:0016324;GO:0031528	cytoplasm;integral component of plasma membrane;apical plasma membrane;microvillus membrane
TSPAN15	Tetraspanin-15	189	NTTEVVNTMCGYK	11	NA	11	11	NA	NA	NA	NA	NA	GO:0005788;GO:0005886;GO:0005887;GO:0009986;GO:0031902;GO:0097197	endoplasmic reticulum lumen;plasma membrane;integral component of plasma membrane;cell surface;late endosome membrane;tetraspanin-enriched microdomain
ITGA1	Integrin alpha-1	418	NTTFNVESTK	12;13;15	12;13;14;15	12	15	12	15	0	0	FALSE	GO:0001669;GO:0005886;GO:0005925;GO:0008305;GO:0009897;GO:0009986;GO:0016020;GO:0034665;GO:0043005;GO:0043204;GO:0045121;GO:0045178;GO:0070062	acrosomal vesicle;plasma membrane;focal adhesion;integrin complex;external side of plasma membrane;cell surface;membrane;integrin alpha1-beta1 complex;neuron projection;perikaryon;membrane raft;basal part of cell;extracellular exosome
ITGA1	Integrin alpha-1	418	NTTFNVESTKK	13;14	12	13	14	12	12	1	2	TRUE	GO:0001669;GO:0005886;GO:0005925;GO:0008305;GO:0009897;GO:0009986;GO:0016020;GO:0034665;GO:0043005;GO:0043204;GO:0045121;GO:0045178;GO:0070062	acrosomal vesicle;plasma membrane;focal adhesion;integrin complex;external side of plasma membrane;cell surface;membrane;integrin alpha1-beta1 complex;neuron projection;perikaryon;membrane raft;basal part of cell;extracellular exosome
TMEM87A	Transmembrane protein 87A	62	NTTIFLK	9;10;11	8;9;10	9	11	8	10	1	1	FALSE	GO:0005829;GO:0016021;GO:0032580	cytosol;integral component of membrane;Golgi cisterna membrane
EDEM3	ER degradation-enhancing alpha-mannosidase-like protein 3	511	NTTSEYTELDDSNFDWTCPNTQILFPNDPLYAQSIR	4	4	4	4	4	4	0	0	FALSE	GO:0005788;GO:0016020;GO:0044322	endoplasmic reticulum lumen;membrane;endoplasmic reticulum quality control compartment
DSG2	Desmoglein-2	1097	NTTVSGAGVPGPLPDFGLEESGHSNSTITTSSTR	5;6	5	5	6	5	5	0	1	FALSE	GO:0001533;GO:0005886;GO:0005911;GO:0009986;GO:0014704;GO:0016021;GO:0016324;GO:0016328;GO:0030054;GO:0030057;GO:0043231;GO:0070062	cornified envelope;plasma membrane;cell-cell junction;cell surface;intercalated disc;integral component of membrane;apical plasma membrane;lateral plasma membrane;cell junction;desmosome;intracellular membrane-bounded organelle;extracellular exosome
TMEM106B	Transmembrane protein 106B	256	NTTYQLGQSEYLNVLQPQQ	6	5;6;7	6	6	5	7	1	-1	FALSE	GO:0005764;GO:0005765;GO:0005768;GO:0016021;GO:0031902	lysosome;lysosomal membrane;endosome;integral component of membrane;late endosome membrane
IL13RA1	Interleukin-13 receptor subunit alpha-1	293	NVENTSCFMVPGVLPDTLNTVR	6	6	6	6	6	6	0	0	FALSE	GO:0005886;GO:0005898;GO:0009897;GO:0043235	plasma membrane;interleukin-13 receptor complex;external side of plasma membrane;receptor complex
PLBD1	Phospholipase B-like 1;Phospholipase B-like 1 chain A;Phospholipase B-like 1 chain B;Phospholipase B-like 1 chain C	71	NVMDKNGDAYGFYNNSVK	10	10;12;13	10	10	10	13	0	-3	TRUE	GO:0005615;GO:0005764;GO:0005829	extracellular space;lysosome;cytosol
CAMKMT	Calmodulin-lysine N-methyltransferase	194	NVQDIITRNQK	11	NA	11	11	NA	NA	NA	NA	NA	GO:0005634;GO:0005737;GO:0005794;GO:0005829;GO:0032991	nucleus;cytoplasm;Golgi apparatus;cytosol;protein-containing complex
PTTG1IP	Pituitary tumor-transforming gene 1 protein-interacting protein	54	NVSCLWCNTNK	11;12	NA	11	12	NA	NA	NA	NA	NA	GO:0005634;GO:0005654;GO:0005737;GO:0016020;GO:0016021;GO:0070062	nucleus;nucleoplasm;cytoplasm;membrane;integral component of membrane;extracellular exosome
PROM2	Prominin-2	725	NVSECFLAR	11;12	NA	11	12	NA	NA	NA	NA	NA	GO:0005887;GO:0005902;GO:0005929;GO:0009986;GO:0016323;GO:0016324;GO:0031410;GO:0031528;GO:0042995;GO:0044393;GO:0045121;GO:0060170;GO:0070062;GO:0071914	integral component of plasma membrane;microvillus;cilium;cell surface;basolateral plasma membrane;apical plasma membrane;cytoplasmic vesicle;microvillus membrane;cell projection;microspike;membrane raft;ciliary membrane;extracellular exosome;prominosome
PKDCC	Extracellular tyrosine-protein kinase PKDCC	137	NVSGAQYMGSGYTK	9	8;9;10	9	9	8	10	1	-1	FALSE	GO:0005576;GO:0005794	extracellular region;Golgi apparatus
CDCP1	CUB domain-containing protein 1	205	NVSGFSIANR	6;7;9;10	NA	6	10	NA	NA	NA	NA	NA	GO:0005576;GO:0005886;GO:0016021	extracellular region;plasma membrane;integral component of membrane
RANBP2	E3 SUMO-protein ligase RanBP2	1105	NVSGISFTENMGSSQQKNSGFR	6	6	6	6	6	6	0	0	FALSE	GO:0005634;GO:0005635;GO:0005642;GO:0005643;GO:0005737;GO:0005739;GO:0005829;GO:0016020;GO:0031965;GO:0042405;GO:0043657;GO:0044614;GO:0044615;GO:1990723	nucleus;nuclear envelope;annulate lamellae;nuclear pore;cytoplasm;mitochondrion;cytosol;membrane;nuclear membrane;nuclear inclusion body;host cell;nuclear pore cytoplasmic filaments;nuclear pore nuclear basket;cytoplasmic periphery of the nuclear pore complex
KIAA0319L	Dyslexia-associated protein KIAA0319-like protein	247	NVSVQPEISEGLATTPSTQQVK	NA	7	NA	NA	7	7	NA	NA	NA	GO:0000139;GO:0005886;GO:0016021;GO:0031410	Golgi membrane;plasma membrane;integral component of membrane;cytoplasmic vesicle
GNS	N-acetylglucosamine-6-sulfatase	422	NVTDPTCPSLSPGVSQCFPDCVCEDAYNNTYACVR	4	4	4	4	4	4	0	0	FALSE	GO:0005576;GO:0035578;GO:0043202;GO:0070062;GO:1904813	extracellular region;azurophil granule lumen;lysosomal lumen;extracellular exosome;ficolin-1-rich granule lumen
BST2	Bone marrow stromal antigen 2	65	NVTHLLQQELTEAQK	10	NA	10	10	NA	NA	NA	NA	NA	GO:0005737;GO:0005771;GO:0005794;GO:0005829;GO:0005886;GO:0009986;GO:0016020;GO:0016021;GO:0016324;GO:0031225;GO:0035577;GO:0045121;GO:0070062	cytoplasm;multivesicular body;Golgi apparatus;cytosol;plasma membrane;cell surface;membrane;integral component of membrane;apical plasma membrane;anchored component of membrane;azurophil granule membrane;membrane raft;extracellular exosome
TMEM248	Transmembrane protein 248	132	NVTHLYSTILGHQIGLSGR	4	4;5	4	4	4	5	0	-1	FALSE	GO:0016021	integral component of membrane
[truncated: 630 more rows]
