# Supplementary material for: Differential Glycosite Profiling—A Versatile Method to Compare Membrane Glycoproteomes
Source: Molecules. 2021 Jun 10;26(12):3564. doi: 10.3390/molecules26123564 (PMC8230608; doi:10.3390/molecules26123564)
Supplement: Supplementary file 1 [file molecules-26-03564-s001.zip › TableS2.xlsx]

## Sheet: Sheet1
Table S2. Result set from Table S1, filtered to include only differential peptides associated with the GOCC GO:0005886 “plasma membrane” ontology branch.
Gene names	Protein names	Position	Sequence	FractionsControl	FractionsTreated	MinFractionControl	MaxFractionControl	MinFractionTreated	MaxFractionTreated	DeltaMinFraction	DeltaMaxFraction	Differential	GOCC	GOCCTERM
HFE	Hereditary hemochromatosis protein	234	ALNYYPQNITMK	7;9;10	8	7	10	8	8	-1	2	TRUE	GO:0005615;GO:0005769;GO:0005886;GO:0005887;GO:0009897;GO:0031410;GO:0045177;GO:0045178;GO:0048471;GO:0055037;GO:1990357;GO:1990712	extracellular space;early endosome;plasma membrane;integral component of plasma membrane;external side of plasma membrane;cytoplasmic vesicle;apical part of cell;basal part of cell;perinuclear region of cytoplasm;recycling endosome;terminal web;HFE-transferrin receptor complex
HSPG2	Basement membrane-specific heparan sulfate proteoglycan core protein;Endorepellin;LG3 peptide	89	ALVNFTR	9;10;11	9;10;12;13	9	11	9	13	0	-2	TRUE	GO:0005576;GO:0005604;GO:0005615;GO:0005796;GO:0005886;GO:0005925;GO:0043202;GO:0062023;GO:0070062;GO:0098797	extracellular region;basement membrane;extracellular space;Golgi lumen;plasma membrane;focal adhesion;lysosomal lumen;collagen-containing extracellular matrix;extracellular exosome;plasma membrane protein complex
PCDH1	Protocadherin-1	305	ANDSDQGANAEIEYTFHQAPEVVR	10;11;13;14	13	10	14	13	13	-3	1	TRUE	GO:0005634;GO:0005730;GO:0005886;GO:0005887;GO:0005911;GO:0030054;GO:0043231	nucleus;nucleolus;plasma membrane;integral component of plasma membrane;cell-cell junction;cell junction;intracellular membrane-bounded organelle
ITGA6	Integrin alpha-6;Integrin alpha-6 heavy chain;Integrin alpha-6 light chain;Processed integrin alpha-6	323	ANHSGAVVLLK	6;7;8;9;10;11;13;14;15;16;17	1;5;9;10;11;12;13;15;17;19;20	6	17	1	20	5	-3	TRUE	GO:0005604;GO:0005886;GO:0005925;GO:0009897;GO:0009925;GO:0009986;GO:0030056;GO:0030175;GO:0034676	basement membrane;plasma membrane;focal adhesion;external side of plasma membrane;basal plasma membrane;cell surface;hemidesmosome;filopodium;integrin alpha6-beta4 complex
DPEP1	Dipeptidase 1	57	ANLTTLAGTHTNIPK	6;7;9;10	7;8	6	10	7	8	-1	2	TRUE	GO:0005615;GO:0005634;GO:0005886;GO:0016324;GO:0030054;GO:0031225;GO:0031528;GO:0045177;GO:0070062	extracellular space;nucleus;plasma membrane;apical plasma membrane;cell junction;anchored component of membrane;microvillus membrane;apical part of cell;extracellular exosome
NCSTN	Nicastrin	530	ANNSWFQSILR	9;11	8	9	11	8	8	1	3	TRUE	GO:0005739;GO:0005765;GO:0005769;GO:0005783;GO:0005794;GO:0005886;GO:0005887;GO:0005925;GO:0008021;GO:0010008;GO:0016020;GO:0016021;GO:0035577;GO:0042383;GO:0042470;GO:0070062;GO:0070765;GO:0099056	mitochondrion;lysosomal membrane;early endosome;endoplasmic reticulum;Golgi apparatus;plasma membrane;integral component of plasma membrane;focal adhesion;synaptic vesicle;endosome membrane;membrane;integral component of membrane;azurophil granule membrane;sarcolemma;melanosome;extracellular exosome;gamma-secretase complex;integral component of presynaptic membrane
ITGAV	Integrin alpha-V;Integrin alpha-V heavy chain;Integrin alpha-V light chain	74	ANTTQPGIVEGGQVLK	4;6;8;9;10;11;13;14;15;17	2;4;6;7;8;9;10;12;13;14;15;16;17;19	4	17	2	19	2	-2	TRUE	GO:0005829;GO:0005886;GO:0005887;GO:0005925;GO:0008305;GO:0009897;GO:0009986;GO:0016020;GO:0031258;GO:0031527;GO:0031528;GO:0032587;GO:0034683;GO:0034684;GO:0034685;GO:0034686;GO:0035579;GO:0035866;GO:0035867;GO:0035868;GO:0045335;GO:0070062	cytosol;plasma membrane;integral component of plasma membrane;focal adhesion;integrin complex;external side of plasma membrane;cell surface;membrane;lamellipodium membrane;filopodium membrane;microvillus membrane;ruffle membrane;integrin alphav-beta3 complex;integrin alphav-beta5 complex;integrin alphav-beta6 complex;integrin alphav-beta8 complex;specific granule membrane;alphav-beta3 integrin-PK…
GOLM1	Golgi membrane protein 1	108	AVLVNNITTGER	9;10;11;12;13;14;15;16;17;18;19;20	1;8;9;10;12;13;14;15;16;17;18;19;20	9	20	1	20	8	0	TRUE	GO:0005615;GO:0005788;GO:0005794;GO:0005887	extracellular space;endoplasmic reticulum lumen;Golgi apparatus;integral component of plasma membrane
IGF2R	Cation-independent mannose-6-phosphate receptor	747	DAGVGFPEYQEEDNSTYNFR	10;11;12;13;14;15;16	12;13;14	10	16	12	14	-2	2	TRUE	GO:0005641;GO:0005765;GO:0005768;GO:0005769;GO:0005770;GO:0005794;GO:0005802;GO:0005886;GO:0005887;GO:0005925;GO:0009986;GO:0016020;GO:0030118;GO:0030133;GO:0030139;GO:0030140;GO:0030665;GO:0030667;GO:0032588;GO:0048471;GO:0070062	nuclear envelope lumen;lysosomal membrane;endosome;early endosome;late endosome;Golgi apparatus;trans-Golgi network;plasma membrane;integral component of plasma membrane;focal adhesion;cell surface;membrane;clathrin coat;transport vesicle;endocytic vesicle;trans-Golgi network transport vesicle;clathrin-coated vesicle membrane;secretory granule membrane;trans-Golgi network membrane;perinuclear reg…
SLC3A2	4F2 cell-surface antigen heavy chain	365	DASSFLAEWQNITK	7;9;10;11	10	7	11	10	10	-3	1	TRUE	GO:0005634;GO:0005829;GO:0005886;GO:0009986;GO:0016020;GO:0016021;GO:0016324;GO:0042470;GO:0070062;GO:1990184	nucleus;cytosol;plasma membrane;cell surface;membrane;integral component of membrane;apical plasma membrane;melanosome;extracellular exosome;amino acid transport complex
TFRC	Transferrin receptor protein 1;Transferrin receptor protein 1, serum form	251	DFEDLYTPVNGSIVIVR	6;8;9;10;11	6;7;8;9	6	11	6	9	0	2	TRUE	GO:0005576;GO:0005615;GO:0005768;GO:0005769;GO:0005886;GO:0005887;GO:0005905;GO:0009897;GO:0009986;GO:0010008;GO:0016020;GO:0016323;GO:0030665;GO:0031410;GO:0042470;GO:0048471;GO:0055037;GO:0070062;GO:0072562;GO:1903561;GO:1990712	extracellular region;extracellular space;endosome;early endosome;plasma membrane;integral component of plasma membrane;clathrin-coated pit;external side of plasma membrane;cell surface;endosome membrane;membrane;basolateral plasma membrane;clathrin-coated vesicle membrane;cytoplasmic vesicle;melanosome;perinuclear region of cytoplasm;recycling endosome;extracellular exosome;blood microparticle;ex…
JAG1	Protein jagged-1	1045	DGNSSLIAAVAEVR	10;11;13	12	10	13	12	12	-2	1	TRUE	GO:0005576;GO:0005886;GO:0005887;GO:0005912;GO:0016020;GO:0016324	extracellular region;plasma membrane;integral component of plasma membrane;adherens junction;membrane;apical plasma membrane
PTK7	Inactive tyrosine-protein kinase 7	175	DGTPLSDGQSNHTVSSK	10;12;13;14	13;14	10	14	13	14	-3	0	TRUE	GO:0005887;GO:0005911;GO:0005925	integral component of plasma membrane;cell-cell junction;focal adhesion
SORT1	Sortilin	162	DITDLINNTFIR	7;9;10;11	7;8	7	11	7	8	0	3	TRUE	GO:0005764;GO:0005765;GO:0005769;GO:0005789;GO:0005794;GO:0005829;GO:0005886;GO:0005905;GO:0009986;GO:0010008;GO:0016021;GO:0030136;GO:0030140;GO:0030425;GO:0030659;GO:0031410;GO:0031965;GO:0032580;GO:0043025;GO:0048471	lysosome;lysosomal membrane;early endosome;endoplasmic reticulum membrane;Golgi apparatus;cytosol;plasma membrane;clathrin-coated pit;cell surface;endosome membrane;integral component of membrane;clathrin-coated vesicle;trans-Golgi network transport vesicle;dendrite;cytoplasmic vesicle membrane;cytoplasmic vesicle;nuclear membrane;Golgi cisterna membrane;neuronal cell body;perinuclear region of c…
CNNM4	Metal transporter CNNM4	122	DLVVQQLVNVSR	7;9;10;11;13;14	7;8;9;10;13;16	7	14	7	16	0	-2	TRUE	GO:0005886;GO:0016021;GO:0016323;GO:0030425;GO:0032991;GO:0043025	plasma membrane;integral component of membrane;basolateral plasma membrane;dendrite;protein-containing complex;neuronal cell body
SLC11A2	Natural resistance-associated macrophage protein 2	349	DNSTLAVDIYK	9;10;11;13	12	9	13	12	12	-3	1	TRUE	GO:0005634;GO:0005737;GO:0005739;GO:0005741;GO:0005765;GO:0005769;GO:0005773;GO:0005886;GO:0005887;GO:0009986;GO:0016020;GO:0016324;GO:0031410;GO:0031526;GO:0031902;GO:0045177;GO:0045178;GO:0048471;GO:0055037;GO:0070826;GO:1903561	nucleus;cytoplasm;mitochondrion;mitochondrial outer membrane;lysosomal membrane;early endosome;vacuole;plasma membrane;integral component of plasma membrane;cell surface;membrane;apical plasma membrane;cytoplasmic vesicle;brush border membrane;late endosome membrane;apical part of cell;basal part of cell;perinuclear region of cytoplasm;recycling endosome;paraferritin complex;extracellular vesicle
EGFR	Epidermal growth factor receptor	352	DSLSINATNIK	9;10;11;13;14;15;18	10;12;13;14;15	9	18	10	15	-1	3	TRUE	GO:0000139;GO:0005615;GO:0005634;GO:0005737;GO:0005768;GO:0005789;GO:0005886;GO:0005887;GO:0005925;GO:0009925;GO:0009986;GO:0010008;GO:0016020;GO:0016323;GO:0016324;GO:0030139;GO:0030665;GO:0031901;GO:0031965;GO:0032991;GO:0043235;GO:0045121;GO:0045202;GO:0048471;GO:0070435;GO:0097489	Golgi membrane;extracellular space;nucleus;cytoplasm;endosome;endoplasmic reticulum membrane;plasma membrane;integral component of plasma membrane;focal adhesion;basal plasma membrane;cell surface;endosome membrane;membrane;basolateral plasma membrane;apical plasma membrane;endocytic vesicle;clathrin-coated vesicle membrane;early endosome membrane;nuclear membrane;protein-containing complex;recep…
BCAM	Basal cell adhesion molecule	419	DSTPLGDGPMLSLSSITFDSNGTYVCEASLPTVPVLSR	3;4	3;4;5;6	3	4	3	6	0	-2	TRUE	GO:0005576;GO:0005886;GO:0005887;GO:0009897;GO:0062023;GO:0070062	extracellular region;plasma membrane;integral component of plasma membrane;external side of plasma membrane;collagen-containing extracellular matrix;extracellular exosome
DSG2	Desmoglein-2	112	DTGELNVTSILDR	10;11;12;13;14;15	10;12;13;19	10	15	10	19	0	-4	TRUE	GO:0001533;GO:0005886;GO:0005911;GO:0009986;GO:0014704;GO:0016021;GO:0016324;GO:0016328;GO:0030054;GO:0030057;GO:0043231;GO:0070062	cornified envelope;plasma membrane;cell-cell junction;cell surface;intercalated disc;integral component of membrane;apical plasma membrane;lateral plasma membrane;cell junction;desmosome;intracellular membrane-bounded organelle;extracellular exosome
CLPTM1	Cleft lip and palate transmembrane protein 1	295	DYYPINESLASLPLR	5;6;8;9;10;11;12;13;14;15	4;5;6;7;8;9;12;13;14;16;17;18;19	5	15	4	19	1	-4	TRUE	GO:0005887;GO:0009897;GO:0016020	integral component of plasma membrane;external side of plasma membrane;membrane
M6PR	Cation-dependent mannose-6-phosphate receptor	83	EAGNHTSGAGLVQINK	9;10;11;12;13;15;16	9;10;12;13	9	16	9	13	0	3	TRUE	GO:0005765;GO:0005768;GO:0005770;GO:0005802;GO:0005886;GO:0005887;GO:0016020;GO:0030133;GO:0030665;GO:0032588;GO:0048471	lysosomal membrane;endosome;late endosome;trans-Golgi network;plasma membrane;integral component of plasma membrane;membrane;transport vesicle;clathrin-coated vesicle membrane;trans-Golgi network membrane;perinuclear region of cytoplasm
SEMA4D	Semaphorin-4D	77	EAVFAVNALNISEK	11	9;10	11	11	9	10	2	1	TRUE	GO:0005615;GO:0005886;GO:0005887	extracellular space;plasma membrane;integral component of plasma membrane
SEMA7A	Semaphorin-7A	258	EDNPDKNPEAPLNVSR	19;20	1;2;19;20	19	20	1	20	18	0	TRUE	GO:0005615;GO:0005886;GO:0005887;GO:0009897;GO:0016020;GO:0031225;GO:0062023	extracellular space;plasma membrane;integral component of plasma membrane;external side of plasma membrane;membrane;anchored component of membrane;collagen-containing extracellular matrix
LNPEP	Leucyl-cystinyl aminopeptidase;Leucyl-cystinyl aminopeptidase, pregnancy serum form	448	EETLLYDSNTSSMADR	13;14;15;16;17	15;16;17	13	17	15	17	-2	0	TRUE	GO:0005576;GO:0005737;GO:0005765;GO:0005829;GO:0005887;GO:0016020;GO:0030659;GO:0031905;GO:0048471	extracellular region;cytoplasm;lysosomal membrane;cytosol;integral component of plasma membrane;membrane;cytoplasmic vesicle membrane;early endosome lumen;perinuclear region of cytoplasm
PLXNA2	Plexin-A2	163	EHYLSSVNK	15;17	17	15	17	17	17	-2	0	TRUE	GO:0002116;GO:0005886;GO:0005887	semaphorin receptor complex;plasma membrane;integral component of plasma membrane
MPZL1	Myelin protein zero-like protein 1	50	EIFVANGTQGK	6;7;9;10;11;12;13;14;15	9;10;12;13;14;15	6	15	9	15	-3	0	TRUE	GO:0005887;GO:0005925;GO:0009986	integral component of plasma membrane;focal adhesion;cell surface
ITGA6	Integrin alpha-6;Integrin alpha-6 heavy chain;Integrin alpha-6 light chain;Processed integrin alpha-6	930	EINSLNLTESHNSR	10;13;14;15;16;17	13;14;15;16	10	17	13	16	-3	1	TRUE	GO:0005604;GO:0005886;GO:0005925;GO:0009897;GO:0009925;GO:0009986;GO:0030056;GO:0030175;GO:0034676	basement membrane;plasma membrane;focal adhesion;external side of plasma membrane;basal plasma membrane;cell surface;hemidesmosome;filopodium;integrin alpha6-beta4 complex
ITGA3	Integrin alpha-3;Integrin alpha-3 heavy chain;Integrin alpha-3 light chain	86	ELAVPDGYTNR	10;11;12;13;14;15	12;14;15	10	15	12	15	-2	0	TRUE	GO:0005886;GO:0005925;GO:0008305;GO:0009897;GO:0009986;GO:0016323;GO:0031527;GO:0034667;GO:0043235;GO:0048471;GO:0060076;GO:0070062;GO:0071438;GO:0071944;GO:0097060;GO:1990812	plasma membrane;focal adhesion;integrin complex;external side of plasma membrane;cell surface;basolateral plasma membrane;filopodium membrane;integrin alpha3-beta1 complex;receptor complex;perinuclear region of cytoplasm;excitatory synapse;extracellular exosome;invadopodium membrane;cell periphery;synaptic membrane;growth cone filopodium
LAMP1	Lysosome-associated membrane glycoprotein 1	84	ENTSDPSLVIAFGR	6;7;8;9;10;11;12;13;14;15;16;17;18	7;8;9;10;12;13	6	18	7	13	-1	5	TRUE	GO:0005737;GO:0005764;GO:0005765;GO:0005770;GO:0005771;GO:0005829;GO:0005886;GO:0005887;GO:0009897;GO:0010008;GO:0016020;GO:0030285;GO:0030425;GO:0031902;GO:0035577;GO:0042383;GO:0042470;GO:0043025;GO:0044194;GO:0044754;GO:0048471;GO:0061474;GO:0070062;GO:0097208;GO:0101003	cytoplasm;lysosome;lysosomal membrane;late endosome;multivesicular body;cytosol;plasma membrane;integral component of plasma membrane;external side of plasma membrane;endosome membrane;membrane;integral component of synaptic vesicle membrane;dendrite;late endosome membrane;azurophil granule membrane;sarcolemma;melanosome;neuronal cell body;cytolytic granule;autolysosome;perinuclear region of cyto…
SEMA4B	Semaphorin-4B	69	FEAEHISNYTALLLSR	6;7	8	6	7	8	8	-2	-1	TRUE	GO:0005615;GO:0005886;GO:0005887	extracellular space;plasma membrane;integral component of plasma membrane
EPCAM	Epithelial cell adhesion molecule	198	FITSILYENNVITIDLVQNSSQK	4;5	4;5;6;7	4	5	4	7	0	-2	TRUE	GO:0005886;GO:0005923;GO:0009986;GO:0016021;GO:0016323;GO:0016324;GO:0016328;GO:0070062	plasma membrane;bicellular tight junction;cell surface;integral component of membrane;basolateral plasma membrane;apical plasma membrane;lateral plasma membrane;extracellular exosome
SLC46A1	Proton-coupled folate transporter	58	FSADLGYNGTR	6;7;9;11;13	12	6	13	12	12	-6	1	TRUE	GO:0005737;GO:0005886;GO:0009986;GO:0016021;GO:0016324;GO:0031526	cytoplasm;plasma membrane;cell surface;integral component of membrane;apical plasma membrane;brush border membrane
PRNP	Major prion protein	197	GENFTETDVK	17;18;19;20	1;16;17;20	17	20	1	20	16	0	TRUE	GO:0005737;GO:0005783;GO:0005794;GO:0005829;GO:0005886;GO:0009986;GO:0014069;GO:0016234;GO:0019898;GO:0030425;GO:0031362;GO:0031965;GO:0043231;GO:0045121;GO:0070062;GO:0098794	cytoplasm;endoplasmic reticulum;Golgi apparatus;cytosol;plasma membrane;cell surface;postsynaptic density;inclusion body;extrinsic component of membrane;dendrite;anchored component of external side of plasma membrane;nuclear membrane;intracellular membrane-bounded organelle;membrane raft;extracellular exosome;postsynapse
ITGA2	Integrin alpha-2	1074	GEYFVNVTTR	9;11;12;13;14;15;17;18	1;8;10;12;13;14;15;16;17;18;19	9	18	1	19	8	-1	TRUE	GO:0005634;GO:0005886;GO:0005925;GO:0008305;GO:0009897;GO:0009986;GO:0034666;GO:0043679;GO:0045178;GO:0048471	nucleus;plasma membrane;focal adhesion;integrin complex;external side of plasma membrane;cell surface;integrin alpha2-beta1 complex;axon terminus;basal part of cell;perinuclear region of cytoplasm
CNNM4	Metal transporter CNNM4	127	GNTSGVLVVLTK	6;7;9;10	8;9;10	6	10	8	10	-2	0	TRUE	GO:0005886;GO:0016021;GO:0016323;GO:0030425;GO:0032991;GO:0043025	plasma membrane;integral component of membrane;basolateral plasma membrane;dendrite;protein-containing complex;neuronal cell body
CD47	Leukocyte surface antigen CD47	73	GRDIYTFDGALNK	9;10;11;12;13;14;15	8;9;10;12;13	9	15	8	13	1	2	TRUE	GO:0005886;GO:0005887;GO:0009986;GO:0035579;GO:0070062;GO:0070821	plasma membrane;integral component of plasma membrane;cell surface;specific granule membrane;extracellular exosome;tertiary granule membrane
LRP1	Prolow-density lipoprotein receptor-related protein 1;Low-density lipoprotein receptor-related protein 1 85 kDa subunit;Low-density lipoprotein receptor-related protein 1 515 kDa subunit;Low-density lipoprotein receptor-related protein 1 intracellular domain	2127	GSKDNATDSVPLR	14;15;16;17	17	14	17	17	17	-3	0	TRUE	GO:0005634;GO:0005765;GO:0005769;GO:0005886;GO:0005887;GO:0005905;GO:0005925;GO:0016020;GO:0016323;GO:0030136;GO:0030425;GO:0030666;GO:0032593;GO:0043025;GO:0043235;GO:0044295;GO:0045177;GO:0098797	nucleus;lysosomal membrane;early endosome;plasma membrane;integral component of plasma membrane;clathrin-coated pit;focal adhesion;membrane;basolateral plasma membrane;clathrin-coated vesicle;dendrite;endocytic vesicle membrane;insulin-responsive compartment;neuronal cell body;receptor complex;axonal growth cone;apical part of cell;plasma membrane protein complex
BTN2A1	Butyrophilin subfamily 2 member A1	114	GSVALVIHNITAQENGTYR	6;7	5	6	7	5	5	1	2	TRUE	GO:0005886;GO:0005887;GO:0009897	plasma membrane;integral component of plasma membrane;external side of plasma membrane
SEMA4C	Semaphorin-4C	419	GTNFTHLVADR	10;13	12;13	10	13	12	13	-2	0	TRUE	GO:0005615;GO:0005887;GO:0014069;GO:0030054;GO:0030672;GO:0045211	extracellular space;integral component of plasma membrane;postsynaptic density;cell junction;synaptic vesicle membrane;postsynaptic membrane
CSPG4	Chondroitin sulfate proteoglycan 4	2034	GVNASAVVNVTVR	5;6;7;8;9;10	7;10	5	10	7	10	-2	0	TRUE	GO:0005576;GO:0005796;GO:0005887;GO:0005925;GO:0009986;GO:0016324;GO:0031258;GO:0043202;GO:0062023;GO:0070062	extracellular region;Golgi lumen;integral component of plasma membrane;focal adhesion;cell surface;apical plasma membrane;lamellipodium membrane;lysosomal lumen;collagen-containing extracellular matrix;extracellular exosome
HLA-C	HLA class I histocompatibility antigen, Cw-7 alpha chain	110	GYYNQSEDGSHTLQR	10;11;12;14;16	12;13;14;15;16;17;19	10	16	12	19	-2	-3	TRUE	GO:0000139;GO:0005615;GO:0005783;GO:0005794;GO:0005886;GO:0009897;GO:0009986;GO:0012507;GO:0030670;GO:0031901;GO:0042612;GO:0055038;GO:0071556	Golgi membrane;extracellular space;endoplasmic reticulum;Golgi apparatus;plasma membrane;external side of plasma membrane;cell surface;ER to Golgi transport vesicle membrane;phagocytic vesicle membrane;early endosome membrane;MHC class I protein complex;recycling endosome membrane;integral component of lumenal side of endoplasmic reticulum membrane
ECE1	Endothelin-converting enzyme 1	166	HLLENSTASVSEAER	19;20	1;19;20	19	20	1	20	18	0	TRUE	GO:0005765;GO:0005768;GO:0005886;GO:0009897;GO:0016020;GO:0016021;GO:0031302;GO:0031982;GO:0033093;GO:0048471;GO:0070062	lysosomal membrane;endosome;plasma membrane;external side of plasma membrane;membrane;integral component of membrane;intrinsic component of endosome membrane;vesicle;Weibel-Palade body;perinuclear region of cytoplasm;extracellular exosome
SORT1	Sortilin	406	HLYTTTGGETDFTNVTSLR	6;7;10;13;14;15;16;17;18;19;20	13;16;17;19;20	6	20	13	20	-7	0	TRUE	GO:0005764;GO:0005765;GO:0005769;GO:0005789;GO:0005794;GO:0005829;GO:0005886;GO:0005905;GO:0009986;GO:0010008;GO:0016021;GO:0030136;GO:0030140;GO:0030425;GO:0030659;GO:0031410;GO:0031965;GO:0032580;GO:0043025;GO:0048471	lysosome;lysosomal membrane;early endosome;endoplasmic reticulum membrane;Golgi apparatus;cytosol;plasma membrane;clathrin-coated pit;cell surface;endosome membrane;integral component of membrane;clathrin-coated vesicle;trans-Golgi network transport vesicle;dendrite;cytoplasmic vesicle membrane;cytoplasmic vesicle;nuclear membrane;Golgi cisterna membrane;neuronal cell body;perinuclear region of c…
LRP5	Low-density lipoprotein receptor-related protein 5	138	IEVANLNGTSR	11;13;14	9;10;12;13	11	14	9	13	2	1	TRUE	GO:0005783;GO:0005886;GO:0016021;GO:0043235;GO:1990851;GO:1990909	endoplasmic reticulum;plasma membrane;integral component of membrane;receptor complex;Wnt-Frizzled-LRP5/6 complex;Wnt signalosome
DSG2	Desmoglein-2	182	INATDADEPNTLNSK	11;12;13;14;15;16;17;18;19	9;10;12;13;14;15;16;17;18;19	11	19	9	19	2	0	TRUE	GO:0001533;GO:0005886;GO:0005911;GO:0009986;GO:0014704;GO:0016021;GO:0016324;GO:0016328;GO:0030054;GO:0030057;GO:0043231;GO:0070062	cornified envelope;plasma membrane;cell-cell junction;cell surface;intercalated disc;integral component of membrane;apical plasma membrane;lateral plasma membrane;cell junction;desmosome;intracellular membrane-bounded organelle;extracellular exosome
SEMA4B	Semaphorin-4B	410	INSSLQLPDR	10;11;13	12;13	10	13	12	13	-2	0	TRUE	GO:0005615;GO:0005886;GO:0005887	extracellular space;plasma membrane;integral component of plasma membrane
BSG	Basigin	268	ITDSEDKALMNGSESR	10;15;16;17;18;19;20	1;13;14;15;16;17;18;19;20	10	20	1	20	9	0	TRUE	GO:0000139;GO:0002080;GO:0005739;GO:0005886;GO:0005887;GO:0005925;GO:0016020;GO:0030424;GO:0042383;GO:0042470;GO:0043231;GO:0045121;GO:0070062	Golgi membrane;acrosomal membrane;mitochondrion;plasma membrane;integral component of plasma membrane;focal adhesion;membrane;axon;sarcolemma;melanosome;intracellular membrane-bounded organelle;membrane raft;extracellular exosome
TSPAN8	Tetraspanin-8	118	IVNETLYENTK	6;7;9;10;11;12;13;14;15;16;17;18;19;20	1;7;8;9;10;12;13;14;15;16;17;18;19;20	6	20	1	20	5	0	TRUE	GO:0005887;GO:0009986;GO:0070062	integral component of plasma membrane;cell surface;extracellular exosome
NCSTN	Nicastrin	45	IYIPLNK	9;10;11;12	9;10;12;13;14	9	12	9	14	0	-2	TRUE	GO:0005739;GO:0005765;GO:0005769;GO:0005783;GO:0005794;GO:0005886;GO:0005887;GO:0005925;GO:0008021;GO:0010008;GO:0016020;GO:0016021;GO:0035577;GO:0042383;GO:0042470;GO:0070062;GO:0070765;GO:0099056	mitochondrion;lysosomal membrane;early endosome;endoplasmic reticulum;Golgi apparatus;plasma membrane;integral component of plasma membrane;focal adhesion;synaptic vesicle;endosome membrane;membrane;integral component of membrane;azurophil granule membrane;sarcolemma;melanosome;extracellular exosome;gamma-secretase complex;integral component of presynaptic membrane
TSPAN1	Tetraspanin-1	141	KDYGSQEDFTQVWNTTMK	10;11;12	10	10	12	10	10	0	2	TRUE	GO:0005654;GO:0005737;GO:0005765;GO:0005886;GO:0005887;GO:0016020;GO:0030054;GO:0031982;GO:0043231;GO:0048471;GO:0070062	nucleoplasm;cytoplasm;lysosomal membrane;plasma membrane;integral component of plasma membrane;membrane;cell junction;vesicle;intracellular membrane-bounded organelle;perinuclear region of cytoplasm;extracellular exosome
NPTN	Neuroplastin	284	KENGMPMDIVNTSGR	10;13;14;15;16;17;18	12;13;14;15;16;17	10	18	12	17	-2	1	TRUE	GO:0001772;GO:0005886;GO:0009986;GO:0030424;GO:0030425;GO:0042734;GO:0060077;GO:0098685;GO:0098978;GO:0098982;GO:0099059;GO:0099061	immunological synapse;plasma membrane;cell surface;axon;dendrite;presynaptic membrane;inhibitory synapse;Schaffer collateral - CA1 synapse;glutamatergic synapse;GABA-ergic synapse;integral component of presynaptic active zone membrane;integral component of postsynaptic density membrane
SEMA4B	Semaphorin-4B	410	KINSSLQLPDR	10;13;14	12;13	10	14	12	13	-2	1	TRUE	GO:0005615;GO:0005886;GO:0005887	extracellular space;plasma membrane;integral component of plasma membrane
NCSTN	Nicastrin	45	KIYIPLNK	9;10;11;13;14;15	10;12;13	9	15	10	13	-1	2	TRUE	GO:0005739;GO:0005765;GO:0005769;GO:0005783;GO:0005794;GO:0005886;GO:0005887;GO:0005925;GO:0008021;GO:0010008;GO:0016020;GO:0016021;GO:0035577;GO:0042383;GO:0042470;GO:0070062;GO:0070765;GO:0099056	mitochondrion;lysosomal membrane;early endosome;endoplasmic reticulum;Golgi apparatus;plasma membrane;integral component of plasma membrane;focal adhesion;synaptic vesicle;endosome membrane;membrane;integral component of membrane;azurophil granule membrane;sarcolemma;melanosome;extracellular exosome;gamma-secretase complex;integral component of presynaptic membrane
NPTN	Neuroplastin	284	KKENGMPMDIVNTSGR	10;13;14;15;16;18;19	13;14	10	19	13	14	-3	5	TRUE	GO:0001772;GO:0005886;GO:0009986;GO:0030424;GO:0030425;GO:0042734;GO:0060077;GO:0098685;GO:0098978;GO:0098982;GO:0099059;GO:0099061	immunological synapse;plasma membrane;cell surface;axon;dendrite;presynaptic membrane;inhibitory synapse;Schaffer collateral - CA1 synapse;glutamatergic synapse;GABA-ergic synapse;integral component of presynaptic active zone membrane;integral component of postsynaptic density membrane
DPP4	Dipeptidyl peptidase 4;Dipeptidyl peptidase 4 membrane form;Dipeptidyl peptidase 4 soluble form	520	KLDFIILNETK	9;10;11;13;15	8;10;12	9	15	8	12	1	3	TRUE	GO:0005576;GO:0005765;GO:0005886;GO:0005925;GO:0009986;GO:0016020;GO:0016021;GO:0016324;GO:0030027;GO:0030139;GO:0031258;GO:0045121;GO:0046581;GO:0070062;GO:0071438	extracellular region;lysosomal membrane;plasma membrane;focal adhesion;cell surface;membrane;integral component of membrane;apical plasma membrane;lamellipodium;endocytic vesicle;lamellipodium membrane;membrane raft;intercellular canaliculus;extracellular exosome;invadopodium membrane
TFRC	Transferrin receptor protein 1;Transferrin receptor protein 1, serum form	723	KQNNGAFNETLFR	10;11;12;13;14;15;16;17;18;19;20	1;10;12;13;14;15;16;17;18;19;20	10	20	1	20	9	0	TRUE	GO:0005576;GO:0005615;GO:0005768;GO:0005769;GO:0005886;GO:0005887;GO:0005905;GO:0009897;GO:0009986;GO:0010008;GO:0016020;GO:0016323;GO:0030665;GO:0031410;GO:0042470;GO:0048471;GO:0055037;GO:0070062;GO:0072562;GO:1903561;GO:1990712	extracellular region;extracellular space;endosome;early endosome;plasma membrane;integral component of plasma membrane;clathrin-coated pit;external side of plasma membrane;cell surface;endosome membrane;membrane;basolateral plasma membrane;clathrin-coated vesicle membrane;cytoplasmic vesicle;melanosome;perinuclear region of cytoplasm;recycling endosome;extracellular exosome;blood microparticle;ex…
STIM1	Stromal interaction molecule 1	171	LAVTNTTMTGTVLK	4;5;6;7;8;9;10;11;13;14;15;16;17	4;5;6;7;8;9;10;12;13;15;16;17;20	4	17	4	20	0	-3	TRUE	GO:0005783;GO:0005789;GO:0005874;GO:0005886;GO:0005887;GO:0030176;GO:0032541;GO:0033017;GO:0044853	endoplasmic reticulum;endoplasmic reticulum membrane;microtubule;plasma membrane;integral component of plasma membrane;integral component of endoplasmic reticulum membrane;cortical endoplasmic reticulum;sarcoplasmic reticulum membrane;plasma membrane raft
DPP4	Dipeptidyl peptidase 4;Dipeptidyl peptidase 4 membrane form;Dipeptidyl peptidase 4 soluble form	520	LDFIILNETK	9;10;11;12;13;14;15	8;9;10;12	9	15	8	12	1	3	TRUE	GO:0005576;GO:0005765;GO:0005886;GO:0005925;GO:0009986;GO:0016020;GO:0016021;GO:0016324;GO:0030027;GO:0030139;GO:0031258;GO:0045121;GO:0046581;GO:0070062;GO:0071438	extracellular region;lysosomal membrane;plasma membrane;focal adhesion;cell surface;membrane;integral component of membrane;apical plasma membrane;lamellipodium;endocytic vesicle;lamellipodium membrane;membrane raft;intercellular canaliculus;extracellular exosome;invadopodium membrane
SLC29A1	Equilibrative nucleoside transporter 1	48	LDMSQNVSLVTAELSK	6;7;9;10	8;9	6	10	8	9	-2	1	TRUE	GO:0005886;GO:0005887;GO:0016020;GO:0016323;GO:0016324;GO:0098793	plasma membrane;integral component of plasma membrane;membrane;basolateral plasma membrane;apical plasma membrane;presynapse
NPC1	Niemann-Pick C1 protein	1064	LIASNVTETMGINGSAYR	4;5;6;7;9;10	4;5;6;7;8	4	10	4	8	0	2	TRUE	GO:0005576;GO:0005635;GO:0005764;GO:0005765;GO:0005783;GO:0005794;GO:0005887;GO:0016020;GO:0016021;GO:0031902;GO:0045121;GO:0048471;GO:0070062;GO:1905103	extracellular region;nuclear envelope;lysosome;lysosomal membrane;endoplasmic reticulum;Golgi apparatus;integral component of plasma membrane;membrane;integral component of membrane;late endosome membrane;membrane raft;perinuclear region of cytoplasm;extracellular exosome;integral component of lysosomal membrane
M6PR	Cation-dependent mannose-6-phosphate receptor	57	LKPLFNK	10;11;14	12;13	10	14	12	13	-2	1	TRUE	GO:0005765;GO:0005768;GO:0005770;GO:0005802;GO:0005886;GO:0005887;GO:0016020;GO:0030133;GO:0030665;GO:0032588;GO:0048471	lysosomal membrane;endosome;late endosome;trans-Golgi network;plasma membrane;integral component of plasma membrane;membrane;transport vesicle;clathrin-coated vesicle membrane;trans-Golgi network membrane;perinuclear region of cytoplasm
CEACAM7	Carcinoembryonic antigen-related cell adhesion molecule 7	198	LLLSTDNR	9;10;11	9;12;13	9	11	9	13	0	-2	TRUE	GO:0005576;GO:0005886;GO:0016324;GO:0031225	extracellular region;plasma membrane;apical plasma membrane;anchored component of membrane
LAMP1	Lysosome-associated membrane glycoprotein 1	261	LLNINPNK	6;9;10;11;12;13;14;15;17;18;19;20	7;8;9;10;12;13;15	6	20	7	15	-1	5	TRUE	GO:0005737;GO:0005764;GO:0005765;GO:0005770;GO:0005771;GO:0005829;GO:0005886;GO:0005887;GO:0009897;GO:0010008;GO:0016020;GO:0030285;GO:0030425;GO:0031902;GO:0035577;GO:0042383;GO:0042470;GO:0043025;GO:0044194;GO:0044754;GO:0048471;GO:0061474;GO:0070062;GO:0097208;GO:0101003	cytoplasm;lysosome;lysosomal membrane;late endosome;multivesicular body;cytosol;plasma membrane;integral component of plasma membrane;external side of plasma membrane;endosome membrane;membrane;integral component of synaptic vesicle membrane;dendrite;late endosome membrane;azurophil granule membrane;sarcolemma;melanosome;neuronal cell body;cytolytic granule;autolysosome;perinuclear region of cyto…
IL1RL2	Interleukin-1 receptor-like 2	184	LLVSNVSAEDR	13;14;15	13	13	15	13	13	0	2	TRUE	GO:0005886;GO:0005887	plasma membrane;integral component of plasma membrane
LRP1	Prolow-density lipoprotein receptor-related protein 1;Low-density lipoprotein receptor-related protein 1 85 kDa subunit;Low-density lipoprotein receptor-related protein 1 515 kDa subunit;Low-density lipoprotein receptor-related protein 1 intracellular domain	4075	LNGTDPIVAADSK	11;12;13;14;15;17	9;10;12;13;14;15;16	11	17	9	16	2	1	TRUE	GO:0005634;GO:0005765;GO:0005769;GO:0005886;GO:0005887;GO:0005905;GO:0005925;GO:0016020;GO:0016323;GO:0030136;GO:0030425;GO:0030666;GO:0032593;GO:0043025;GO:0043235;GO:0044295;GO:0045177;GO:0098797	nucleus;lysosomal membrane;early endosome;plasma membrane;integral component of plasma membrane;clathrin-coated pit;focal adhesion;membrane;basolateral plasma membrane;clathrin-coated vesicle;dendrite;endocytic vesicle membrane;insulin-responsive compartment;neuronal cell body;receptor complex;axonal growth cone;apical part of cell;plasma membrane protein complex
LRP1	Prolow-density lipoprotein receptor-related protein 1;Low-density lipoprotein receptor-related protein 1 85 kDa subunit;Low-density lipoprotein receptor-related protein 1 515 kDa subunit;Low-density lipoprotein receptor-related protein 1 intracellular domain	4075	LNGTDPIVAADSKR	12;13;14	10;12;13	12	14	10	13	2	1	TRUE	GO:0005634;GO:0005765;GO:0005769;GO:0005886;GO:0005887;GO:0005905;GO:0005925;GO:0016020;GO:0016323;GO:0030136;GO:0030425;GO:0030666;GO:0032593;GO:0043025;GO:0043235;GO:0044295;GO:0045177;GO:0098797	nucleus;lysosomal membrane;early endosome;plasma membrane;integral component of plasma membrane;clathrin-coated pit;focal adhesion;membrane;basolateral plasma membrane;clathrin-coated vesicle;dendrite;endocytic vesicle membrane;insulin-responsive compartment;neuronal cell body;receptor complex;axonal growth cone;apical part of cell;plasma membrane protein complex
ICAM1	Intercellular adhesion molecule 1	267	LNPTVTYGNDSFSAK	6;7;9;10;14;15	8;9;10;13;15	6	15	8	15	-2	0	TRUE	GO:0001772;GO:0005615;GO:0005886;GO:0005887;GO:0005925;GO:0009897;GO:0009986;GO:0016020;GO:0045121;GO:0062023;GO:0070062	immunological synapse;extracellular space;plasma membrane;integral component of plasma membrane;focal adhesion;external side of plasma membrane;cell surface;membrane;membrane raft;collagen-containing extracellular matrix;extracellular exosome
TM2D1	TM2 domain-containing protein 1	197	LSITNETFR	10;11;12;13;15	12;13	10	15	12	13	-2	2	TRUE	GO:0005654;GO:0005887	nucleoplasm;integral component of plasma membrane
TM2D1	TM2 domain-containing protein 1	197	LSITNETFRK	10;13;14	12;13	10	14	12	13	-2	1	TRUE	GO:0005654;GO:0005887	nucleoplasm;integral component of plasma membrane
ABCA7	ATP-binding cassette sub-family A member 7	98	LSNFNDSLVSR	10	10;12;13	10	10	10	13	0	-3	TRUE	GO:0000139;GO:0001891;GO:0005783;GO:0005794;GO:0005886;GO:0009986;GO:0016021;GO:0030054;GO:0031901;GO:0032587;GO:0043231;GO:0097386	Golgi membrane;phagocytic cup;endoplasmic reticulum;Golgi apparatus;plasma membrane;cell surface;integral component of membrane;cell junction;early endosome membrane;ruffle membrane;intracellular membrane-bounded organelle;glial cell projection
CEACAM1	Carcinoembryonic antigen-related cell adhesion molecule 1	378	LSQGNTTLSINPVK	6;7;8;9;10;11;13;15;18	5;7;8;9;10	6	18	5	10	1	8	TRUE	GO:0005886;GO:0005887;GO:0005911;GO:0005912;GO:0009925;GO:0009986;GO:0016020;GO:0016021;GO:0016324;GO:0016328;GO:0030054;GO:0030658;GO:0031528;GO:0035579;GO:0042101;GO:0070062;GO:0070821	plasma membrane;integral component of plasma membrane;cell-cell junction;adherens junction;basal plasma membrane;cell surface;membrane;integral component of membrane;apical plasma membrane;lateral plasma membrane;cell junction;transport vesicle membrane;microvillus membrane;specific granule membrane;T cell receptor complex;extracellular exosome;tertiary granule membrane
CEACAM1	Carcinoembryonic antigen-related cell adhesion molecule 1	378	LSQGNTTLSINPVKR	6;8;9;10;13	7;8;9;10	6	13	7	10	-1	3	TRUE	GO:0005886;GO:0005887;GO:0005911;GO:0005912;GO:0009925;GO:0009986;GO:0016020;GO:0016021;GO:0016324;GO:0016328;GO:0030054;GO:0030658;GO:0031528;GO:0035579;GO:0042101;GO:0070062;GO:0070821	plasma membrane;integral component of plasma membrane;cell-cell junction;adherens junction;basal plasma membrane;cell surface;membrane;integral component of membrane;apical plasma membrane;lateral plasma membrane;cell junction;transport vesicle membrane;microvillus membrane;specific granule membrane;T cell receptor complex;extracellular exosome;tertiary granule membrane
PLXNA2	Plexin-A2	76	LTGNLTIQVAHK	6;7;9	8;9	6	9	8	9	-2	0	TRUE	GO:0002116;GO:0005886;GO:0005887	semaphorin receptor complex;plasma membrane;integral component of plasma membrane
IL6ST	Interleukin-6 receptor subunit beta	390	LTVNLTNDR	11;15	12;13;15;19	11	15	12	19	-1	-4	TRUE	GO:0005576;GO:0005886;GO:0005896;GO:0005900;GO:0009897;GO:0016020;GO:0030425;GO:0043025;GO:0043235;GO:0070062;GO:0070110	extracellular region;plasma membrane;interleukin-6 receptor complex;oncostatin-M receptor complex;external side of plasma membrane;membrane;dendrite;neuronal cell body;receptor complex;extracellular exosome;ciliary neurotrophic factor receptor complex
ITGA6	Integrin alpha-6;Integrin alpha-6 heavy chain;Integrin alpha-6 light chain;Processed integrin alpha-6	997	LWNSTFLEEYSK	10;11;12;13;14	10;12	10	14	10	12	0	2	TRUE	GO:0005604;GO:0005886;GO:0005925;GO:0009897;GO:0009925;GO:0009986;GO:0030056;GO:0030175;GO:0034676	basement membrane;plasma membrane;focal adhesion;external side of plasma membrane;basal plasma membrane;cell surface;hemidesmosome;filopodium;integrin alpha6-beta4 complex
CD74	HLA class II histocompatibility antigen gamma chain	130	MATPLLMQALPMGALPQGPMQNATK	3;4;5	2	3	5	2	2	1	3	TRUE	GO:0000139;GO:0005634;GO:0005737;GO:0005765;GO:0005771;GO:0005773;GO:0005886;GO:0009897;GO:0009986;GO:0012507;GO:0016020;GO:0016021;GO:0030658;GO:0030666;GO:0030669;GO:0032588;GO:0032991;GO:0035692;GO:0035693;GO:0042613;GO:0043202;GO:0070062;GO:0071556	Golgi membrane;nucleus;cytoplasm;lysosomal membrane;multivesicular body;vacuole;plasma membrane;external side of plasma membrane;cell surface;ER to Golgi transport vesicle membrane;membrane;integral component of membrane;transport vesicle membrane;endocytic vesicle membrane;clathrin-coated endocytic vesicle membrane;trans-Golgi network membrane;protein-containing complex;macrophage migration inhi…
IGF2R	Cation-independent mannose-6-phosphate receptor	1816	MDGCTLTDEQLLYSFNLSSLSTSTFK	4	4;6	4	4	4	6	0	-2	TRUE	GO:0005641;GO:0005765;GO:0005768;GO:0005769;GO:0005770;GO:0005794;GO:0005802;GO:0005886;GO:0005887;GO:0005925;GO:0009986;GO:0016020;GO:0030118;GO:0030133;GO:0030139;GO:0030140;GO:0030665;GO:0030667;GO:0032588;GO:0048471;GO:0070062	nuclear envelope lumen;lysosomal membrane;endosome;early endosome;late endosome;Golgi apparatus;trans-Golgi network;plasma membrane;integral component of plasma membrane;focal adhesion;cell surface;membrane;clathrin coat;transport vesicle;endocytic vesicle;trans-Golgi network transport vesicle;clathrin-coated vesicle membrane;secretory granule membrane;trans-Golgi network membrane;perinuclear reg…
SORL1	Sortilin-related receptor	2092	MGHNYTFTVQAR	9;10	7;8;9;10	9	10	7	10	2	0	TRUE	GO:0000139;GO:0005615;GO:0005641;GO:0005768;GO:0005769;GO:0005771;GO:0005783;GO:0005794;GO:0005802;GO:0005886;GO:0005887;GO:0010008;GO:0016020;GO:0016021;GO:0031985;GO:0034362;GO:0055037;GO:0070062	Golgi membrane;extracellular space;nuclear envelope lumen;endosome;early endosome;multivesicular body;endoplasmic reticulum;Golgi apparatus;trans-Golgi network;plasma membrane;integral component of plasma membrane;endosome membrane;membrane;integral component of membrane;Golgi cisterna;low-density lipoprotein particle;recycling endosome;extracellular exosome
LRP1	Prolow-density lipoprotein receptor-related protein 1;Low-density lipoprotein receptor-related protein 1 85 kDa subunit;Low-density lipoprotein receptor-related protein 1 515 kDa subunit;Low-density lipoprotein receptor-related protein 1 intracellular domain	3089	MHLNGSNVQVLHR	10	8	10	10	8	8	2	2	TRUE	GO:0005634;GO:0005765;GO:0005769;GO:0005886;GO:0005887;GO:0005905;GO:0005925;GO:0016020;GO:0016323;GO:0030136;GO:0030425;GO:0030666;GO:0032593;GO:0043025;GO:0043235;GO:0044295;GO:0045177;GO:0098797	nucleus;lysosomal membrane;early endosome;plasma membrane;integral component of plasma membrane;clathrin-coated pit;focal adhesion;membrane;basolateral plasma membrane;clathrin-coated vesicle;dendrite;endocytic vesicle membrane;insulin-responsive compartment;neuronal cell body;receptor complex;axonal growth cone;apical part of cell;plasma membrane protein complex
LGALS3	Galectin-3	141	MLITILGTVKPNANR	1;3;4;5;6;7	5	1	7	5	5	-4	2	TRUE	GO:0001772;GO:0005576;GO:0005615;GO:0005634;GO:0005681;GO:0005737;GO:0005743;GO:0005886;GO:0009986;GO:0016020;GO:0030667;GO:0062023;GO:0070062;GO:0101003	immunological synapse;extracellular region;extracellular space;nucleus;spliceosomal complex;cytoplasm;mitochondrial inner membrane;plasma membrane;cell surface;membrane;secretory granule membrane;collagen-containing extracellular matrix;extracellular exosome;ficolin-1-rich granule membrane
ALCAM	CD166 antigen	265	NAIKEGDNITLK	10;11;13;14;15	13	10	15	13	13	-3	2	TRUE	GO:0001772;GO:0005887;GO:0005925;GO:0009897;GO:0030424;GO:0030425;GO:0031226;GO:0042101;GO:0043025;GO:0070062	immunological synapse;integral component of plasma membrane;focal adhesion;external side of plasma membrane;axon;dendrite;intrinsic component of plasma membrane;T cell receptor complex;neuronal cell body;extracellular exosome
PTPRH	Receptor-type tyrosine-protein phosphatase H	381	NATTAPNPVR	10;11;13	12;13	10	13	12	13	-2	0	TRUE	GO:0005737;GO:0005887;GO:0016324;GO:0031528	cytoplasm;integral component of plasma membrane;apical plasma membrane;microvillus membrane
EGFR	Epidermal growth factor receptor	361	NCTSISGDLHILPVAFR	4;6	6	4	6	6	6	-2	0	TRUE	GO:0000139;GO:0005615;GO:0005634;GO:0005737;GO:0005768;GO:0005789;GO:0005886;GO:0005887;GO:0005925;GO:0009925;GO:0009986;GO:0010008;GO:0016020;GO:0016323;GO:0016324;GO:0030139;GO:0030665;GO:0031901;GO:0031965;GO:0032991;GO:0043235;GO:0045121;GO:0045202;GO:0048471;GO:0070435;GO:0097489	Golgi membrane;extracellular space;nucleus;cytoplasm;endosome;endoplasmic reticulum membrane;plasma membrane;integral component of plasma membrane;focal adhesion;basal plasma membrane;cell surface;endosome membrane;membrane;basolateral plasma membrane;apical plasma membrane;endocytic vesicle;clathrin-coated vesicle membrane;early endosome membrane;nuclear membrane;protein-containing complex;recep…
ATP1B1	Sodium/potassium-transporting ATPase subunit beta-1	193	NESLETYPVMK	10;11;13;14	12;13	10	14	12	13	-2	1	TRUE	GO:0005886;GO:0005890;GO:0005901;GO:0014704;GO:0016020;GO:0016323;GO:0016324;GO:0042383;GO:0070062;GO:1903561	plasma membrane;sodium:potassium-exchanging ATPase complex;caveola;intercalated disc;membrane;basolateral plasma membrane;apical plasma membrane;sarcolemma;extracellular exosome;extracellular vesicle
DSC2	Desmocollin-2	546	NGIYNITVLASDQGGR	6;7;8;9;10;11;12;13;14	6;7;8;9;10;12;13;16	6	14	6	16	0	-2	TRUE	GO:0001533;GO:0005886;GO:0005911;GO:0014704;GO:0016021;GO:0030057;GO:0031410;GO:0070062	cornified envelope;plasma membrane;cell-cell junction;intercalated disc;integral component of membrane;desmosome;cytoplasmic vesicle;extracellular exosome
IGF2R	Cation-independent mannose-6-phosphate receptor	1656	NGSSIVDLSPLIHR	7;9;10	7;8	7	10	7	8	0	2	TRUE	GO:0005641;GO:0005765;GO:0005768;GO:0005769;GO:0005770;GO:0005794;GO:0005802;GO:0005886;GO:0005887;GO:0005925;GO:0009986;GO:0016020;GO:0030118;GO:0030133;GO:0030139;GO:0030140;GO:0030665;GO:0030667;GO:0032588;GO:0048471;GO:0070062	nuclear envelope lumen;lysosomal membrane;endosome;early endosome;late endosome;Golgi apparatus;trans-Golgi network;plasma membrane;integral component of plasma membrane;focal adhesion;cell surface;membrane;clathrin coat;transport vesicle;endocytic vesicle;trans-Golgi network transport vesicle;clathrin-coated vesicle membrane;secretory granule membrane;trans-Golgi network membrane;perinuclear reg…
ADAM10	Disintegrin and metalloproteinase domain-containing protein 10	267	NISFMVK	9;10;11	8;12;13	9	11	8	13	1	-2	TRUE	GO:0000139;GO:0005634;GO:0005737;GO:0005788;GO:0005794;GO:0005798;GO:0005802;GO:0005886;GO:0005925;GO:0008021;GO:0009986;GO:0014069;GO:0016020;GO:0016021;GO:0035579;GO:0043025;GO:0043197;GO:0045211;GO:0046930;GO:0070062;GO:0070821;GO:0097038;GO:0097060;GO:0097197;GO:0098978	Golgi membrane;nucleus;cytoplasm;endoplasmic reticulum lumen;Golgi apparatus;Golgi-associated vesicle;trans-Golgi network;plasma membrane;focal adhesion;synaptic vesicle;cell surface;postsynaptic density;membrane;integral component of membrane;specific granule membrane;neuronal cell body;dendritic spine;postsynaptic membrane;pore complex;extracellular exosome;tertiary granule membrane;perinuclear…
ITGA3	Integrin alpha-3;Integrin alpha-3 heavy chain;Integrin alpha-3 light chain	265	NITIVTGAPR	8;9;10;11;13;14;15;17	7;8;9;10;12;13	8	17	7	13	1	4	TRUE	GO:0005886;GO:0005925;GO:0008305;GO:0009897;GO:0009986;GO:0016323;GO:0031527;GO:0034667;GO:0043235;GO:0048471;GO:0060076;GO:0070062;GO:0071438;GO:0071944;GO:0097060;GO:1990812	plasma membrane;focal adhesion;integrin complex;external side of plasma membrane;cell surface;basolateral plasma membrane;filopodium membrane;integrin alpha3-beta1 complex;receptor complex;perinuclear region of cytoplasm;excitatory synapse;extracellular exosome;invadopodium membrane;cell periphery;synaptic membrane;growth cone filopodium
ERBB2	Receptor tyrosine-protein kinase erbB-2	187	NNQLALTLIDTNR	6;7;9;10;11	8;9;10	6	11	8	10	-2	1	TRUE	GO:0005634;GO:0005829;GO:0005886;GO:0005887;GO:0009925;GO:0010008;GO:0016021;GO:0016323;GO:0016324;GO:0043209;GO:0043235;GO:0048471	nucleus;cytosol;plasma membrane;integral component of plasma membrane;basal plasma membrane;endosome membrane;integral component of membrane;basolateral plasma membrane;apical plasma membrane;myelin sheath;receptor complex;perinuclear region of cytoplasm
LNPEP	Leucyl-cystinyl aminopeptidase;Leucyl-cystinyl aminopeptidase, pregnancy serum form	145	NQSIGLIQPFATNGK	6;7;8;9;10;11;13;14	6;7;8;9;10	6	14	6	10	0	4	TRUE	GO:0005576;GO:0005737;GO:0005765;GO:0005829;GO:0005887;GO:0016020;GO:0030659;GO:0031905;GO:0048471	extracellular region;cytoplasm;lysosomal membrane;cytosol;integral component of plasma membrane;membrane;cytoplasmic vesicle membrane;early endosome lumen;perinuclear region of cytoplasm
ECE1	Endothelin-converting enzyme 1	249	NSNSNVIQVDQSGLGLPSR	6;7;9;10	7;8	6	10	7	8	-1	2	TRUE	GO:0005765;GO:0005768;GO:0005886;GO:0009897;GO:0016020;GO:0016021;GO:0031302;GO:0031982;GO:0033093;GO:0048471;GO:0070062	lysosomal membrane;endosome;plasma membrane;external side of plasma membrane;membrane;integral component of membrane;intrinsic component of endosome membrane;vesicle;Weibel-Palade body;perinuclear region of cytoplasm;extracellular exosome
LRP1	Prolow-density lipoprotein receptor-related protein 1;Low-density lipoprotein receptor-related protein 1 85 kDa subunit;Low-density lipoprotein receptor-related protein 1 515 kDa subunit;Low-density lipoprotein receptor-related protein 1 intracellular domain	1825	NSTTLVMHMK	10	8;10	10	10	8	10	2	0	TRUE	GO:0005634;GO:0005765;GO:0005769;GO:0005886;GO:0005887;GO:0005905;GO:0005925;GO:0016020;GO:0016323;GO:0030136;GO:0030425;GO:0030666;GO:0032593;GO:0043025;GO:0043235;GO:0044295;GO:0045177;GO:0098797	nucleus;lysosomal membrane;early endosome;plasma membrane;integral component of plasma membrane;clathrin-coated pit;focal adhesion;membrane;basolateral plasma membrane;clathrin-coated vesicle;dendrite;endocytic vesicle membrane;insulin-responsive compartment;neuronal cell body;receptor complex;axonal growth cone;apical part of cell;plasma membrane protein complex
SORL1	Sortilin-related receptor	1986	NSTVEYTLNK	10;11;12;13;14;15	12;13;14	10	15	12	14	-2	1	TRUE	GO:0000139;GO:0005615;GO:0005641;GO:0005768;GO:0005769;GO:0005771;GO:0005783;GO:0005794;GO:0005802;GO:0005886;GO:0005887;GO:0010008;GO:0016020;GO:0016021;GO:0031985;GO:0034362;GO:0055037;GO:0070062	Golgi membrane;extracellular space;nuclear envelope lumen;endosome;early endosome;multivesicular body;endoplasmic reticulum;Golgi apparatus;trans-Golgi network;plasma membrane;integral component of plasma membrane;endosome membrane;membrane;integral component of membrane;Golgi cisterna;low-density lipoprotein particle;recycling endosome;extracellular exosome
ITGA1	Integrin alpha-1	418	NTTFNVESTKK	13;14	12	13	14	12	12	1	2	TRUE	GO:0001669;GO:0005886;GO:0005925;GO:0008305;GO:0009897;GO:0009986;GO:0016020;GO:0034665;GO:0043005;GO:0043204;GO:0045121;GO:0045178;GO:0070062	acrosomal vesicle;plasma membrane;focal adhesion;integrin complex;external side of plasma membrane;cell surface;membrane;integrin alpha1-beta1 complex;neuron projection;perikaryon;membrane raft;basal part of cell;extracellular exosome
KCNE3	Potassium voltage-gated channel subfamily E member 3	41	PGPGLGPDNQTEER	13;14;15;17	15;16;17	13	17	15	17	-2	0	TRUE	GO:0005737;GO:0005886;GO:0008076;GO:0030425;GO:0031982;GO:0032809;GO:0043204;GO:0045121	cytoplasm;plasma membrane;voltage-gated potassium channel complex;dendrite;vesicle;neuronal cell body membrane;perikaryon;membrane raft
EPCAM	Epithelial cell adhesion molecule	120	QCNGTSMCWCVNTAGVR	8;9;11	6	8	11	6	6	2	5	TRUE	GO:0005886;GO:0005923;GO:0009986;GO:0016021;GO:0016323;GO:0016324;GO:0016328;GO:0070062	plasma membrane;bicellular tight junction;cell surface;integral component of membrane;basolateral plasma membrane;apical plasma membrane;lateral plasma membrane;extracellular exosome
FAT1	Protocadherin Fat 1;Protocadherin Fat 1, nuclear form	998	QVYNLTVR	9;10;11	9	9	11	9	9	0	2	TRUE	GO:0005634;GO:0005886;GO:0005887;GO:0005911;GO:0005925;GO:0016324;GO:0030027;GO:0030175;GO:0048471;GO:0070062	nucleus;plasma membrane;integral component of plasma membrane;cell-cell junction;focal adhesion;apical plasma membrane;lamellipodium;filopodium;perinuclear region of cytoplasm;extracellular exosome
PODXL	Podocalyxin	144	SADTTTVATSTATAKPNTTSSQNGAEDTTNSGGK	10	8;9;10	10	10	8	10	2	0	TRUE	GO:0001726;GO:0005615;GO:0005730;GO:0005737;GO:0005815;GO:0005886;GO:0005887;GO:0016324;GO:0030027;GO:0030175;GO:0031528;GO:0036057;GO:0043231;GO:0045121;GO:0070062	ruffle;extracellular space;nucleolus;cytoplasm;microtubule organizing center;plasma membrane;integral component of plasma membrane;apical plasma membrane;lamellipodium;filopodium;microvillus membrane;slit diaphragm;intracellular membrane-bounded organelle;membrane raft;extracellular exosome
PTK7	Inactive tyrosine-protein kinase 7	116	SANASFNIK	9;10;11;12;13;14	12;13	9	14	12	13	-3	1	TRUE	GO:0005887;GO:0005911;GO:0005925	integral component of plasma membrane;cell-cell junction;focal adhesion
CLPTM1	Cleft lip and palate transmembrane protein 1	28	SAVVAAGGGSSGQVTSNGSIGR	9;10	7;8	9	10	7	8	2	2	TRUE	GO:0005887;GO:0009897;GO:0016020	integral component of plasma membrane;external side of plasma membrane;membrane
ITGB1	Integrin beta-1	44	SCGECIQAGPNCGWCTNSTFLQEGMPTSAR	4	6	4	4	6	6	-2	-2	TRUE	GO:0001726;GO:0005737;GO:0005886;GO:0005925;GO:0008305;GO:0009897;GO:0009986;GO:0014704;GO:0016020;GO:0030027;GO:0030175;GO:0031594;GO:0032154;GO:0032587;GO:0032991;GO:0034665;GO:0034666;GO:0034667;GO:0034677;GO:0034678;GO:0034680;GO:0034681;GO:0035748;GO:0042383;GO:0042470;GO:0043197;GO:0043235;GO:0045121;GO:0048471;GO:0055037;GO:0070062;GO:0071438;GO:0097386;GO:0098685;GO:0098978;GO:0099699	ruffle;cytoplasm;plasma membrane;focal adhesion;integrin complex;external side of plasma membrane;cell surface;intercalated disc;membrane;lamellipodium;filopodium;neuromuscular junction;cleavage furrow;ruffle membrane;protein-containing complex;integrin alpha1-beta1 complex;integrin alpha2-beta1 complex;integrin alpha3-beta1 complex;integrin alpha7-beta1 complex;integrin alpha8-beta1 complex;inte…
TSPAN8	Tetraspanin-8	118	SDRIVNETLYENTK	13;14;15;16;17;18	16;17	13	18	16	17	-3	1	TRUE	GO:0005887;GO:0009986;GO:0070062	integral component of plasma membrane;cell surface;extracellular exosome
TLR3	Toll-like receptor 3	196	SEELDIFANSSLK	13;14;15	13	13	15	13	13	0	2	TRUE	GO:0000139;GO:0005615;GO:0005737;GO:0005765;GO:0005769;GO:0005789;GO:0005887;GO:0010008;GO:0016020;GO:0031012;GO:0036020	Golgi membrane;extracellular space;cytoplasm;lysosomal membrane;early endosome;endoplasmic reticulum membrane;integral component of plasma membrane;endosome membrane;membrane;extracellular matrix;endolysosome membrane
ITGA1	Integrin alpha-1	1113	SENASLVLSSSNQK	10;11;12;13;14;15;16;17	10;12;13;14;15;16;17;19	10	17	10	19	0	-2	TRUE	GO:0001669;GO:0005886;GO:0005925;GO:0008305;GO:0009897;GO:0009986;GO:0016020;GO:0034665;GO:0043005;GO:0043204;GO:0045121;GO:0045178;GO:0070062	acrosomal vesicle;plasma membrane;focal adhesion;integrin complex;external side of plasma membrane;cell surface;membrane;integrin alpha1-beta1 complex;neuron projection;perikaryon;membrane raft;basal part of cell;extracellular exosome
SLC12A4	Solute carrier family 12 member 4	312	SIFDPPVFPVCMLGNR	4	4;6	4	4	4	6	0	-2	TRUE	GO:0005765;GO:0005886;GO:0005887;GO:0016020	lysosomal membrane;plasma membrane;integral component of plasma membrane;membrane
PLXNB2	Plexin-B2	1002	SINVTGQGFSLIQR	5;6;7;8;9;10;11;13;14;15	5;6;7;8;9;10;13;17	5	15	5	17	0	-2	TRUE	GO:0002116;GO:0005887;GO:0009986;GO:0070062	semaphorin receptor complex;integral component of plasma membrane;cell surface;extracellular exosome
ITGA3	Integrin alpha-3;Integrin alpha-3 heavy chain;Integrin alpha-3 light chain	598	SLDAYPILNQAQALENHTEVQFQK	6;7	4;5;6	6	7	4	6	2	1	TRUE	GO:0005886;GO:0005925;GO:0008305;GO:0009897;GO:0009986;GO:0016323;GO:0031527;GO:0034667;GO:0043235;GO:0048471;GO:0060076;GO:0070062;GO:0071438;GO:0071944;GO:0097060;GO:1990812	plasma membrane;focal adhesion;integrin complex;external side of plasma membrane;cell surface;basolateral plasma membrane;filopodium membrane;integrin alpha3-beta1 complex;receptor complex;perinuclear region of cytoplasm;excitatory synapse;extracellular exosome;invadopodium membrane;cell periphery;synaptic membrane;growth cone filopodium
SLC3A2	4F2 cell-surface antigen heavy chain	424	SLVTQYLNATGNR	4;5;6;7;8;9;10;11;13;14;15;16	7;8;9;10	4	16	7	10	-3	6	TRUE	GO:0005634;GO:0005829;GO:0005886;GO:0009986;GO:0016020;GO:0016021;GO:0016324;GO:0042470;GO:0070062;GO:1990184	nucleus;cytosol;plasma membrane;cell surface;membrane;integral component of membrane;apical plasma membrane;melanosome;extracellular exosome;amino acid transport complex
LAMP1	Lysosome-associated membrane glycoprotein 1	223	SPSVDKYNVSGTNGTCLLASMGLQLNLTYER	3;4;5;6	3;4;5;6;7;8	3	6	3	8	0	-2	TRUE	GO:0005737;GO:0005764;GO:0005765;GO:0005770;GO:0005771;GO:0005829;GO:0005886;GO:0005887;GO:0009897;GO:0010008;GO:0016020;GO:0030285;GO:0030425;GO:0031902;GO:0035577;GO:0042383;GO:0042470;GO:0043025;GO:0044194;GO:0044754;GO:0048471;GO:0061474;GO:0070062;GO:0097208;GO:0101003	cytoplasm;lysosome;lysosomal membrane;late endosome;multivesicular body;cytosol;plasma membrane;integral component of plasma membrane;external side of plasma membrane;endosome membrane;membrane;integral component of synaptic vesicle membrane;dendrite;late endosome membrane;azurophil granule membrane;sarcolemma;melanosome;neuronal cell body;cytolytic granule;autolysosome;perinuclear region of cyto…
ITGA1	Integrin alpha-1	836	SQNDKFNVSLTVK	9;10;11;12;13;14;15	9;10;12;13	9	15	9	13	0	2	TRUE	GO:0001669;GO:0005886;GO:0005925;GO:0008305;GO:0009897;GO:0009986;GO:0016020;GO:0034665;GO:0043005;GO:0043204;GO:0045121;GO:0045178;GO:0070062	acrosomal vesicle;plasma membrane;focal adhesion;integrin complex;external side of plasma membrane;cell surface;membrane;integrin alpha1-beta1 complex;neuron projection;perikaryon;membrane raft;basal part of cell;extracellular exosome
SORL1	Sortilin-related receptor	1986	SRNSTVEYTLNK	13;14	10;13	13	14	10	13	3	1	TRUE	GO:0000139;GO:0005615;GO:0005641;GO:0005768;GO:0005769;GO:0005771;GO:0005783;GO:0005794;GO:0005802;GO:0005886;GO:0005887;GO:0010008;GO:0016020;GO:0016021;GO:0031985;GO:0034362;GO:0055037;GO:0070062	Golgi membrane;extracellular space;nuclear envelope lumen;endosome;early endosome;multivesicular body;endoplasmic reticulum;Golgi apparatus;trans-Golgi network;plasma membrane;integral component of plasma membrane;endosome membrane;membrane;integral component of membrane;Golgi cisterna;low-density lipoprotein particle;recycling endosome;extracellular exosome
TLN1	Talin-1	437	STVLQQQYNR	9	12;14	9	9	12	14	-3	-5	TRUE	GO:0001726;GO:0005576;GO:0005829;GO:0005856;GO:0005925;GO:0009986;GO:0032587;GO:0070062	ruffle;extracellular region;cytosol;cytoskeleton;focal adhesion;cell surface;ruffle membrane;extracellular exosome
CD47	Leukocyte surface antigen CD47	34	SVEFTFCNDTVVIPCFVTNMEAQNTTEVYVK	5	3;4;5	5	5	3	5	2	0	TRUE	GO:0005886;GO:0005887;GO:0009986;GO:0035579;GO:0070062;GO:0070821	plasma membrane;integral component of plasma membrane;cell surface;specific granule membrane;extracellular exosome;tertiary granule membrane
EPHA2	Ephrin type-A receptor 2	435	TASVSINQTEPPK	9;11;12;13;14;15	10;12;13	9	15	10	13	-1	2	TRUE	GO:0005886;GO:0005887;GO:0005925;GO:0009986;GO:0030027;GO:0031256;GO:0031258;GO:0032587;GO:0043005;GO:0043235;GO:0070160	plasma membrane;integral component of plasma membrane;focal adhesion;cell surface;lamellipodium;leading edge membrane;lamellipodium membrane;ruffle membrane;neuron projection;receptor complex;tight junction
FAT1	Protocadherin Fat 1;Protocadherin Fat 1, nuclear form	1940	TGALTVQNTTQLR	6;7;8;9;10;13;14;15	5;6;7;8;9;10;12;13;17	6	15	5	17	1	-2	TRUE	GO:0005634;GO:0005886;GO:0005887;GO:0005911;GO:0005925;GO:0016324;GO:0030027;GO:0030175;GO:0048471;GO:0070062	nucleus;plasma membrane;integral component of plasma membrane;cell-cell junction;focal adhesion;apical plasma membrane;lamellipodium;filopodium;perinuclear region of cytoplasm;extracellular exosome
CD44	CD44 antigen	599	TGSFGVTAVTVGDSNSNVNR	9	7;8;9;10	9	9	7	10	2	-1	TRUE	GO:0005794;GO:0005829;GO:0005886;GO:0005887;GO:0005902;GO:0005925;GO:0009986;GO:0016323;GO:0016324;GO:0030667;GO:0031258;GO:0035692;GO:0042995;GO:0070062	Golgi apparatus;cytosol;plasma membrane;integral component of plasma membrane;microvillus;focal adhesion;cell surface;basolateral plasma membrane;apical plasma membrane;secretory granule membrane;lamellipodium membrane;macrophage migration inhibitory factor receptor complex;cell projection;extracellular exosome
CEACAM5	Carcinoembryonic antigen-related cell adhesion molecule 5	204	TLTLFNVTR	6;7;9;10	8;9	6	10	8	9	-2	1	TRUE	GO:0005576;GO:0005886;GO:0005887;GO:0009986;GO:0016323;GO:0016324;GO:0031225;GO:0070062;GO:0071575	extracellular region;plasma membrane;integral component of plasma membrane;cell surface;basolateral plasma membrane;apical plasma membrane;anchored component of membrane;extracellular exosome;integral component of external side of plasma membrane
ITGA2	Integrin alpha-2	112	TNMSLGLILTR	5;6;7;8;9;10;11;13;14;15	4;5;6;7;8;9;10;12;13;14;15;16;17;19	5	15	4	19	1	-4	TRUE	GO:0005634;GO:0005886;GO:0005925;GO:0008305;GO:0009897;GO:0009986;GO:0034666;GO:0043679;GO:0045178;GO:0048471	nucleus;plasma membrane;focal adhesion;integrin complex;external side of plasma membrane;cell surface;integrin alpha2-beta1 complex;axon terminus;basal part of cell;perinuclear region of cytoplasm
NEO1	Neogenin	470	TPASDPHGDNLTYSVFYTK	6;7	8	6	7	8	8	-2	-1	TRUE	GO:0005654;GO:0005794;GO:0005886;GO:0005887;GO:0098797	nucleoplasm;Golgi apparatus;plasma membrane;integral component of plasma membrane;plasma membrane protein complex
BCAM	Basal cell adhesion molecule	439	TQNFTLLVQGSPELK	4;5;6;7;8;9;10;11;13;14;15;16	5;6;7;8;9;10;13	4	16	5	13	-1	3	TRUE	GO:0005576;GO:0005886;GO:0005887;GO:0009897;GO:0062023;GO:0070062	extracellular region;plasma membrane;integral component of plasma membrane;external side of plasma membrane;collagen-containing extracellular matrix;extracellular exosome
ITGA3	Integrin alpha-3;Integrin alpha-3 heavy chain;Integrin alpha-3 light chain	969	TSIPTINMENK	11;12;13;14	10	11	14	10	10	1	4	TRUE	GO:0005886;GO:0005925;GO:0008305;GO:0009897;GO:0009986;GO:0016323;GO:0031527;GO:0034667;GO:0043235;GO:0048471;GO:0060076;GO:0070062;GO:0071438;GO:0071944;GO:0097060;GO:1990812	plasma membrane;focal adhesion;integrin complex;external side of plasma membrane;cell surface;basolateral plasma membrane;filopodium membrane;integrin alpha3-beta1 complex;receptor complex;perinuclear region of cytoplasm;excitatory synapse;extracellular exosome;invadopodium membrane;cell periphery;synaptic membrane;growth cone filopodium
CEACAM1	Carcinoembryonic antigen-related cell adhesion molecule 1	345	TTVTGDKDSVNLTCSTNDTGISIR	6	4;6	6	6	4	6	2	0	TRUE	GO:0005886;GO:0005887;GO:0005911;GO:0005912;GO:0009925;GO:0009986;GO:0016020;GO:0016021;GO:0016324;GO:0016328;GO:0030054;GO:0030658;GO:0031528;GO:0035579;GO:0042101;GO:0070062;GO:0070821	plasma membrane;integral component of plasma membrane;cell-cell junction;adherens junction;basal plasma membrane;cell surface;membrane;integral component of membrane;apical plasma membrane;lateral plasma membrane;cell junction;transport vesicle membrane;microvillus membrane;specific granule membrane;T cell receptor complex;extracellular exosome;tertiary granule membrane
CD164	Sialomucin core protein 24	146	TVTTSGTTNNTVTPTSQPVR	9	7;8;9;10	9	9	7	10	2	-1	TRUE	GO:0005576;GO:0005764;GO:0005765;GO:0005768;GO:0005886;GO:0005887;GO:0010008;GO:0031410	extracellular region;lysosome;lysosomal membrane;endosome;plasma membrane;integral component of plasma membrane;endosome membrane;cytoplasmic vesicle
SEMA3C	Semaphorin-3C	123	VIQTFNR	11;12;13;15	9;10;12;13	11	15	9	13	2	2	TRUE	GO:0005615;GO:0005887;GO:0070062	extracellular space;integral component of plasma membrane;extracellular exosome
PROM1	Prominin-1	395	VLNSIGSDIDNVTQR	7;9;10;11;13	10;12;13	7	13	10	13	-3	0	TRUE	GO:0001750;GO:0005615;GO:0005783;GO:0005793;GO:0005886;GO:0005887;GO:0005902;GO:0005929;GO:0009986;GO:0016324;GO:0031528;GO:0031982;GO:0042622;GO:0070062;GO:0071914	photoreceptor outer segment;extracellular space;endoplasmic reticulum;endoplasmic reticulum-Golgi intermediate compartment;plasma membrane;integral component of plasma membrane;microvillus;cilium;cell surface;apical plasma membrane;microvillus membrane;vesicle;photoreceptor outer segment membrane;extracellular exosome;prominosome
F3	Tissue factor	156	VNVTVEDER	15;17;18;19;20	1;16;17;18;19	15	20	1	19	14	1	TRUE	GO:0005615;GO:0005886;GO:0009986;GO:0016021;GO:0031233;GO:0062023;GO:1905286	extracellular space;plasma membrane;cell surface;integral component of membrane;intrinsic component of external side of plasma membrane;collagen-containing extracellular matrix;serine-type peptidase complex
CD276	CD276 antigen	215	VVLGANGTYSCLVR	4;6	6	4	6	6	6	-2	0	TRUE	GO:0009897;GO:0016021	external side of plasma membrane;integral component of membrane
ADAM17	Disintegrin and metalloproteinase domain-containing protein 17	103	VVVVDGKNESEYTVK	13;14;15;16	12;13;14	13	16	12	14	1	2	TRUE	GO:0005737;GO:0005829;GO:0005886;GO:0005887;GO:0005911;GO:0005925;GO:0009986;GO:0015629;GO:0016020;GO:0016324;GO:0032587;GO:0045121	cytoplasm;cytosol;plasma membrane;integral component of plasma membrane;cell-cell junction;focal adhesion;cell surface;actin cytoskeleton;membrane;apical plasma membrane;ruffle membrane;membrane raft
ITGA3	Integrin alpha-3;Integrin alpha-3 heavy chain;Integrin alpha-3 light chain	935	VWNSTFIEDYR	10;11;12;13	12	10	13	12	12	-2	1	TRUE	GO:0005886;GO:0005925;GO:0008305;GO:0009897;GO:0009986;GO:0016323;GO:0031527;GO:0034667;GO:0043235;GO:0048471;GO:0060076;GO:0070062;GO:0071438;GO:0071944;GO:0097060;GO:1990812	plasma membrane;focal adhesion;integrin complex;external side of plasma membrane;cell surface;basolateral plasma membrane;filopodium membrane;integrin alpha3-beta1 complex;receptor complex;perinuclear region of cytoplasm;excitatory synapse;extracellular exosome;invadopodium membrane;cell periphery;synaptic membrane;growth cone filopodium
SLC39A6	Zinc transporter ZIP6	67	YGENNSLSVEGFR	10;11;13;14;15	12;13	10	15	12	13	-2	2	TRUE	GO:0005783;GO:0005886;GO:0005887;GO:0009986;GO:0031258	endoplasmic reticulum;plasma membrane;integral component of plasma membrane;cell surface;lamellipodium membrane
PCDH1	Protocadherin-1	813	YGTALVHLYVNETLANR	4;5;6;7	3;4;5	4	7	3	5	1	2	TRUE	GO:0005634;GO:0005730;GO:0005886;GO:0005887;GO:0005911;GO:0030054;GO:0043231	nucleus;nucleolus;plasma membrane;integral component of plasma membrane;cell-cell junction;cell junction;intracellular membrane-bounded organelle
PROM1	Prominin-1	220	YILAQYNTTK	6;7;8	8;9	6	8	8	9	-2	-1	TRUE	GO:0001750;GO:0005615;GO:0005783;GO:0005793;GO:0005886;GO:0005887;GO:0005902;GO:0005929;GO:0009986;GO:0016324;GO:0031528;GO:0031982;GO:0042622;GO:0070062;GO:0071914	photoreceptor outer segment;extracellular space;endoplasmic reticulum;endoplasmic reticulum-Golgi intermediate compartment;plasma membrane;integral component of plasma membrane;microvillus;cilium;cell surface;apical plasma membrane;microvillus membrane;vesicle;photoreceptor outer segment membrane;extracellular exosome;prominosome
PLXNA1	Plexin-A1	1043	YNYTEDPTILR	9;10;11;12;13	12	9	13	12	12	-3	1	TRUE	GO:0002116;GO:0005886;GO:0005887;GO:0070062	semaphorin receptor complex;plasma membrane;integral component of plasma membrane;extracellular exosome
CTSV	Cathepsin L2	221	YRPENSVANDTGFTVVAPGK	9;14;15;16	8;9;10	9	16	8	10	1	6	TRUE	GO:0005576;GO:0005615;GO:0005764;GO:0005902;GO:0009897;GO:0030141;GO:0043005;GO:0043202;GO:0043204;GO:0045177	extracellular region;extracellular space;lysosome;microvillus;external side of plasma membrane;secretory granule;neuron projection;lysosomal lumen;perikaryon;apical part of cell
LAMP1	Lysosome-associated membrane glycoprotein 1	121	YSVQLMSFVYNLSDTHLFPNASSK	3;4;5;6;7	2;3;4;5;6;7;8;9;10;11;13;14;15	3	7	2	15	1	-8	TRUE	GO:0005737;GO:0005764;GO:0005765;GO:0005770;GO:0005771;GO:0005829;GO:0005886;GO:0005887;GO:0009897;GO:0010008;GO:0016020;GO:0030285;GO:0030425;GO:0031902;GO:0035577;GO:0042383;GO:0042470;GO:0043025;GO:0044194;GO:0044754;GO:0048471;GO:0061474;GO:0070062;GO:0097208;GO:0101003	cytoplasm;lysosome;lysosomal membrane;late endosome;multivesicular body;cytosol;plasma membrane;integral component of plasma membrane;external side of plasma membrane;endosome membrane;membrane;integral component of synaptic vesicle membrane;dendrite;late endosome membrane;azurophil granule membrane;sarcolemma;melanosome;neuronal cell body;cytolytic granule;autolysosome;perinuclear region of cyto…
DSG2	Desmoglein-2	462	YVQNGTYTVK	8;9;11;13;14	8;9	8	14	8	9	0	5	TRUE	GO:0001533;GO:0005886;GO:0005911;GO:0009986;GO:0014704;GO:0016021;GO:0016324;GO:0016328;GO:0030054;GO:0030057;GO:0043231;GO:0070062	cornified envelope;plasma membrane;cell-cell junction;cell surface;intercalated disc;integral component of membrane;apical plasma membrane;lateral plasma membrane;cell junction;desmosome;intracellular membrane-bounded organelle;extracellular exosome
