# Supplementary material for: Differential Glycosite Profiling—A Versatile Method to Compare Membrane Glycoproteomes
Source: Molecules. 2021 Jun 10;26(12):3564. doi: 10.3390/molecules26123564 (PMC8230608; doi:10.3390/molecules26123564)
Supplement: Supplementary file 1 [file molecules-26-03564-s001.zip › TableS3.xlsx]

## Sheet: Sheet1
Table S3. Size Exclusion Chromatography (SEC) assesment using Rnase B glycopeptides.
Analysis of glycopeptide elution shows that using the rule of elution shift of at least two fractions allows on confident identification glycosylation changes of at least 2 monosaccharides.
Elution shifts were calculated between all 3 glycopeptides and differential shifts are marked in yellow.
Glycopeptide Number	Sequence	[M+H]+: m/z	Fractions	MinFraction	MaxFraction	DeltaMinFraction (glycopeptide nr 1 - glycopeptide)	DeltaMaxFraction (glycopeptide nr 1 - glycopeptide)	DeltaMinFraction (glycopeptide nr 2 - glycopeptide)	DeltaMaxFraction (glycopeptide nr 2 - glycopeptide)	DeltaMinFraction (glycopeptide nr 3 - glycopeptide)	DeltaMaxFraction (glycopeptide nr 3 - glycopeptide)
1	NLTKDR	2500.3	6,7,8,9	6	9	-	-	-2	-5	-3	-5
2	NLTKDR	2302	8,9,10,11,12,13,14	8	14	2	5	-	-	-1	0
3	NLTKDR	2186	9,10,11,12,13,14	9	14	3	5	1	0	-	-
