# Supplementary material for: Differential Glycosite Profiling—A Versatile Method to Compare Membrane Glycoproteomes
Source: Molecules. 2021 Jun 10;26(12):3564. doi: 10.3390/molecules26123564 (PMC8230608; doi:10.3390/molecules26123564)
Supplement: Supplementary file 1 [file molecules-26-03564-s001.zip › TableS4.xlsx]

## Sheet: Sheet1
Table S4. Size Exclusion Chromatography (SEC) assesment using Peptide Standard.
Analysis of elution shifts between technical replicates of 18 standard peptides.
*Carbamidomethylation at cysteine
Sequence	[M+H]+: m/z	FractionsRep1	FractionsRep2	MinFractionRep1	MaxFractionRep1	MinFractionRep2	MaxFractionRep2	DeltaMinFraction	DeltaMaxFraction	Differential
VFKPDEFKPLVKPEEKPQNKPLIKPR	3101.79	3;4;5;6;7;8;9;10	3;4;5;6;7;8;9;10;11	3	10	3	11	0	-1	FALSE
VFKPDEFKPLVKPEEKPQNKPLIR	2876.64	3;4;5;6;7;8;9;10;11	3;4;5;6;7;8;9;10;11	3	11	3	11	0	0	FALSE
VFDEFKPLVKPEEKPQNKPLIR	2651.49	5;6;7;8;9;10;11	4;5;6;7;8;9;10;11;12	5	11	4	12	1	-1	FALSE
VFDEFKPLVKPEEKPQNLIR	2426.34	5;6;7;8;9;10;11;12	4;5;6;7;8;9;10;11;12	5	12	4	12	1	0	FALSE
VFDEFKPLVKPEEPQNLIR	2298.25	6;7;8;9;10;11;12	5;6;7;8;9;10;11;12	6	12	5	12	1	0	FALSE
VFDEFKPLVEEPQNLIR	2073.1	6;7;8;9;10;11;12;13	5;6;7;8;9;10;11;12	6	13	5	12	1	1	FALSE
LFTFHADIC*TLPDTEK	1907.92	8;9;10;11;15;16	8;9;10;13;14;15;16;17	8	16	8	17	0	-1	FALSE
AVMMMDDFAAFVEK	1604.72	8;9;10;11;12;13;14;16;17;18	8;9;10;11;12;13;14;15; 16;17;18	8	18	8	18	0	0	FALSE
GGGVNDNEEGFFSAR	1555.68	9;10;11;12;14;16;17;18;19;20	9;10;11;12;13;14;16;15;17;18;19;20	9	20	9	20	0	0	FALSE
GGVNDNEEGFFSAR	1498.66	9;10;11;12;14;15;16;17;18;19;20	9;10;11;12;13;14;15;16;17;18;19;20	9	20	9	20	0	0	FALSE
AVMMDDFAAFVEK	1473.68	9;10;11;12;17;19;20	9;10;11;12;13;14;15; 16;17;18;19;20	9	20	9	20	0	0	FALSE
GVNDNEEGFFSA	1455.65	9;10;14;15;16;17;18;19;20	9;10;11;12;14;15;16;17;18;19;20	9	20	9	20	0	0	FALSE
VLYPNDNFFEGK	1442.7	10;11;12;13;14;15; 16;17;18;19;20	9;10;11;12;13;14;15;16;17;18;19;20	10	20	9	20	1	0	FALSE
GVNDNEEGFFSAR	1441.63	10;11;12;14;15; 16;17;18;19;20	9;10;11;12;13;14;15;16;17;18;19;20	10	20	9	20	1	0	FALSE
GVNDNEEGFFSAK	1413.63	11;14;15; 16;17;18;19;20	10;11;12;13;14;15; 16;17;18;19;20	11	20	10	20	1	0	FALSE
AVMDDFAAFVEK	1342.64	10;11;12;13;19;20	10;11;12;13;15;18;19;20	10	20	10	20	0	0	FALSE
YLGYLEQLLR	1267.71	10;11;12	10;11;12	10	12	10	12	0	0	FALSE
EALDFFAR	968.484	12;13;14;15;16;19;20	11;12;13;14;15; 16;17;18;19;20	12	20	11	20	1	0	FALSE
